# Supplementary material for: Integrated Proteomic and Metabolomic Profiling for Developing Novel Plasma‐Based Diagnostic Models of Sarcopenia
Source: J Cachexia Sarcopenia Muscle. 2026 Jan 16;17(1):e70188. doi: 10.1002/jcsm.70188 (PMC12811042; doi:10.1002/jcsm.70188)
Supplement: Supplementary file 2 — Table S1: Olink Explore 384 protein list. Table S2: Differential expression results of proteins Table S3: Performance of six machine learning proteomic models. Table S4: Differential expression results of metabolomics data. Table S5: Diagnostic performance of Combined 2 + BMI, Combined 2 (age ≥ 70) and Combined 2 (age < 70) models. Table S6: Calibration slope, intercept, and brier score of proteomic, metabolomic models and Combined 2 models. [file JCSM-17-e70188-s001.xlsx]

## Sheet: Table S1
	Olink® Explore 384 Protein List
Uniprot	Protein name	Gene name	Explore 384 panel
O00182	Galectin-9	LGALS9	INFLAMMATION (INF)
O14836	Tumor necrosis factor receptor superfamily member 13B	TNFRSF13B	INFLAMMATION (INF)
P01127	Platelet-derived growth factor subunit B	PDGFB	INFLAMMATION (INF)
P18510	Interleukin-1 receptor antagonist protein	IL1RN	INFLAMMATION (INF)
P19883	Follistatin	FST	INFLAMMATION (INF)
P25116	Proteinase-activated receptor 1	F2R	INFLAMMATION (INF)
P51888	Prolargin	PRELP	INFLAMMATION (INF)
Q15109	Advanced glycosylation end product-specific receptor	AGER	INFLAMMATION (INF)
Q15389	Angiopoietin-1	ANGPT1	INFLAMMATION (INF)
Q16651	Prostasin	PRSS8	INFLAMMATION (INF)
Q8IYS5	Osteoclast-associated immunoglobulin-like receptor	OSCAR	INFLAMMATION (INF)
Q92583	C-C motif chemokine 17	CCL17	INFLAMMATION (INF)
Q99895	Chymotrypsin-C	CTRC	INFLAMMATION (INF)
O00175	C-C motif chemokine 24	CCL24	INFLAMMATION (INF)
O00626	C-C motif chemokine 22	CCL22	INFLAMMATION (INF)
P16422	Epithelial cell adhesion molecule	EPCAM	INFLAMMATION (INF)
P27930	Interleukin-1 receptor type 2	IL1R2	INFLAMMATION (INF)
P36941	Tumor necrosis factor receptor superfamily member 3	LTBR	INFLAMMATION (INF)
P56470	Galectin-4	LGALS4	INFLAMMATION (INF)
Q03405	Urokinase plasminogen activator surface receptor	PLAUR	INFLAMMATION (INF)
Q15166	Serum paraoxonase/lactonase 3	PON3	INFLAMMATION (INF)
Q92956	Tumor necrosis factor receptor superfamily member 14	TNFRSF14	INFLAMMATION (INF)
Q96PL1	Secretoglobin family 3A member 2	SCGB3A2	INFLAMMATION (INF)
Q9HCB6	Spondin-1	SPON1	INFLAMMATION (INF)
Q9NQ76	Matrix extracellular phosphoglycoprotein	MEPE	INFLAMMATION (INF)
O00241	Signal-regulatory protein beta-1	SIRPB1	INFLAMMATION (INF)
O00339	Matrilin-2	MATN2	INFLAMMATION (INF)
O00585	C-C motif chemokine 21	CCL21	INFLAMMATION (INF)
O14773	Tripeptidyl-peptidase 1	TPP1	INFLAMMATION (INF)
O43291	Kunitz-type protease inhibitor 2	SPINT2	INFLAMMATION (INF)
O95633	Follistatin-related protein 3	FSTL3	INFLAMMATION (INF)
P15291	Beta-1,4-galactosyltransferase 1	B4GALT1	INFLAMMATION (INF)
P19256	Lymphocyte function-associated antigen 3	CD58	INFLAMMATION (INF)
P24387	Corticotropin-releasing factor-binding protein	CRHBP	INFLAMMATION (INF)
P29350	Tyrosine-protein phosphatase non-receptor type 6	PTPN6	INFLAMMATION (INF)
P47712	Cytosolic phospholipase A2	PLA2G4A	INFLAMMATION (INF)
Q14118	Dystroglycan	DAG1	INFLAMMATION (INF)
Q16363	Laminin subunit alpha-4	LAMA4	INFLAMMATION (INF)
Q4KMG0	Cell adhesion molecule-related/down-regulated by oncogenes	CDON	INFLAMMATION (INF)
Q5KU26	Collectin-12	COLEC12	INFLAMMATION (INF)
Q6GTX8	Leukocyte-associated immunoglobulin-like receptor 1	LAIR1	INFLAMMATION (INF)
Q6UXH1	Protein disulfide isomerase CRELD2	CRELD2	INFLAMMATION (INF)
Q8TEU8	WAP, Kazal, immunoglobulin, Kunitz and NTR domain-containing protein 2	WFIKKN2	INFLAMMATION (INF)
Q99538	Legumain	LGMN	INFLAMMATION (INF)
Q99983	Osteomodulin	OMD	INFLAMMATION (INF)
Q9BY76	Angiopoietin-related protein 4	ANGPTL4	INFLAMMATION (INF)
Q9NZV1	Cysteine-rich motor neuron 1 protein	CRIM1	INFLAMMATION (INF)
Q9Y6N7	Roundabout homolog 1	ROBO1	INFLAMMATION (INF)
O00300	Tumor necrosis factor receptor superfamily member 11B	TNFRSF11B	INFLAMMATION (INF)
O95750	Fibroblast growth factor 19	FGF19	INFLAMMATION (INF)
P02778	C-X-C motif chemokine 10	CXCL10	INFLAMMATION (INF)
P09238	Stromelysin-2	MMP10	INFLAMMATION (INF)
P09341	Growth-regulated alpha protein	CXCL1	INFLAMMATION (INF)
P09603	Macrophage colony-stimulating factor 1	CSF1	INFLAMMATION (INF)
P13236	C-C motif chemokine 4	CCL4	INFLAMMATION (INF)
P25942	Tumor necrosis factor receptor superfamily member 5	CD40	INFLAMMATION (INF)
P55773	C-C motif chemokine 23	CCL23	INFLAMMATION (INF)
Q07325	C-X-C motif chemokine 9	CXCL9	INFLAMMATION (INF)
Q08334	Interleukin-10 receptor subunit beta	IL10RB	INFLAMMATION (INF)
Q14116	Interleukin-18	IL18	INFLAMMATION (INF)
Q8NFT8	Delta and Notch-like epidermal growth factor-related receptor	DNER	INFLAMMATION (INF)
P22466	Galanin peptides [Cleaved into: Galanin; Galanin message-associated peptide	GAL	INFLAMMATION (INF)
P46109	Crk-like protein	CRKL	INFLAMMATION (INF)
Q03403	Trefoil factor 2	TFF2	INFLAMMATION (INF)
Q6UWV6	Ectonucleotide pyrophosphatase/phosphodiesterase family member 7	ENPP7	INFLAMMATION (INF)
Q9BYZ8	Regenerating islet-derived protein 4	REG4	INFLAMMATION (INF)
Q9UHX3	Adhesion G protein-coupled receptor E2	ADGRE2	INFLAMMATION (INF)
P53634	Dipeptidyl peptidase 1	CTSC	INFLAMMATION (INF)
P55145	Mesencephalic astrocyte-derived neurotrophic factor	MANF	INFLAMMATION (INF)
Q9BZZ2	Sialoadhesin	SIGLEC1	INFLAMMATION (INF)
Q9H3U7	SPARC-related modular calcium-binding protein 2	SMOC2	INFLAMMATION (INF)
O00468	Agrin	AGRN	INFLAMMATION (INF)
O43598	2'-deoxynucleoside 5'-phosphate N-hydrolase 1	DNPH1	INFLAMMATION (INF)
O43639	Cytoplasmic protein NCK2	NCK2	INFLAMMATION (INF)
O75462	Cytokine receptor-like factor 1	CRLF1	INFLAMMATION (INF)
O75563	Src kinase-associated phosphoprotein 2	SKAP2	INFLAMMATION (INF)
O76096	Cystatin-F	CST7	INFLAMMATION (INF)
O95866	Megakaryocyte and platelet inhibitory receptor G6b	MPIG6B	INFLAMMATION (INF)
P07148	Fatty acid-binding protein, liver	FABP1	INFLAMMATION (INF)
P0DMV8	Heat shock 70 kDa protein 1A	HSPA1A	INFLAMMATION (INF)
P11684	Uteroglobin	SCGB1A1	INFLAMMATION (INF)
P12532	Creatine kinase U-type, mitochondrial	CKMT1A_CKMT1B	INFLAMMATION (INF)
P19876	C-X-C motif chemokine 3	CXCL3	INFLAMMATION (INF)
P21709	Ephrin type-A receptor 1	EPHA1	INFLAMMATION (INF)
P29279	CCN family member 2	CCN2	INFLAMMATION (INF)
P30613	Pyruvate kinase PKLR	PKLR	INFLAMMATION (INF)
P34896	Serine hydroxymethyltransferase, cytosolic	SHMT1	INFLAMMATION (INF)
P35625	Metalloproteinase inhibitor 3	TIMP3	INFLAMMATION (INF)
P54317	Pancreatic lipase-related protein 2	PNLIPRP2	INFLAMMATION (INF)
Q13232	Nucleoside diphosphate kinase 3	NME3	INFLAMMATION (INF)
Q14210	Lymphocyte antigen 6D	LY6D	INFLAMMATION (INF)
Q5ZPR3	CD276 antigen	CD276	INFLAMMATION (INF)
Q7KYR7	Butyrophilin subfamily 2 member A1	BTN2A1	INFLAMMATION (INF)
Q8WU39	Marginal zone B- and B1-cell-specific protein	MZB1	INFLAMMATION (INF)
Q8WXD2	Secretogranin-3	SCG3	INFLAMMATION (INF)
Q92484	Acid sphingomyelinase-like phosphodiesterase 3a	SMPDL3A	INFLAMMATION (INF)
Q96KG7	Multiple epidermal growth factor-like domains protein 10	MEGF10	INFLAMMATION (INF)
Q99435	Protein kinase C-binding protein NELL2	NELL2	INFLAMMATION (INF)
Q99685	Monoglyceride lipase	MGLL	INFLAMMATION (INF)
Q9BU40	Chordin-like protein 1	CHRDL1	INFLAMMATION (INF)
Q9H008	Phospholysine phosphohistidine inorganic pyrophosphate phosphatase	LHPP	INFLAMMATION (INF)
Q9HC38	Glyoxalase domain-containing protein 4	GLOD4	INFLAMMATION (INF)
Q9NR12	PDZ and LIM domain protein 7	PDLIM7	INFLAMMATION (INF)
Q9NZC2	Triggering receptor expressed on myeloid cells 2	TREM2	INFLAMMATION (INF)
Q9UII2	ATPase inhibitor, mitochondrial	ATP5IF1	INFLAMMATION (INF)
Q9UJA9	Ectonucleotide pyrophosphatase/phosphodiesterase family member 5	ENPP5	INFLAMMATION (INF)
Q9UJU6	Drebrin-like protein	DBNL	INFLAMMATION (INF)
Q9UKU9	Angiopoietin-related protein 2	ANGPTL2	INFLAMMATION (INF)
Q9Y3D6	Mitochondrial fission 1 protein	FIS1	INFLAMMATION (INF)
O75888	Tumor necrosis factor ligand superfamily member 13	TNFSF13	INFLAMMATION (INF)
P01133	Pro-epidermal growth factor	EGF	INFLAMMATION (INF)
P09326	CD48 antigen	CD48	INFLAMMATION (INF)
P15260	Interferon gamma receptor 1	IFNGR1	INFLAMMATION (INF)
P21860	Receptor tyrosine-protein kinase erbB-3	ERBB3	INFLAMMATION (INF)
Q9NQ30	Endothelial cell-specific molecule 1	ESM1	INFLAMMATION (INF)
O14904	Protein Wnt-9a	WNT9A	INFLAMMATION (INF)
O43521-2	Bcl-2-like protein 11, Isoform BimL	BCL2L11	INFLAMMATION (INF)
O95644	Nuclear factor of activated T-cells, cytoplasmic 1	NFATC1	INFLAMMATION (INF)
P11274	Breakpoint cluster region protein	BCR	INFLAMMATION (INF)
P52564	Dual specificity mitogen-activated protein kinase kinase 6	MAP2K6	INFLAMMATION (INF)
P57771	Regulator of G-protein signaling 8	RGS8	INFLAMMATION (INF)
P58294	Prokineticin-1	PROK1	INFLAMMATION (INF)
Q06520	Bile salt sulfotransferase	SULT2A1	INFLAMMATION (INF)
Q6UB28	Methionine aminopeptidase 1D, mitochondrial	METAP1D	INFLAMMATION (INF)
Q6UXK5	Leucine-rich repeat neuronal protein 1	LRRN1	INFLAMMATION (INF)
Q969V3	Nicalin	NCLN	INFLAMMATION (INF)
Q96LC7	Sialic acid-binding Ig-like lectin 10	SIGLEC10	INFLAMMATION (INF)
Q9HCU5	Prolactin regulatory element-binding protein	PREB	INFLAMMATION (INF)
Q9NRM6	Interleukin-17 receptor B	IL17RB	INFLAMMATION (INF)
Q9NZN5	Rho guanine nucleotide exchange factor 12	ARHGEF12	INFLAMMATION (INF)
O00253	Agouti-related protein	AGRP	INFLAMMATION (INF)
O43915	Vascular endothelial growth factor D	VEGFD	INFLAMMATION (INF)
P01730	T-cell surface glycoprotein CD4	CD4	INFLAMMATION (INF)
P09874	Poly [ADP-ribose] polymerase 1	PARP1	INFLAMMATION (INF)
P24394	Interleukin-4 receptor subunit alpha	IL4R	INFLAMMATION (INF)
P26022	Pentraxin-related protein PTX3	PTX3	INFLAMMATION (INF)
P29965	CD40 ligand	CD40LG	INFLAMMATION (INF)
P49763	Placenta growth factor	PGF	INFLAMMATION (INF)
Q12866	Tyrosine-protein kinase Mer	MERTK	INFLAMMATION (INF)
Q13219	Pappalysin-1	PAPPA	INFLAMMATION (INF)
Q14005	Pro-interleukin-16 [Cleaved into: Interleukin-16	IL16	INFLAMMATION (INF)
Q14242	P-selectin glycoprotein ligand 1	SELPLG	INFLAMMATION (INF)
Q16698	2,4-dienoyl-CoA reductase, mitochondrial	DECR1	INFLAMMATION (INF)
Q8TAD2	Interleukin-17D	IL17D	INFLAMMATION (INF)
Q9HB29	Interleukin-1 receptor-like 2	IL1RL2	INFLAMMATION (INF)
Q9NQ25	SLAM family member 7	SLAMF7	INFLAMMATION (INF)
Q9UIB8	SLAM family member 5	CD84	INFLAMMATION (INF)
Q9Y6K9	NF-kappa-B essential modulator	IKBKG	INFLAMMATION (INF)
Q9Y6Q6	Tumor necrosis factor receptor superfamily member 11A	TNFRSF11A	INFLAMMATION (INF)
O14788	Tumor necrosis factor ligand superfamily member 11	TNFSF11	INFLAMMATION (INF)
O15169	Axin-1	AXIN1	INFLAMMATION (INF)
O15444	C-C motif chemokine 25	CCL25	INFLAMMATION (INF)
O43508	Tumor necrosis factor ligand superfamily member 12	TNFSF12	INFLAMMATION (INF)
O95760	Interleukin-33	IL33	INFLAMMATION (INF)
P00813	Adenosine deaminase	ADA	INFLAMMATION (INF)
P01135	Protransforming growth factor alpha [Cleaved into: Transforming growth factor alpha	TGFA	INFLAMMATION (INF)
P01137	Transforming growth factor beta-1 proprotein [Cleaved into: Latency-associated peptide	TGFB1	INFLAMMATION (INF)
P01374	Lymphotoxin-alpha	LTA	INFLAMMATION (INF)
P01375	Tumor necrosis factor	TNF	INFLAMMATION (INF)
P01579	Interferon gamma	IFNG	INFLAMMATION (INF)
P01583	Interleukin-1 alpha	IL1A	INFLAMMATION (INF)
P03956	Interstitial collagenase	MMP1	INFLAMMATION (INF)
P05112	Interleukin-4	IL4	INFLAMMATION (INF)
P05113	Interleukin-5	IL5	INFLAMMATION (INF)
P05231	Interleukin-6	IL6	INFLAMMATION (INF)
P10145	Interleukin-8	CXCL8	INFLAMMATION (INF)
P10147	C-C motif chemokine 3	CCL3	INFLAMMATION (INF)
P12034	Fibroblast growth factor 5	FGF5	INFLAMMATION (INF)
P13232	Interleukin-7	IL7	INFLAMMATION (INF)
P13725	Oncostatin-M	OSM	INFLAMMATION (INF)
P14210	Hepatocyte growth factor	HGF	INFLAMMATION (INF)
P14784	Interleukin-2 receptor subunit beta	IL2RB	INFLAMMATION (INF)
P15692	Vascular endothelial growth factor A	VEGFA	INFLAMMATION (INF)
P20783	Neurotrophin-3	NTF3	INFLAMMATION (INF)
P22301	Interleukin-10	IL10	INFLAMMATION (INF)
P29460	Interleukin-12 subunit beta	IL12B	INFLAMMATION (INF)
P30203	T-cell differentiation antigen CD6	CD6	INFLAMMATION (INF)
P35225	Interleukin-13	IL13	INFLAMMATION (INF)
P42702	Leukemia inhibitory factor receptor	LIFR	INFLAMMATION (INF)
P49771	Fms-related tyrosine kinase 3 ligand	FLT3LG	INFLAMMATION (INF)
P50591	Tumor necrosis factor ligand superfamily member 10	TNFSF10	INFLAMMATION (INF)
P51671	Eotaxin	CCL11	INFLAMMATION (INF)
P60568	Interleukin-2	IL2	INFLAMMATION (INF)
P78556	C-C motif chemokine 20	CCL20	INFLAMMATION (INF)
P80098	C-C motif chemokine 7	CCL7	INFLAMMATION (INF)
P80162	C-X-C motif chemokine 6	CXCL6	INFLAMMATION (INF)
Q13007	Interleukin-24	IL24	INFLAMMATION (INF)
Q13261	Interleukin-15 receptor subunit alpha	IL15RA	INFLAMMATION (INF)
Q13291	Signaling lymphocytic activation molecule	SLAMF1	INFLAMMATION (INF)
Q13478	Interleukin-18 receptor 1	IL18R1	INFLAMMATION (INF)
Q13651	Interleukin-10 receptor subunit alpha	IL10RA	INFLAMMATION (INF)
Q16552	Interleukin-17A	IL17A	INFLAMMATION (INF)
Q5T4W7	Artemin	ARTN	INFLAMMATION (INF)
Q8N6P7	Interleukin-22 receptor subunit alpha-1	IL22RA1	INFLAMMATION (INF)
Q99616	C-C motif chemokine 13	CCL13	INFLAMMATION (INF)
Q99748	Neurturin	NRTN	INFLAMMATION (INF)
Q9BZW8	Natural killer cell receptor 2B4	CD244	INFLAMMATION (INF)
Q9NRJ3	C-C motif chemokine 28	CCL28	INFLAMMATION (INF)
Q9NYY1	Interleukin-20	IL20	INFLAMMATION (INF)
Q9P0M4	Interleukin-17C	IL17C	INFLAMMATION (INF)
Q9UHF4	Interleukin-20 receptor subunit alpha	IL20RA	INFLAMMATION (INF)
O00273	DNA fragmentation factor subunit alpha	DFFA	INFLAMMATION (INF)
O14867	Transcription regulator protein BACH1	BACH1	INFLAMMATION (INF)
O43597	Protein sprouty homolog 2	SPRY2	INFLAMMATION (INF)
O43736	Integral membrane protein 2A	ITM2A	INFLAMMATION (INF)
O60449	Lymphocyte antigen 75	LY75	INFLAMMATION (INF)
O60880	SH2 domain-containing protein 1A	SH2D1A	INFLAMMATION (INF)
O75475	PC4 and SFRS1-interacting protein	PSIP1	INFLAMMATION (INF)
O76036	Natural cytotoxicity triggering receptor 1	NCR1	INFLAMMATION (INF)
O94992	Protein HEXIM1	HEXIM1	INFLAMMATION (INF)
P05412	Transcription factor AP-1	JUN	INFLAMMATION (INF)
P08727	Keratin, type I cytoskeletal 19	KRT19	INFLAMMATION (INF)
P09038	Fibroblast growth factor 2	FGF2	INFLAMMATION (INF)
P14317	Hematopoietic lineage cell-specific protein	HCLS1	INFLAMMATION (INF)
P16455	Methylated-DNA--protein-cysteine methyltransferase	MGMT	INFLAMMATION (INF)
P18564	Integrin beta-6	ITGB6	INFLAMMATION (INF)
P19474	E3 ubiquitin-protein ligase TRIM21	TRIM21	INFLAMMATION (INF)
P23229	Integrin alpha-6	ITGA6	INFLAMMATION (INF)
P27540	Aryl hydrocarbon receptor nuclear translocator	ARNT	INFLAMMATION (INF)
P28845	Corticosteroid 11-beta-dehydrogenase isozyme 1	HSD11B1	INFLAMMATION (INF)
P30044	Peroxiredoxin-5, mitochondrial	PRDX5	INFLAMMATION (INF)
P30048	Thioredoxin-dependent peroxide reductase, mitochondrial	PRDX3	INFLAMMATION (INF)
P42701	Interleukin-12 receptor subunit beta-1	IL12RB1	INFLAMMATION (INF)
P48061	Stromal cell-derived factor 1	CXCL12	INFLAMMATION (INF)
P51617	Interleukin-1 receptor-associated kinase 1	IRAK1	INFLAMMATION (INF)
P63241	Eukaryotic translation initiation factor 5A-1	EIF5A	INFLAMMATION (INF)
P78310	Coxsackievirus and adenovirus receptor	CXADR	INFLAMMATION (INF)
P78362	SRSF protein kinase 2	SRPK2	INFLAMMATION (INF)
P78410	Butyrophilin subfamily 3 member A2	BTN3A2	INFLAMMATION (INF)
Q01151	CD83 antigen	CD83	INFLAMMATION (INF)
Q03431	Parathyroid hormone/parathyroid hormone-related peptide receptor	PTH1R	INFLAMMATION (INF)
Q04637	Eukaryotic translation initiation factor 4 gamma 1	EIF4G1	INFLAMMATION (INF)
Q04759	Protein kinase C theta type	PRKCQ	INFLAMMATION (INF)
Q05084	Islet cell autoantigen 1	ICA1	INFLAMMATION (INF)
Q07065	Cytoskeleton-associated protein 4	CKAP4	INFLAMMATION (INF)
Q12933	TNF receptor-associated factor 2	TRAF2	INFLAMMATION (INF)
Q12968	Nuclear factor of activated T-cells, cytoplasmic 3	NFATC3	INFLAMMATION (INF)
Q13241	Natural killer cells antigen CD94	KLRD1	INFLAMMATION (INF)
Q13574	Diacylglycerol kinase zeta	DGKZ	INFLAMMATION (INF)
Q14435	Polypeptide N-acetylgalactosaminyltransferase 3	GALNT3	INFLAMMATION (INF)
Q15517	Corneodesmosin	CDSN	INFLAMMATION (INF)
Q15661	Tryptase alpha/beta-1	TPSAB1	INFLAMMATION (INF)
Q6DN72	Fc receptor-like protein 6	FCRL6	INFLAMMATION (INF)
Q6UXB4	C-type lectin domain family 4 member G	CLEC4G	INFLAMMATION (INF)
Q6ZUJ8	Phosphoinositide 3-kinase adapter protein 1	PIK3AP1	INFLAMMATION (INF)
Q7Z6M3	Allergin-1	MILR1	INFLAMMATION (INF)
Q8IU57	Interferon lambda receptor 1	IFNLR1	INFLAMMATION (INF)
Q8N608	Inactive dipeptidyl peptidase 10	DPP10	INFLAMMATION (INF)
Q8NHJ6	Leukocyte immunoglobulin-like receptor subfamily B member 4	LILRB4	INFLAMMATION (INF)
Q8WTT0	C-type lectin domain family 4 member C	CLEC4C	INFLAMMATION (INF)
Q8WXI8	C-type lectin domain family 4 member D	CLEC4D	INFLAMMATION (INF)
Q92844	TRAF family member-associated NF-kappa-B activator	TANK	INFLAMMATION (INF)
Q96DB9	FXYD domain-containing ion transport regulator 5	FXYD5	INFLAMMATION (INF)
Q96P31	Fc receptor-like protein 3	FCRL3	INFLAMMATION (INF)
Q96SB3	Neurabin-2	PPP1R9B	INFLAMMATION (INF)
Q9BXN2	C-type lectin domain family 7 member A	CLEC7A	INFLAMMATION (INF)
Q9C035	Tripartite motif-containing protein 5	TRIM5	INFLAMMATION (INF)
Q9GZT9	Egl nine homolog 1	EGLN1	INFLAMMATION (INF)
Q9HCM2	Plexin-A4	PLXNA4	INFLAMMATION (INF)
Q9NWZ3	Interleukin-1 receptor-associated kinase 4	IRAK4	INFLAMMATION (INF)
Q9UHC6	Contactin-associated protein-like 2	CNTNAP2	INFLAMMATION (INF)
Q9UKX5	Integrin alpha-11	ITGA11	INFLAMMATION (INF)
Q9UMR7	C-type lectin domain family 4 member A	CLEC4A	INFLAMMATION (INF)
Q9UN19	Dual adapter for phosphotyrosine and 3-phosphotyrosine and 3-phosphoinositide	DAPP1	INFLAMMATION (INF)
Q9UNE0	Tumor necrosis factor receptor superfamily member EDAR	EDAR	INFLAMMATION (INF)
Q9UQV4	Lysosome-associated membrane glycoprotein 3	LAMP3	INFLAMMATION (INF)
Q9Y2J8	Protein-arginine deiminase type-2	PADI2	INFLAMMATION (INF)
Q9Y3P8	Signaling threshold-regulating transmembrane adapter 1	SIT1	INFLAMMATION (INF)
P40259	B-cell antigen receptor complex-associated protein beta chain	CD79B	INFLAMMATION (INF)
P43234	Cathepsin O	CTSO	INFLAMMATION (INF)
P50452	Serpin B8	SERPINB8	INFLAMMATION (INF)
P50995	Annexin A11	ANXA11	INFLAMMATION (INF)
Q9H4D0	Calsyntenin-2	CLSTN2	INFLAMMATION (INF)
O43561	Linker for activation of T-cells family member 1	LAT	INFLAMMATION (INF)
O75077	Disintegrin and metalloproteinase domain-containing protein 23	ADAM23	INFLAMMATION (INF)
P09919	Granulocyte colony-stimulating factor	CSF3	INFLAMMATION (INF)
P12544	Granzyme A	GZMA	INFLAMMATION (INF)
P41217	OX-2 membrane glycoprotein	CD200	INFLAMMATION (INF)
Q01344	Interleukin-5 receptor subunit alpha	IL5RA	INFLAMMATION (INF)
Q16719	Kynureninase	KYNU	INFLAMMATION (INF)
Q8TD46	Cell surface glycoprotein CD200 receptor 1	CD200R1	INFLAMMATION (INF)
Q96LA5	Fc receptor-like protein 2	FCRL2	INFLAMMATION (INF)
B1AKI9	Isthmin-1	ISM1	INFLAMMATION (INF)
O60884	DnaJ homolog subfamily A member 2	DNAJA2	INFLAMMATION (INF)
O94856	Neurofascin	NFASC	INFLAMMATION (INF)
P01903	HLA class II histocompatibility antigen, DR alpha chain	HLA-DRA	INFLAMMATION (INF)
P20809	Interleukin-11	IL11	INFLAMMATION (INF)
P22304	Iduronate 2-sulfatase	IDS	INFLAMMATION (INF)
P35613	Basigin	BSG	INFLAMMATION (INF)
P36959	GMP reductase 1	GMPR	INFLAMMATION (INF)
P37235	Hippocalcin-like protein 1	HPCAL1	INFLAMMATION (INF)
P45984	Mitogen-activated protein kinase 9	MAPK9	INFLAMMATION (INF)
Q12765	Secernin-1	SCRN1	INFLAMMATION (INF)
Q12918	Killer cell lectin-like receptor subfamily B member 1	KLRB1	INFLAMMATION (INF)
Q3KPI0	Carcinoembryonic antigen-related cell adhesion molecule 21	CEACAM21	INFLAMMATION (INF)
Q5R372	Rab GTPase-activating protein 1-like	RABGAP1L	INFLAMMATION (INF)
Q6ZMH5	Zinc transporter ZIP5	SLC39A5	INFLAMMATION (INF)
Q8IVG5	Sterile alpha motif domain-containing protein 9-like	SAMD9L	INFLAMMATION (INF)
Q8TCS8	Polyribonucleotide nucleotidyltransferase 1, mitochondrial	PNPT1	INFLAMMATION (INF)
Q8WV07	Protein LTO1 homolog	LTO1	INFLAMMATION (INF)
Q92609	TBC1 domain family member 5	TBC1D5	INFLAMMATION (INF)
Q96AX2	Ras-related protein Rab-37	RAB37	INFLAMMATION (INF)
Q9BT73	Proteasome assembly chaperone 3	PSMG3	INFLAMMATION (INF)
Q9NP70	Ameloblastin	AMBN	INFLAMMATION (INF)
Q9UPV0	Centrosomal protein of 164 kDa	CEP164	INFLAMMATION (INF)
Q9Y258	C-C motif chemokine 26	CCL26	INFLAMMATION (INF)
Q9Y266	Nuclear migration protein nudC	NUDC	INFLAMMATION (INF)
P19801	Amiloride-sensitive amine oxidase [copper-containing]	AOC1	INFLAMMATION (INF)
P24001	Interleukin-32	IL32	INFLAMMATION (INF)
P24071	Immunoglobulin alpha Fc receptor	FCAR	INFLAMMATION (INF)
P26951	Interleukin-3 receptor subunit alpha	IL3RA	INFLAMMATION (INF)
P32456	Guanylate-binding protein 2	GBP2	INFLAMMATION (INF)
P40933	Interleukin-15	IL15	INFLAMMATION (INF)
Q96RJ3	Tumor necrosis factor receptor superfamily member 13C	TNFRSF13C	INFLAMMATION (INF)
O60934	Nibrin	NBN	INFLAMMATION (INF)
P01588	Erythropoietin	EPO	INFLAMMATION (INF)
P19878	Neutrophil cytosol factor 2	NCF2	INFLAMMATION (INF)
P23582	C-type natriuretic peptide [Cleaved into: CNP-22; CNP-29; CNP-53]	NPPC	INFLAMMATION (INF)
P30838	Aldehyde dehydrogenase, dimeric NADP-preferring	ALDH3A1	INFLAMMATION (INF)
P42768	Wiskott-Aldrich syndrome protein	WAS	INFLAMMATION (INF)
P55957	BH3-interacting domain death agonist	BID	INFLAMMATION (INF)
P68106	Peptidyl-prolyl cis-trans isomerase FKBP1B	FKBP1B	INFLAMMATION (INF)
Q03426	Mevalonate kinase	MVK	INFLAMMATION (INF)
Q0Z7S8	Fatty acid-binding protein 9	FABP9	INFLAMMATION (INF)
Q12778	Forkhead box protein O1	FOXO1	INFLAMMATION (INF)
Q7L8A9	Tubulinyl-Tyr carboxypeptidase 1	VASH1	INFLAMMATION (INF)
Q8N8S7	Protein enabled homolog	ENAH	INFLAMMATION (INF)
Q8NDB2	B-cell scaffold protein with ankyrin repeats	BANK1	INFLAMMATION (INF)
Q9BXJ7	Protein amnionless [Cleaved into: Soluble protein amnionless]	AMN	INFLAMMATION (INF)
Q9UNK0	Syntaxin-8	STX8	INFLAMMATION (INF)
Q9Y478	5'-AMP-activated protein kinase subunit beta-1	PRKAB1	INFLAMMATION (INF)
Q9Y5A7	NEDD8 ultimate buster 1	NUB1	INFLAMMATION (INF)
O15455	Toll-like receptor 3	TLR3	INFLAMMATION (INF)
O95971	CD160 antigen	CD160	INFLAMMATION (INF)
P10144	Granzyme B	GZMB	INFLAMMATION (INF)
P32970	CD70 antigen	CD70	INFLAMMATION (INF)
P43489	Tumor necrosis factor receptor superfamily member 4	TNFRSF4	INFLAMMATION (INF)
P48023	Tumor necrosis factor ligand superfamily member 6	FASLG	INFLAMMATION (INF)
Q29980_Q29983	MHC class I polypeptide-related sequence B_A	MICB_MICA	INFLAMMATION (INF)
Q6UXB2	C-X-C motif chemokine 17	CXCL17	INFLAMMATION (INF)
Q9HBG7	T-lymphocyte surface antigen Ly-9	LY9	INFLAMMATION (INF)
O43707	Alpha-actinin-4	ACTN4	INFLAMMATION (INF)
O60542	Persephin	PSPN	INFLAMMATION (INF)
O60575	Serine protease inhibitor Kazal-type 4	SPINK4	INFLAMMATION (INF)
O76038	Secretagogin	SCGN	INFLAMMATION (INF)
O95379	Tumor necrosis factor alpha-induced protein 8	TNFAIP8	INFLAMMATION (INF)
O95715	C-X-C motif chemokine 14	CXCL14	INFLAMMATION (INF)
P01584	Interleukin-1 beta	IL1B	INFLAMMATION (INF)
P01591	Immunoglobulin J chain	JCHAIN	INFLAMMATION (INF)
P02745	Complement C1q subcomponent subunit A	C1QA	INFLAMMATION (INF)
P12872	Promotilin [Cleaved into: Motilin; Motilin-associated peptide	MLN	INFLAMMATION (INF)
P13693	Translationally-controlled tumor protein	TPT1	INFLAMMATION (INF)
P13747	HLA class I histocompatibility antigen, alpha chain E	HLA-E	INFLAMMATION (INF)
P20273	B-cell receptor CD22	CD22	INFLAMMATION (INF)
P20340	Ras-related protein Rab-6A	RAB6A	INFLAMMATION (INF)
P20849	Collagen alpha-1	COL9A1	INFLAMMATION (INF)
P28827	Receptor-type tyrosine-protein phosphatase mu	PTPRM	INFLAMMATION (INF)
P28838	Cytosol aminopeptidase	LAP3	INFLAMMATION (INF)
P33241	Lymphocyte-specific protein 1	LSP1	INFLAMMATION (INF)
P42575	Caspase-2	CASP2	INFLAMMATION (INF)
Q08174	Protocadherin-1	PCDH1	INFLAMMATION (INF)
Q13459	Unconventional myosin-IXb	MYO9B	INFLAMMATION (INF)
Q14773	Intercellular adhesion molecule 4	ICAM4	INFLAMMATION (INF)
Q7Z739	YTH domain-containing family protein 3	YTHDF3	INFLAMMATION (INF)
Q96PD4	Interleukin-17F	IL17F	INFLAMMATION (INF)
Q9H0P0	Cytosolic 5'-nucleotidase 3A	NT5C3A	INFLAMMATION (INF)
Q9HD26	Golgi-associated PDZ and coiled-coil motif-containing protein	GOPC	INFLAMMATION (INF)
Q9UDT6	CAP-Gly domain-containing linker protein 2	CLIP2	INFLAMMATION (INF)

## Sheet: Table S2-all
UniProt	protein_name	Entrez_id	Ensembl_id	Uniprot_URL	Assay	OlinkID	Panel	MissingFreq	S01	S02	S03	S04	S05	S06	S07	S08	S09	S10	S11	S12	S13	S14	S15	S16	S17	S18	S19	S34	S35	S36	S37	S38	S39	S40	S41	S42	S43	S44	S45	S46	S47	S48	S49	S50	S51	S52	S53	S54	NS01
Q05084	Islet cell autoantigen 1	3382	ENSG00000003147	https://www.uniprot.org/uniprot/Q05084	ICA1	OID20484	Inflammation	0.0214	4.4851	0.0506	-1.1834	1.0237	0.7197	0.2271	0.2332	0.6013	0.415	-0.3301	0.5438	-2.243	3.1371	-1.7555	1.536	0.5971	-1.5718	0.8031	0.4811	-0.6461	-0.0795	-0.6915	1.1186	2.7094	0.5799	0.3936	-0.4549	1.2255	-0.4276	-0.2064	-0.146	-0.2966	0.9554	-1.0962	2.462	-0.7722	-0.4559	1.6185	0.3905	1.0468	-0.5826
Q7L8A9	Tubulinyl-Tyr carboxypeptidase 1	22846	ENSG00000071246	https://www.uniprot.org/uniprot/Q7L8A9	VASH1	OID20516	Inflammation	0.25	3.9747	-0.8325	-1.1882	-0.14	0.1123	0.4012	1.3033	1.2804	0.6197	-1.378	-0.1138	-1.7686	2.7623	-2.435	2.6549	0.6278	-3.1617	-1.7539	0.5246	-0.8171	0.5226	-0.9382	2.1336	3.1536	0.4128	1.0033	0.5315	1.4923	-0.6506	-0.2189	0.5551	-0.8305	1.2257	-2.9267	2.7698	0.0548	-0.6666	2.5104	0.0061	1.2606	-2.5898
O43597	Protein sprouty homolog 2	10253	ENSG00000136158	https://www.uniprot.org/uniprot/O43597	SPRY2	OID20475	Inflammation	0	5.2031	0.0049	-0.3899	0.8774	2.1497	0.0701	1.2475	0.1777	1.1244	-0.3797	1.7625	-1.8856	3.377	-1.2018	3.5771	0.1397	-2.2008	-2.0457	0.6599	-0.6329	0.4311	0.2334	0.8801	2.8492	0.7925	0.1068	0.1182	2.1774	-0.7827	-0.3663	0.7369	-0.6634	1.3453	-1.381	3.8025	0.3394	-1.0558	1.7809	0.7223	0.6932	-3.0806
Q9NZN5	Rho guanine nucleotide exchange factor 12	23365	ENSG00000196914	https://www.uniprot.org/uniprot/Q9NZN5	ARHGEF12	OID20554	Inflammation	0.0143	4.1668	0.06	-0.4871	0.9807	0.7122	0.6735	0.8001	0.5804	0.2611	-0.5733	0.9967	-3.487	2.4476	-2.8074	1.8393	0.4624	-3.3161	-2.7674	0.8111	-1.2386	0.3399	-1.7432	1.2866	2.9785	0.9531	0.1829	-0.391	1.3294	-0.487	-1.386	0.813	-1.6305	0.3971	-2.9241	2.1654	0.4271	-0.5183	1.8948	-0.6981	0.6955	-3.7794
Q92583	C-C motif chemokine 17	6361	ENSG00000102970	https://www.uniprot.org/uniprot/Q92583	CCL17	OID20745	Inflammation	0	3.4828	1.2885	-0.3239	-0.248	0.6368	-0.01	1.1526	1.2829	0.7556	-0.196	0.9743	-0.8186	2.9676	-0.6137	1.0572	0.0536	-1.7647	-0.3864	0.9532	0.0858	1.2382	-0.9423	0.9897	-0.6842	2.2736	0.5712	0.8548	0.7616	0.5472	-0.1341	0.8634	-0.7787	-0.1301	-0.3753	1.5348	1.4134	-1.263	0.7782	1.5672	1.2193	-2.3517
P09038	Fibroblast growth factor 2	2247	ENSG00000138685	https://www.uniprot.org/uniprot/P09038	FGF2	OID20503	Inflammation	0.0643	3.5989	0.6964	-0.0781	-0.1153	0.6644	-0.4006	0.3112	0.7547	1.2896	0.1921	0.9583	-1.0409	2.392	-1.1132	2.4594	-0.4063	-0.9793	-0.5889	0.9187	-0.3439	0.6257	-0.6096	1.0414	2.2296	0.2052	0.5534	-0.1679	0.9408	0.8391	-0.6424	0.4806	-0.3782	0.0291	-0.3405	2.4278	0.3914	-0.6037	1.075	0.1067	0.9774	-0.8676
Q96DB9	FXYD domain-containing ion transport regulator 5	53827	ENSG00000089327	https://www.uniprot.org/uniprot/Q96DB9	FXYD5	OID20463	Inflammation	0.1143	4.0616	1.1212	-0.5579	0.6403	0.3201	-1.2716	0.4185	0.4268	0.9425	-0.7613	-0.4068	-1.6907	3.5652	-1.2528	2.3532	0.5441	-1.442	-1.1864	0.5133	-0.2923	0.3762	0.22	1.6599	2.1889	1.0504	0.9413	0.4224	0.424	-0.8521	-0.0106	1.1754	-0.0355	0.4321	-1.6053	2.5534	0.0242	-1.5392	1.1869	0.359	1.0374	-2.4065
P37235	Hippocalcin-like protein 1	3241	ENSG00000115756	https://www.uniprot.org/uniprot/P37235	HPCAL1	OID20615	Inflammation	0	2.246	-0.058	-0.6304	0.2821	0.3024	0.4256	0.2014	0.648	0.4441	0.0177	0.6733	-2.9124	1.4704	-2.1951	1.6739	0.0232	-1.8603	-1.9402	0.5791	-0.6011	0.9551	-0.4984	1.2045	2.2899	0.4178	0.9154	-0.0063	0.5544	-0.5795	-0.5792	0.3448	-1.0158	0.937	-1.5263	2.2108	0.7537	-0.0712	2.0879	0.0031	1.0094	-2.9777
Q9UII2	"ATPase inhibitor, mitochondrial"	93974	ENSG00000130770; ENSG00000285390	https://www.uniprot.org/uniprot/Q9UII2	ATP5IF1	OID20760	Inflammation	0	4.5005	-0.7917	-0.8273	0.4596	0.1882	0.212	0.8879	0.8245	1.5117	-1.2334	-0.5882	-2.4695	4.4874	-1.9533	2.5477	0.2318	-1.4422	-0.5964	0.4783	-0.8588	0.7153	0.9975	0.6669	1.5711	0.4582	0.283	0.6702	1.5552	-1.2444	-0.6979	0.5987	-1.3949	0.8705	-1.9067	2.9359	0.2547	-1.2711	1.0056	-0.0171	0.5161	-3.4644
Q9NWZ3	Interleukin-1 receptor-associated kinase 4	51135	ENSG00000198001	https://www.uniprot.org/uniprot/Q9NWZ3	IRAK4	OID20577	Inflammation	0.0071	3.2558	0.159	-0.8646	-0.3521	0.553	0.1955	0.932	0.7912	0.9058	-0.7929	0.3219	-5.1557	2.6354	-4.3525	2.3541	0.2856	-4.4748	-3.1324	0.5194	-1.5159	0.5447	-1.2584	1.0186	2.5482	0.5804	0.5077	0.1102	1.8991	-1.3382	-0.881	0.9615	-1.4575	1.4153	-3.8344	2.6231	0.2246	-1.2395	1.9283	0.1002	1.0967	-4.5355
P46109	Crk-like protein	1399	ENSG00000099942	https://www.uniprot.org/uniprot/P46109	CRKL	OID20742	Inflammation	0	3.8311	-0.166	-1.1984	0.4777	1.0474	-0.2935	1.2451	0.4791	0.8337	-0.5164	0.5637	-3.8541	3.2518	-2.8776	2.9173	0.6689	-3.1857	-2.8338	1.1516	-1.0234	1.0087	-1.1695	1.1924	2.8726	1.0255	0.4772	0.5284	1.3246	-0.6844	-0.56	1.0086	-1.0736	1.1549	-2.7594	3.0248	0.3973	-1.317	0.9798	-0.6101	1.6132	-4.26
Q9UN19	Dual adapter for phosphotyrosine and 3-phosphotyrosine and 3-phosphoinositide	27071	ENSG00000070190	https://www.uniprot.org/uniprot/Q9UN19	DAPP1	OID20524	Inflammation	0.0286	2.1659	0.2113	-2.07	-0.1371	0.7278	0.8266	1.227	0.8698	0.8771	-0.7806	0.2884	-5.6046	2.1655	-4.7813	2.0161	0.7911	-5.5863	-5.4535	0.3543	-1.5748	0.7291	-0.7768	2.1921	2.38	0.7624	1.5966	0.7065	2.1297	-1.7165	-0.5964	1.1911	-0.3766	0.9577	-4.837	2.5605	0.8306	-0.6115	2.0558	0.5902	1.0412	-6.2993
P50995	Annexin A11	311	ENSG00000122359	https://www.uniprot.org/uniprot/P50995	ANXA11	OID20583	Inflammation	0	0.6069	0.0769	0.0837	-0.0695	-0.0903	0.1602	0.2044	-0.5562	0.0675	-0.0045	0.1107	-0.0011	0.7197	-0.1451	0.3315	-0.1126	-0.3195	-0.4771	0.293	-0.1745	0.3644	0.4899	0.0985	-0.0821	-0.1793	0.2485	-0.2227	0.2274	-0.647	-0.2083	0.05	-0.3753	0.1609	-0.2876	0.1512	0.2857	0.2416	0.023	0.1199	0.376	-0.7278
O15169	Axin-1	8312	ENSG00000103126	https://www.uniprot.org/uniprot/O15169	AXIN1	OID20582	Inflammation	0	4.8764	0.8095	-0.0674	0.5989	0.692	0.3111	0.9534	0.1643	1.0048	-0.1455	0.629	-2.8314	3.4761	-3.1886	2.2887	-0.0515	-2.3969	-3.1603	0.6455	-1.048	0.4116	-1.4886	1.0283	2.8715	1.0058	-0.0757	-0.4267	1.0953	-0.8535	-0.771	0.6431	-1.3662	1.3689	-2.433	3.124	-0.2204	-1.168	2.1363	-0.1145	0.6778	-2.9169
P16455	Methylated-DNA--protein-cysteine methyltransferase	4255	ENSG00000170430	https://www.uniprot.org/uniprot/P16455	MGMT	OID20588	Inflammation	0	3.1829	0.6477	-1.608	0.456	-0.0584	0.6258	1.2625	0.7622	0.5439	-0.6353	-0.8755	-2.2183	2.6963	-3.1007	2.3586	0.4232	-2.1173	-1.6761	-0.8332	-1.7771	0.5607	-0.2925	1.0595	2.9809	1.5088	1.0233	0.0112	2.3989	-0.4907	-0.9203	0.7307	-1.3094	1.4912	-2.4383	3.0381	-0.823	-1.7921	1.5555	0.5431	1.716	-4.0656
O43561	Linker for activation of T-cells family member 1	27040	ENSG00000213658	https://www.uniprot.org/uniprot/O43561	LAT	OID20640	Inflammation	0	2.683	0.0751	-1.0537	0.0887	0.3122	0.2667	1.0684	0.7338	1.2232	-1.4383	-0.3762	-3.7237	2.0116	-3.3073	1.8872	0.2772	-3.693	-3.4915	0.6948	-1.5428	0.9576	-1.3803	0.6718	2.4761	0.4065	0.1472	0.2913	1.5905	-1.839	-0.6264	0.5263	-1.803	1.3499	-2.4708	2.611	0.647	-1.652	2.7058	0.2071	0.8664	-3.7334
Q5R372	Rab GTPase-activating protein 1-like	9910	ENSG00000152061	https://www.uniprot.org/uniprot/Q5R372	RABGAP1L	OID20447	Inflammation	0	4.7629	-0.0486	0.6892	-0.2236	-0.5211	-0.083	0.7062	0.5489	-0.1138	-0.2735	0.5122	-1.7977	3.8373	-0.3023	1.8777	0.2201	-1.5365	0.2634	0.3579	-1.0093	0.1028	-0.2744	0.2377	2.0292	0.9079	-0.027	0.7493	0.9002	0.0058	-0.3504	-0.307	-0.6704	0.263	-1.1744	2.6255	1.4982	-0.8324	0.7984	-0.0058	0.7029	-1.6932
O14867	Transcription regulator protein BACH1	571	ENSG00000156273	https://www.uniprot.org/uniprot/O14867	BACH1	OID20505	Inflammation	0.1071	4.6718	3.941	0.0373	0.4778	0.7619	-0.2164	0.9063	-0.158	0.6977	0.3345	0.4555	-1.0083	3.6464	-1.1889	0.6907	-0.2373	-0.4539	-0.8639	0.8265	-0.6663	0.7714	-0.1648	0.5913	2.3401	0.6993	0.0524	0.1609	0.5139	-0.4258	-0.0373	0.5222	-0.6862	0.1065	-0.4478	2.4152	-0.3341	-0.6396	1.0642	-0.5366	0.6182	-0.624
Q9NR12	PDZ and LIM domain protein 7	9260	ENSG00000196923	https://www.uniprot.org/uniprot/Q9NR12	PDLIM7	OID20729	Inflammation	0	4.0039	-0.2163	-1.8085	1.0517	0.7512	0.2767	1.3157	0.8533	0.0764	-0.7486	0.6904	-3.5528	3.8309	-3.3595	3.145	0.5268	-3.0452	-3.1858	2.2514	-0.6095	0.1198	-0.9707	1.2593	3.133	1.4481	0.7153	0.3983	1.6632	-0.3336	-1.3355	1.0827	-1.0988	1.1882	-3.1015	2.4488	-0.2927	-1.7413	1.5578	-0.5329	2.0839	-4.4622
P29965	CD40 ligand	959	ENSG00000102245	https://www.uniprot.org/uniprot/P29965	CD40LG	OID20616	Inflammation	0	3.2827	0.723	-1.0227	0.0912	0.4673	-0.061	0.5323	0.655	0.5128	-0.6376	0.4623	-2.0543	2.6545	-2.0113	1.9553	0.4834	-2.1624	-1.7073	1.2332	-1.3408	0.6332	-0.3693	0.8494	1.3691	1.0847	0.3073	0.6771	1.3012	0.1371	-0.4933	0.6719	-0.8392	1.5233	-2.0572	2.6581	0.7841	-1.6049	0.3874	0.3158	1.3202	-2.6217
P51617	Interleukin-1 receptor-associated kinase 1	3654	ENSG00000184216	https://www.uniprot.org/uniprot/P51617	IRAK1	OID20485	Inflammation	0	4.1083	0.3509	-0.1132	1.0282	0.5905	-0.0288	0.4532	0.0887	0.6724	-0.2163	0.9086	-1.1492	2.6966	-1.3781	2.098	0.1443	-1.654	-1.2095	0.564	-1.0668	0.1159	-0.5906	0.0029	2.1028	0.9682	0.3457	0.5529	0.9931	-0.489	-0.4108	0.3169	-0.3805	0.8038	-0.8665	1.6598	-0.4077	-0.8716	0.3817	0.3079	0.9234	-2.147
Q99616	C-C motif chemokine 13	6357	ENSG00000181374	https://www.uniprot.org/uniprot/Q99616	CCL13	OID20655	Inflammation	0	2.1448	0.3911	-0.1623	-0.0815	0.7672	-0.4187	0.466	0.9538	0.395	0.0992	-0.068	-1.1687	1.7743	0.2824	1.1245	-0.269	-0.4476	0.0234	0.1088	0.0953	0.6698	0.1489	-0.1413	-0.0234	1.0983	-0.6342	0.1585	-0.2215	-0.6052	0.2214	0.8627	-0.6453	0.8682	-0.5266	0.9256	0.6599	-0.8294	-0.0962	0.3748	0.6518	-2.7472
P47712	Cytosolic phospholipase A2	5321	ENSG00000116711	https://www.uniprot.org/uniprot/P47712	PLA2G4A	OID20685	Inflammation	0	3.4168	-0.3501	-1.3952	0.3019	0.7076	0.1007	0.9523	0.6397	0.8304	-0.5285	0.0157	-2.9892	3.1999	-2.9198	2.8468	0.7869	-2.4485	-2.0484	0.9227	-0.8073	0.5749	-0.185	1.3952	2.364	0.3093	0.6182	0.4467	1.4281	-0.3713	-0.3502	1.1626	-0.5125	1.0348	-1.7741	2.3196	0.6698	-0.6582	0.8529	-0.1107	1.1021	-3.6705
O94992	Protein HEXIM1	10614	ENSG00000186834	https://www.uniprot.org/uniprot/O94992	HEXIM1	OID20589	Inflammation	0	3.5991	-0.0216	0.0742	1.2263	0.8321	0.8976	0.3468	0.8927	0.7787	-0.4013	0.1439	-2.6778	2.6531	-2.2921	2.3675	0.1193	-1.6973	-1.3867	0.568	-1.0285	0.6509	-0.3258	0.9449	2.5064	1.1526	-0.3839	-0.2238	0.6712	-0.4584	-0.9376	0.3063	-0.8955	1.4031	-0.9155	2.4512	0.3332	-0.2777	1.0593	-0.0191	0.4644	-2.0053
P13232	Interleukin-7	3574	ENSG00000104432	https://www.uniprot.org/uniprot/P13232	IL7	OID20535	Inflammation	0	1.8565	1.5828	-0.6876	0.3714	0.1536	-0.3827	0.3103	0.7382	0.5151	-0.0428	0.3473	-0.6426	0.7682	-0.4131	1.8711	-0.0619	0.2443	-0.4513	0.9464	-1.7069	0.67	0.0428	0.7906	0.8225	0.9238	-0.1707	1.1922	1.2716	0.4435	-0.3072	1.3524	-0.9855	0.8741	-1.3694	1.9366	0.5641	-1.0584	0.1447	-0.0595	0.5961	-2.3903
O43639	Cytoplasmic protein NCK2	8440	ENSG00000071051	https://www.uniprot.org/uniprot/O43639	NCK2	OID20683	Inflammation	0.0214	3.2227	-0.7417	-1.7277	-0.2224	0.4679	0.0988	1.3177	0.3737	0.6075	-0.8996	0.1291	-2.5553	3.8119	-2.9606	2.5341	0.7705	-2.4911	-2.7049	0.5807	-0.8201	1.0245	-0.9725	1.1878	1.9222	0.6565	0.5905	0.3168	1.4077	-0.4277	-0.6855	0.7315	-0.1469	1.2574	-2.6948	2.487	0.2517	0.6224	0.9425	0.2379	0.8018	-2.5205
P11274	Breakpoint cluster region protein	613	ENSG00000186716	https://www.uniprot.org/uniprot/P11274	BCR	OID20558	Inflammation	0	4.5511	0.4576	-0.1338	-0.0179	0.7592	0.7683	1.0391	0.6991	0.9047	-0.0533	0.9584	-3.3071	3.943	-1.8936	1.7674	-0.0953	-1.892	-2.2739	0.9799	-1.1608	0.3852	-1.0436	0.6513	2.6338	0.4486	-0.0019	0.14	1.558	-0.8533	-0.2324	0.8242	-1.9127	0.724	-1.6673	2.8289	0.7335	-0.1685	1.741	-0.6689	1.1155	-2.6201
Q9Y5A7	NEDD8 ultimate buster 1	51667	ENSG00000013374	https://www.uniprot.org/uniprot/Q9Y5A7	NUB1	OID20510	Inflammation	0	6.016	0.1969	-0.4467	0.0072	0.2932	-0.126	0.8443	0.2233	0.8766	-0.1881	0.0526	-2.5197	5.7056	-1.6306	2.8354	-0.0037	-2.7593	-1.8583	0.7776	-0.7573	0.3776	-0.5249	0.5155	2.3248	0.9824	-0.0072	0.0575	0.8645	-1.3886	-0.7341	0.565	0.356	1.5268	-1.5586	3.1166	-0.7055	-0.5635	1.2617	-0.3595	1.7094	-1.9659
P52564	Dual specificity mitogen-activated protein kinase kinase 6	5608	ENSG00000108984	https://www.uniprot.org/uniprot/P52564	MAP2K6	OID20552	Inflammation	0	2.9947	0.4881	-1.534	0.9452	0.6826	-0.1381	0.2589	0.4192	0.9715	-0.3601	0.7524	-3.0346	2.6975	-3.0535	2.9243	0.3664	-3.7361	-2.5144	1.5865	-0.5733	0.2833	-1.1165	0.6296	2.4855	1.5018	-0.0285	0.0285	1.007	-0.7365	-1.0128	0.8322	-1.0619	1.6244	-2.5949	2.5138	-0.0346	-1.6678	1.3532	0.1884	2.2212	-3.5886
Q16698	"2,4-dienoyl-CoA reductase, mitochondrial"	1666	ENSG00000104325	https://www.uniprot.org/uniprot/Q16698	DECR1	OID20579	Inflammation	0	4.3998	-0.1008	-1.2217	0.6499	0.6236	0.1266	-1.6302	0.3112	0.7715	-1.2166	0.1408	-2.8382	4.2162	2.3307	2.0801	0.5773	-1.3311	-0.5712	0.2758	-0.6061	0.0329	2.0109	0.9407	2.0202	1.3639	-0.0322	-0.0798	-0.0906	-0.5522	-0.7598	0.0522	-0.7374	-0.0632	-1.7591	2.4324	0.4015	-0.7271	0.9836	0.4688	1.1348	-2.6129
P42575	Caspase-2	835	ENSG00000106144	https://www.uniprot.org/uniprot/P42575	CASP2	OID20555	Inflammation	0.0786	3.3211	0.2076	-0.7927	0.3853	0.8507	0.0171	0.8246	0.1283	0.9547	0.4216	0.5533	-2.0371	2.7711	-2.113	2.394	-0.2475	-2.0345	-1.7943	1.1729	-0.2836	0.8017	-0.747	0.3635	1.9277	1.0513	0.0596	-0.2888	0.62	-0.2065	-0.9506	0.593	-0.7592	0.9815	-2.5801	2.3138	-0.2681	-0.6105	1.2281	-0.0019	1.3577	-2.2253
Q9UJA9	Ectonucleotide pyrophosphatase/phosphodiesterase family member 5	59084	ENSG00000112796	https://www.uniprot.org/uniprot/Q9UJA9	ENPP5	OID20736	Inflammation	0	-0.3407	0.0251	0.4531	-0.2985	0.1589	0.445	0.2827	0.3711	0.3059	-0.5545	-0.3538	-0.3456	-0.1602	0.0627	-0.489	-0.2868	0.5724	0.6745	-0.4949	0.1185	-0.7925	0.7175	-0.078	-0.4162	-0.7084	-0.1623	0.5521	-0.1375	-0.615	0.0662	0.2759	0.2611	-0.2818	0.2924	-0.5643	-0.5993	-0.9793	-0.1883	-0.7605	-0.5258	-0.447
Q9HD26	Golgi-associated PDZ and coiled-coil motif-containing protein	57120	ENSG00000047932	https://www.uniprot.org/uniprot/Q9HD26	GOPC	OID20551	Inflammation	0	4.057	-0.1907	-1.9536	0.2142	-1.4653	-0.0354	0.2187	0.6853	1.044	-1.4321	0.4875	-1.9124	3.9635	-3.6891	2.9224	1.0347	-1.652	-3.2241	1.0344	-0.5457	0.5816	0.3444	1.1161	1.985	0.9538	0.398	-0.2138	0.6422	-1.4119	-0.7316	0.4487	-0.6816	-0.1224	-1.9473	3.2587	0.9632	-0.8301	0.4	-1.0781	1.3954	-3.1599
Q04637	Eukaryotic translation initiation factor 4 gamma 1	1981	ENSG00000114867	https://www.uniprot.org/uniprot/Q04637	EIF4G1	OID20625	Inflammation	0	2.5953	-0.3063	-0.697	1.0185	0.7041	0.2206	0.9577	0.433	0.8432	-0.2085	0.5075	-4.1223	2.3936	-3.8058	1.8701	0.3372	-3.0257	-2.6186	1.0695	-1.2791	0.2789	-0.7889	1.1583	2.5826	0.83	-0.1448	0.1182	1.4224	-0.0308	-1.1898	0.8817	-1.4442	0.9606	-2.7104	2.2268	-0.2234	-1.5545	1.0428	0.0232	1.1115	-4.5843
P55145	Mesencephalic astrocyte-derived neurotrophic factor	7873	ENSG00000145050	https://www.uniprot.org/uniprot/P55145	MANF	OID20707	Inflammation	0	2.4986	-0.231	-2.345	0.9019	0.4926	0.2688	1.1878	1.0868	1.1942	-0.9739	0.2092	-5.2933	2.452	-5.303	2.2036	0.8963	-4.723	-4.6992	1.0178	-0.9068	0.8598	-1.6187	1.9914	2.7385	1.0978	1.1608	0.6847	1.9262	-0.0043	-1.0436	1.1396	-1.2526	1.1585	-4.1244	2.0234	0.0872	-2.0122	1.2676	0.0043	1.0721	-5.9116
Q12778	Forkhead box protein O1	2308	ENSG00000150907	https://www.uniprot.org/uniprot/Q12778	FOXO1	OID20515	Inflammation	0	5.3462	1.1807	-1.0745	0.3558	-0.0104	-0.0812	1.2615	0.807	1.1054	-0.2063	0.8293	-2.3316	4.6043	-2.1759	1.582	0.4865	-2.9015	-1.975	0.9378	-1.3363	0.5037	-0.6898	1.0211	3.4413	0.8388	0.6211	0.6144	0.9221	-1.3115	-0.8751	0.9885	-0.9126	0.8795	-2.1327	2.5136	-0.5544	-0.5653	1.3159	-0.5704	1.1034	-1.5849
Q9Y478	5'-AMP-activated protein kinase subunit beta-1	5564	ENSG00000111725	https://www.uniprot.org/uniprot/Q9Y478	PRKAB1	OID20444	Inflammation	0	3.3813	0.0059	-0.4288	0.6417	2.5363	-0.3333	-0.357	0.3426	0.295	-0.2334	-0.2464	0.4074	2.5191	-0.6609	1.4693	-0.3357	0.9396	-0.9947	1.0087	-0.2135	-0.1972	0.4167	-0.0715	1.1963	0.5112	0.179	0.3489	0.2469	-0.4758	0.0495	0.0479	-0.3585	0.2622	-1.2762	1.2827	-0.1244	-0.9325	0.4406	-0.0059	0.6308	-2.08
Q9Y6K9	NF-kappa-B essential modulator	8517	ENSG00000269335	https://www.uniprot.org/uniprot/Q9Y6K9	IKBKG	OID20544	Inflammation	0	4.5119	0.4433	-0.4035	0.8542	0.6516	0.1197	0.5602	0.1019	0.2118	-0.1551	0.6296	-2.2647	4.0125	-1.8276	2.1084	-0.0163	-1.9354	-1.5955	0.9554	-1.0929	0.4912	-0.8107	0.9562	2.7112	0.6069	0.0796	-0.3701	0.6143	-0.6789	-0.7352	0.7672	-1.1834	1.0219	-1.5454	1.6463	-0.0929	-0.989	1.0676	-0.3079	1.7304	-1.9894
P03956	Interstitial collagenase	4312	ENSG00000196611	https://www.uniprot.org/uniprot/P03956	MMP1	OID20672	Inflammation	0	2.2903	1.0239	-0.0304	1.1302	0.1298	-0.0971	0.6475	1.0069	1.2923	0.6499	-0.8513	-0.5033	1.5057	-0.9127	2.4063	1.0636	-1.3755	-0.278	1.1454	-1.2084	1.3798	-1.0398	0.0193	2.0023	1.5942	0.2522	1.2304	1.0528	0.4294	-0.1569	-0.4011	-0.9814	1.018	-0.9364	1.8908	1.9298	-1.3234	0.0389	-0.0836	1.4415	-2.1239
Q6UB28	"Methionine aminopeptidase 1D, mitochondrial"	254042	ENSG00000172878	https://www.uniprot.org/uniprot/Q6UB28	METAP1D	OID20519	Inflammation	0	4.6647	-0.2128	-0.8727	0.4411	0.422	-0.0514	0.3336	0.3171	0.5989	-0.9727	0.0739	-2.2726	3.7077	-1.2474	1.8515	-0.0276	-0.9374	-0.0702	0.2563	-0.8078	0.6292	1.8485	0.9596	1.3335	1.076	-0.1291	-0.4454	0.7562	-0.7881	-1.2015	0.1665	-1.3981	0.4152	-1.9021	2.1897	0.1785	-1.1794	0.542	0.1034	0.3998	-1.8463
Q9UJU6	Drebrin-like protein	28988	ENSG00000136279	https://www.uniprot.org/uniprot/Q9UJU6	DBNL	OID20681	Inflammation	0	3.3783	-0.205	-1.5588	0.5272	0.7843	-0.0742	1.0892	0.4614	0.5399	-0.6863	0.592	-4.3944	3.094	-3.6477	2.5045	0.4986	-3.4944	-3.3915	1.253	-0.8078	0.3421	-1.0585	1.1123	2.4111	0.9828	0.224	0.2719	1.023	-0.5968	-1.2252	0.5558	-0.8138	0.6556	-3.2014	2.091	0.007	-1.7483	0.8837	-0.4353	1.9771	-4.1189
Q8IVG5	Sterile alpha motif domain-containing protein 9-like	219285	ENSG00000177409	https://www.uniprot.org/uniprot/Q8IVG5	SAMD9L	OID20536	Inflammation	0	4.5039	-0.5711	-0.492	-0.0885	0.6759	0.3594	0.2097	0.0898	0.554	0.2039	0.4644	-2.3487	4.0889	-1.6944	1.8836	0.0887	-2.1629	-1.3399	0.8958	-0.4906	1.3223	-0.2067	1.0298	1.7753	1.1636	0.5371	-0.5091	0.6407	-0.6373	-0.6539	1.5253	-1.1591	0.5531	-1.8645	2.229	0.2804	-0.7493	1.4991	-0.2413	1.5481	-2.2512
Q7Z739	YTH domain-containing family protein 3	253943	ENSG00000185728	https://www.uniprot.org/uniprot/Q7Z739	YTHDF3	OID20478	Inflammation	0.1214	3.7383	0.4473	-0.5987	-0.7792	-0.4167	0.0081	0.6383	0.3687	1.2173	-0.9381	-0.1132	-3.4921	3.7603	-3.5509	2.5798	0.2187	-3.8151	-2.0365	0.3257	-1.4206	-0.3295	-0.5482	1.1923	2.2326	0.7282	0.1687	-0.0081	1.2383	-0.5321	-0.3551	0.3655	0.3848	0.6742	-3.5013	2.2968	0.7899	-1.4399	0.8785	0.684	0.3451	-1.9508
P01133	Pro-epidermal growth factor	1950	ENSG00000138798	https://www.uniprot.org/uniprot/P01133	EGF	OID20698	Inflammation	0	3.5618	0.7561	-1.4893	0.5677	0.9383	-0.1788	1.54	1.063	0.9998	-0.6904	0.5627	-4.1916	3.8677	-4.0512	3.1377	1.2042	-3.7757	-3.4173	1.7969	-0.8302	0.8726	-0.7588	1.3499	1.0275	1.7644	1.3179	1.3035	1.6956	-0.3863	-0.1341	1.1339	-0.9409	1.7592	-3.3293	2.9933	1.3428	-1.7594	-0.0301	0.2488	2.2201	-3.3174
O95644	"Nuclear factor of activated T-cells, cytoplasmic 1"	4772	ENSG00000131196	https://www.uniprot.org/uniprot/O95644	NFATC1	OID20545	Inflammation	0	4.9049	0.945	-0.434	0.9291	0.8826	0.5197	0.3046	0.4211	0.4626	0.0096	1.0596	-1.7511	3.3672	-1.4589	1.6594	0.4625	-1.9639	-2.1473	0.997	-1.1031	0.0912	-0.8735	0.9801	1.2884	0.7323	0.0591	-0.1208	0.5218	-0.4177	-0.6006	0.7609	-1.0024	1.0064	-1.024	1.8833	-0.2568	-1.4068	1.0557	-0.4422	1.2626	-1.8525
Q9Y266	Nuclear migration protein nudC	10726	ENSG00000090273	https://www.uniprot.org/uniprot/Q9Y266	NUDC	OID20623	Inflammation	0	2.2985	0.0544	-0.6103	0.4545	0.6428	0.0627	0.6332	0.1089	0.9064	-0.8681	0.0103	-2.166	2.2665	-1.8959	1.4194	0.4789	-0.8063	-1.0845	0.5829	-0.3594	0.2122	0.337	-0.4245	1.8229	0.6884	0.0273	0.1467	0.7203	-0.099	-0.8394	0.5641	-0.6934	0.8104	-1.057	-0.3157	0.4255	-0.7645	0.6829	0.105	0.9177	-2.3915
O75563	Src kinase-associated phosphoprotein 2	8935	ENSG00000005020	https://www.uniprot.org/uniprot/O75563	SKAP2	OID20761	Inflammation	0	2.5925	-0.4856	-1.5562	0.8932	1.1107	0.257	0.9353	0.2173	0.7693	-0.302	0.258	-4.532	2.4761	-4.2283	2.4984	0.4948	-3.3562	-4.0277	1.4632	-0.7042	0.3178	-1.123	1.0749	2.191	0.9984	0.1298	0.4086	0.6823	-0.3196	-1.5042	0.486	-1.0341	0.7282	-3.606	2.2221	-0.1502	-1.5718	0.6286	-0.6347	1.5888	-4.316
O00273	DNA fragmentation factor subunit alpha	1676	ENSG00000160049	https://www.uniprot.org/uniprot/O00273	DFFA	OID20620	Inflammation	0	4.6938	-0.187	-0.017	-0.2246	-0.136	-0.6393	0.553	0.5199	0.6962	-0.1472	-0.0529	-1.7915	4.3853	-1.069	1.9116	0.3232	-0.5793	-0.5855	0.7077	0.4653	0.558	1.6075	0.6334	2.1328	0.3909	0.1043	0.017	0.9723	-0.781	-0.3199	0.7378	-0.4619	0.7896	-0.474	2.4824	-0.0692	-1.1382	1.168	-0.123	1.1234	-1.8151
P29350	Tyrosine-protein phosphatase non-receptor type 6	5777	ENSG00000111679	https://www.uniprot.org/uniprot/P29350	PTPN6	OID20717	Inflammation	0	1.0319	-0.4377	-1.5004	-0.1235	0.5995	0.4331	0.7456	0.711	0.6823	-0.7155	-0.0659	-4.8165	1.0389	-3.9595	1.282	0.5213	-4.4086	-4.1019	-0.6053	-1.0808	0.6705	-1.083	1.3114	1.8454	0.6558	0.8474	0.4377	1.4275	-0.8697	-0.4955	0.8637	-0.7814	0.716	-3.7703	1.2598	0.0829	-0.7108	1.397	-0.0949	0.3807	-3.8379
Q9H0P0	Cytosolic 5'-nucleotidase 3A	51251	ENSG00000122643	https://www.uniprot.org/uniprot/Q9H0P0	NT5C3A	OID20553	Inflammation	0.5286	2.7624	0.0527	-0.5338	0.675	-0.0569	-0.4533	0.3998	0.7287	0.2756	-0.0718	0.3553	-1.2647	2.715	-1.26	2.1157	0.1662	-0.47	-0.5916	0.9489	-0.3187	0.6007	-0.3681	0.9484	1.8574	0.6876	0.528	0.0335	0.2724	-0.2994	-0.3382	-0.0335	-0.6789	0.1503	-0.7777	1.9973	0.253	-0.1761	0.7923	-0.293	0.8439	-0.4121
Q96SB3	Neurabin-2	84687	ENSG00000108819	https://www.uniprot.org/uniprot/Q96SB3	PPP1R9B	OID20643	Inflammation	0	3.7281	0.5867	0.003	0.8937	0.8489	1.2937	0.4065	0.0684	1.2588	0.0055	0.2126	-2.7767	3.251	-2.9103	1.4591	-0.2202	-2.4916	-2.7511	-0.0055	-0.9714	0.1488	-2.1062	0.5666	2.9063	0.3773	-0.2804	-0.4547	2.1943	-0.1882	-1.5468	0.2201	-1.3708	0.9975	-2.4541	3.0601	-0.206	-0.515	2.747	-0.1125	0.4879	-2.6183
P29279	CCN family member 2	1490	ENSG00000118523	https://www.uniprot.org/uniprot/P29279	CCN2	OID20709	Inflammation	0	2.23	0.6413	-0.3343	-0.8413	0.1938	-0.1381	0.6239	0.3472	0.2833	-0.5315	-0.382	-0.8158	1.5212	-0.2539	1.0271	0.1413	-0.2304	-0.0074	0.2737	-1.1143	-0.2084	0.0892	-0.23	0.4592	0.6279	0.6637	0.6601	1.0604	-0.6851	-0.0507	0.0374	-0.4066	0.6753	-0.0475	1.4572	0.2808	-1.0907	-0.4176	-0.5543	0.0658	-1.5402
Q9UNK0	Syntaxin-8	9482	ENSG00000170310	https://www.uniprot.org/uniprot/Q9UNK0	STX8	OID20531	Inflammation	0.0071	3.5222	0.4295	-0.29	1.1242	0.3929	0.454	0.582	0.1715	0.9048	0.6783	0.0137	-1.6186	2.6961	-1.3124	1.96	-0.0672	-0.9453	-0.3959	0.8489	-0.7155	-0.2356	1.5209	0.3449	1.7438	1.3427	-0.3912	0.1131	0.9201	-0.4254	-0.7565	0.5564	-0.4041	1.3406	-0.5258	1.0927	-0.0665	-0.7616	0.8952	0.6436	1.4561	-1.091
P25116	Proteinase-activated receptor 1	2149	ENSG00000181104	https://www.uniprot.org/uniprot/P25116	F2R	OID20691	Inflammation	0	2.3426	-0.109	-0.2808	-0.0158	0.2699	-0.2254	0.2999	0.9082	0.8323	-0.139	-0.4581	-1.4278	1.747	-0.0182	1.6357	-0.0545	-0.3309	-0.2709	0.4458	-0.5383	-0.0355	0.3219	0.4787	1.1303	0.4584	0.4938	1.0607	1.3469	-0.1069	-0.0487	0.9247	-0.3118	0.193	0.4372	0.9225	-0.0003	-1.3406	0.2933	-0.2622	0.3657	-1.8949
Q92844	TRAF family member-associated NF-kappa-B activator	10010	ENSG00000136560	https://www.uniprot.org/uniprot/Q92844	TANK	OID20474	Inflammation	0.1643	4.0475	0.3729	-0.814	-0.9071	1.1258	0.902	0.0731	-0.1188	0.6738	-0.9118	0.6171	-0.5533	3.3473	-3.6057	0.7751	0.4138	-0.6948	-0.5019	1.1449	-0.6313	-0.6534	-0.1329	1.9275	2.186	-1.2458	-0.5766	0.7877	1.1106	-1.0904	-0.6064	0.3897	-1.65	-0.4122	-0.2432	1.7873	1.3134	-2.7059	1.0974	1.0646	1.5666	-0.4271
Q9C035	Tripartite motif-containing protein 5	85363	ENSG00000132256	https://www.uniprot.org/uniprot/Q9C035	TRIM5	OID20526	Inflammation	0.0714	3.3083	0.1573	-0.109	0.6696	0.3178	-0.1277	-0.4135	0.5891	-0.3772	-0.5718	0.3507	-2.2999	3.5667	-1.0339	1.3971	0.2888	-1.5147	1.1909	0.4153	-0.0866	-1.2648	-0.8459	1.0012	1.8558	0.798	1.464	0.0121	0.7407	-0.8263	-0.5575	0.8295	-0.2673	1.4057	-0.6957	1.6744	0.6324	-0.1605	-0.0329	0.4536	1.0373	-1.6762
O95866	Megakaryocyte and platelet inhibitory receptor G6b	80739	ENSG00000204420; ENSG00000206396; ENSG00000228090; ENSG00000224393; ENSG00000237459; ENSG00000230060; ENSG00000231003	https://www.uniprot.org/uniprot/O95866	MPIG6B	OID20779	Inflammation	0	2.5023	0.746	-1.4034	0.7319	0.4014	0.2638	1.2072	1.0708	0.0062	-0.7546	-0.1245	-2.9967	2.7339	-3.6858	2.546	0.5561	-2.7762	-2.8742	2.0496	-0.8278	0.4826	-0.5364	1.089	0.7421	0.6564	1.674	1.1882	1.4382	-0.9376	-1.1004	1.3264	-1.4296	0.5372	-2.2981	1.7531	0.2484	-2.6447	-0.3304	0.2973	1.6852	-5.5697
P19876	C-X-C motif chemokine 3	2921	ENSG00000163734	https://www.uniprot.org/uniprot/P19876	CXCL3	OID20788	Inflammation	0	3.2378	1.4145	-1.7383	0.0834	0.0658	-0.0154	0.8426	0.485	0.8238	-1.1958	-0.0913	-1.3423	2.9526	-5.8424	2.2915	0.1734	-2.552	-2.8341	1.1785	-1.5586	0.6872	-1.4369	1.2228	1.2641	0.9318	0.6014	0.8677	1.4642	-0.8173	-0.0622	0.9675	-1.6595	0.9174	-1.7171	1.9549	1.0112	-2.1349	0.5636	0.0154	1.0923	-7.2409
Q9UDT6	CAP-Gly domain-containing linker protein 2	7461	ENSG00000106665	https://www.uniprot.org/uniprot/Q9UDT6	CLIP2	OID20559	Inflammation	0.0071	3.8223	-0.0478	-1.6304	0.3834	0.2229	0.3778	-0.4203	0.5518	0.7105	-0.1749	0.8642	-4.4431	3.1709	-4.6193	2.1628	0.5129	-4.0149	-3.8142	1.1441	-1.1092	2.0529	-1.4059	0.6988	2.7676	1.0432	-0.101	-0.0881	1.5286	1.2868	-1.1306	-0.2816	-1.1989	1.1523	-5.1879	2.9726	-0.3286	-1.2992	1.7074	0.0063	1.5856	-4.9046
O60884	DnaJ homolog subfamily A member 2	10294	ENSG00000069345	https://www.uniprot.org/uniprot/O60884	DNAJA2	OID20627	Inflammation	0	2.9536	-0.3231	-0.7602	0.3601	0.277	-0.5733	0.8167	0.1897	0.5737	-0.1329	0.0965	-1.9265	2.0974	-1.9801	2.0673	0.2148	-1.9	-1.6517	1.0484	-0.7916	-0.0043	-0.2245	0.6928	1.7149	0.4234	0.0406	0.1634	1.0801	-0.3926	-1.1385	0.2537	0.0043	0.6675	-1.6772	1.749	0.0999	-1.3227	1.1713	-0.0538	1.2066	-2.7147
Q92609	TBC1 domain family member 5	9779	ENSG00000131374	https://www.uniprot.org/uniprot/Q92609	TBC1D5	OID20521	Inflammation	0.1	3.0779	0.4607	-1.2223	0.4608	0.7156	-0.7855	-0.2579	0.6246	0.6888	0.7838	1.0706	-3.9301	2.4509	-2.628	2.1409	-1.5362	-0.741	-3.1747	1.2483	-1.2895	0.4826	0.0057	1.1241	2.0664	1.4251	0.6098	-0.9427	0.914	0.0332	-0.8895	0.9269	-1.0381	1.0702	-1.1618	1.6581	0.6072	3.8264	0.681	-2.6137	1.7358	3.3167
Q13459	Unconventional myosin-IXb	4650	ENSG00000099331	https://www.uniprot.org/uniprot/Q13459	MYO9B	OID20451	Inflammation	0.0571	3.6871	-0.2196	-0.914	0.8903	0.1285	0.5964	0.3783	0.237	0.7127	-0.4386	0.5229	-0.6672	3.8799	-1.5557	2.3825	-0.0429	-1.9839	-1.7433	1.9755	-0.9182	0.0677	-1.1876	0.6052	2.5058	2.498	0.0532	-0.6897	0.3614	-0.1936	-1.2081	0.6681	-1.6741	0.569	-1.6865	1.9794	-0.2493	-1.0272	0.2979	-0.6004	1.7105	-1.48
P01127	Platelet-derived growth factor subunit B	5155	ENSG00000100311	https://www.uniprot.org/uniprot/P01127	PDGFB	OID20741	Inflammation	0	3.7072	1.5115	-0.786	0.1281	0.2863	-0.4332	1.2894	0.2086	0.6823	-1.0514	0.6592	-2.5617	3.2957	-4.4655	2.6886	0.482	-3.2809	-2.4019	1.5351	-1.5562	0.9372	-1.5273	1.143	1.7004	1.3691	0.5318	0.699	1.4308	-1.5822	-0.2802	0.5418	-1.757	1.2518	-2.5663	3.0707	0.9876	-2.3144	0.1826	-0.3855	1.4558	-2.3552
Q9HB29	Interleukin-1 receptor-like 2	8808	ENSG00000115598	https://www.uniprot.org/uniprot/Q9HB29	IL1RL2	OID20487	Inflammation	0	-2.0442	0.1605	0.1676	-0.6628	0.0288	-0.0947	-0.4003	0.0294	0.0134	-0.4793	-1.7888	0.1051	-0.5251	0.4515	-0.8445	-0.1175	-0.5432	-0.1795	-0.966	-0.0134	-0.3746	1.1477	-0.3146	-1.1674	0.4959	-0.0198	-0.3414	0.3482	-0.6073	0.7914	0.5878	0.7277	0.4256	0.4531	-0.602	-0.2025	1.1369	-0.2307	0.5906	-0.2865	-0.6312
Q8NDB2	B-cell scaffold protein with ankyrin repeats	55024	ENSG00000153064	https://www.uniprot.org/uniprot/Q8NDB2	BANK1	OID20594	Inflammation	0	4.0542	0.7868	-0.938	0.4149	0.8559	0.4724	0.5087	0.4946	0.8873	0.0821	1.082	-3.9609	3.2639	-3.7618	2.2868	0.3454	-3.9833	-3.4983	1.2821	-1.2664	0.8077	-1.9297	0.8858	2.3374	1.1746	0.2972	-0.5759	0.8043	-1.4328	-4.857	0.4712	-1.0098	0.2653	-2.93	2.4136	-0.0238	-0.6653	0.9702	-0.4076	1.645	-2.9784
Q9HC38	Glyoxalase domain-containing protein 4	51031	ENSG00000167699	https://www.uniprot.org/uniprot/Q9HC38	GLOD4	OID20710	Inflammation	0	1.8344	-0.238	0.0519	0.097	0.1788	-0.2242	0.7564	0.4185	0.3787	-0.3708	0.0203	-1.5785	1.8049	-1.0346	1.2604	0.3608	-1.7077	-0.3945	0.605	-0.4915	0.2207	0.2077	0.3664	1.1123	0.3197	0.3306	0.4416	0.6752	-0.5711	-0.0203	0.3589	-1.4776	0.2598	-0.5162	1.2958	-0.0189	-1.0015	0.2964	-0.2942	0.7244	-1.8516
P68106	Peptidyl-prolyl cis-trans isomerase FKBP1B	2281	ENSG00000119782	https://www.uniprot.org/uniprot/P68106	FKBP1B	OID20618	Inflammation	0.3	6.1586	-0.1393	-1.7038	-0.0451	-0.3772	0.0727	2.3715	0.8604	0.6813	-0.9814	0.3811	-2.6222	4.4595	-2.7898	2.3668	-0.0119	-2.0281	-2.5574	1.9661	-1.2747	0.2132	0.0322	0.8912	3.2066	0.3276	0.2251	0.3467	1.1085	-0.4246	-0.625	0.2476	-1.3405	0.8155	-1.8607	3.0924	-0.8213	0.3138	1.4189	-0.6806	0.8867	-2.5853
P14317	Hematopoietic lineage cell-specific protein	3059	ENSG00000180353	https://www.uniprot.org/uniprot/P14317	HCLS1	OID20648	Inflammation	0	2.4595	0.0371	-0.6642	0.1565	-0.0281	-0.0013	0.4736	0.5163	0.4672	-0.6392	0.1717	-2.792	2.7502	-1.5377	1.7071	0.1852	-2.1916	-1.7509	0.3795	-0.9774	0.2292	-0.7581	1.006	1.6026	0.2728	0.3121	-0.2661	0.9898	-0.7672	-0.2882	0.3554	-0.7541	0.6879	-1.4596	1.5043	0.2789	-0.7466	1.7289	-0.2735	0.5187	-1.5145
P01584	Interleukin-1 beta	3553	ENSG00000125538	https://www.uniprot.org/uniprot/P01584	IL1B	OID20427	Inflammation	0.0143	2.6339	0.0082	-0.7682	0.3792	0.3237	-0.9713	0.1646	0.6778	0.4409	-1.3445	-0.6472	-1.1692	1.8697	-0.0325	3.3932	-0.1303	-1.4682	-0.9176	-0.229	-0.4387	0.7879	-0.0976	0.6471	0.4301	-0.9633	0.1172	0.3147	0.781	-0.4628	-0.0082	0.4498	-0.3027	0.3821	-0.5134	1.193	0.0114	-2.1074	-0.4762	2.0475	0.1616	-0.7885
Q13478	Interleukin-18 receptor 1	8809	ENSG00000115604	https://www.uniprot.org/uniprot/Q13478	IL18R1	OID20652	Inflammation	0	-0.7071	0.4202	0.36	-0.943	-0.311	-0.6409	-0.1122	-0.4124	-0.772	-0.3107	-0.9446	-0.2184	-0.4663	-0.0893	-0.4294	-0.3215	-0.5137	-0.1853	0.6732	-0.3106	-0.001	1.2405	-0.4899	-0.8027	-0.1324	0.0872	0.0224	0.3167	-0.3882	0.0237	0.0293	0.1499	0.6185	0.2871	-0.5737	-0.7282	-0.5329	-0.2524	-0.0276	-0.8273	-1.1014
Q9UMR7	C-type lectin domain family 4 member A	50856	ENSG00000111729	https://www.uniprot.org/uniprot/Q9UMR7	CLEC4A	OID20573	Inflammation	0	-0.5747	0.6735	-0.469	0.3326	0.0414	-0.59	0.1823	-0.0956	0.1263	-0.2523	-1.196	-1.4901	-0.3823	-0.2163	-0.4342	-0.5697	-0.398	0.4995	0.2289	-0.6905	-0.0103	1.6235	0.5262	-0.7063	-0.3753	-0.0764	0.1119	0.1606	-1.5997	0.1507	-0.0022	0.3436	-0.524	0.6838	-0.3972	-0.903	-0.4472	-0.6822	0.3491	-0.7764	-1.1472
Q15389	Angiopoietin-1	284	ENSG00000154188	https://www.uniprot.org/uniprot/Q15389	ANGPT1	OID20740	Inflammation	0	3.1849	1.6714	-0.5376	-0.0529	-0.4758	0.1208	1.1868	0.4254	0.9285	-0.6361	0.5932	-1.2056	2.5733	-2.1603	1.8705	0.6123	-1.6524	-1.2763	0.7051	-1.8946	0.2079	-1.3821	0.5459	1.0427	2.081	-0.141	1.1695	1.9349	-1.1975	0.2644	0.5859	-1.7086	0.5648	-1.2498	2.4322	-0.0912	-2.5184	-0.5199	0.0779	1.1246	-1.539
P78362	SRSF protein kinase 2	6733	ENSG00000135250	https://www.uniprot.org/uniprot/P78362	SRPK2	OID20502	Inflammation	0.05	5.5009	-0.6175	-0.4836	-0.346	0.3985	0.301	0.3467	0.5328	0.4881	0.9666	-0.1573	-1.3209	6.0949	-1.2473	2.36	0.2422	-1.1536	-0.6817	0.3426	-0.8427	0.1831	-0.1347	0.6179	2.3844	0.3883	-0.1261	0.1228	0.9847	-0.6382	-0.2542	0.6629	-1.0799	0.7328	-0.5286	3.1833	-0.0868	-0.9019	1.1877	-0.3806	1.2823	-0.6746
Q14118	Dystroglycan	1605	ENSG00000173402	https://www.uniprot.org/uniprot/Q14118	DAG1	OID20774	Inflammation	0	1.6749	-0.0579	0.2361	-0.1402	-0.0058	-0.1499	0.4808	0.2184	0.1838	-0.4734	-0.4097	-1.0064	1.5744	-0.6942	1.2147	0.0236	0.0058	0.1301	0.3457	-0.654	0.1432	0.3581	0.246	0.2529	0.2616	0.4395	0.1749	0.6111	-0.5422	-0.1175	0.3928	-0.1506	0.3041	-0.0235	0.9539	-0.1998	-0.8538	0.0138	-0.1981	0.1606	-1.6345
Q9HCM2	Plexin-A4	91584	ENSG00000221866	https://www.uniprot.org/uniprot/Q9HCM2	PLXNA4	OID20597	Inflammation	0	2.2011	0.8482	-0.1107	0.7123	0.3649	0.3781	0.9205	0.7182	0.4423	-0.2104	-1.0173	-0.904	3.0208	-1.597	3.033	0.2939	-0.192	-0.1927	1.773	-1.2988	-0.441	0.2925	0.3222	0.2288	-0.2808	1.0681	0.2873	0.3969	-0.4084	-0.7773	0.8168	-0.2813	1.1512	-0.2623	0.8785	-0.4802	-1.5211	-0.2245	0.4523	0.8641	-2.2426
Q06520	Bile salt sulfotransferase	6822	ENSG00000105398	https://www.uniprot.org/uniprot/Q06520	SULT2A1	OID20508	Inflammation	0.0071	0.0102	0.84	0.7384	0.9584	-0.4354	-0.6343	-0.649	0.4339	0.303	0.1805	-0.0057	0.3501	-0.5959	0.1635	-1.336	-1.1402	0.2921	1.4924	0.0319	-1.15	-0.0794	2.2768	-0.5821	0.0057	-0.4211	-0.0951	-0.3666	0.3294	0.1758	-0.2794	1.2528	0.6115	0.047	0.6001	-1.6286	-1.5963	-0.371	-0.6186	0.1431	-0.7116	0.6004
Q9UNE0	Tumor necrosis factor receptor superfamily member EDAR	10913	ENSG00000135960	https://www.uniprot.org/uniprot/Q9UNE0	EDAR	OID20525	Inflammation	0	3.2177	-0.3184	-0.8876	0.5946	0.4393	0.6495	0.6527	-0.0795	0.221	-0.0314	-0.3983	-1.5947	2.2274	-1.1724	1.6124	-0.1351	-1.8507	-0.4431	0.1167	-0.5019	0.3945	0.1201	0.1388	-0.8854	1.4158	1.5269	-0.009	0.478	-1.6607	-1.5873	1.12	-0.9373	1.5419	-0.5046	1.1639	-1.4531	-0.568	1.3796	0.4024	0.8147	-2.2792
Q96AX2	Ras-related protein Rab-37	326624	ENSG00000172794	https://www.uniprot.org/uniprot/Q96AX2	RAB37	OID20425	Inflammation	0.0571	1.6361	-0.6204	-1.1293	0.5753	0.335	0.6479	0.1943	-0.3666	0.4785	-0.5658	-0.7618	-2.4247	1.3337	-1.5371	1.1781	-1.33	-1.7833	-1.3787	0.168	-0.8321	0.4936	-0.5249	0.2062	1.1089	5.2172	1.9817	0.2256	0.0595	1.7596	4.1175	-0.0287	-0.5152	-1.3112	-0.6828	0.988	0.3195	1.2087	0.4982	0.234	0.104	-0.7979
P80162	C-X-C motif chemokine 6	6372	ENSG00000124875	https://www.uniprot.org/uniprot/P80162	CXCL6	OID20613	Inflammation	0	2.3774	0.7248	-0.1528	-0.2195	-0.4454	-0.4144	1.6864	0.1329	0.0713	-0.2987	-0.7909	0.2043	1.333	-0.6863	1.8433	0.4419	-1.121	-0.3722	1.1818	-0.6649	1.3694	0.3151	-0.3087	1.0497	0.1257	-0.6108	0.5333	1.0891	0.0452	0.016	-0.0639	-1.1671	1.8422	-0.6692	0.6654	0.7993	-0.7921	1.1399	0.113	1.4224	-2.9253
P36959	GMP reductase 1	2766	ENSG00000137198	https://www.uniprot.org/uniprot/P36959	GMPR	OID20641	Inflammation	0	1.586	-0.1912	0.2921	-0.0137	0.1501	0.2806	0.7251	1.2252	-0.4022	-0.6819	0.3587	-2.4687	1.5112	-1.6982	1.3579	0.6221	-3.0151	-0.4068	0.7537	-0.3363	1.0101	0.505	0.8211	1.5855	-0.1339	0.3992	0.4823	1.0566	-0.1814	-0.4263	0.5371	-0.8594	-0.0463	-3.2845	1.3022	0.6274	-1.1725	0.3792	-0.0078	0.6904	-2.7976
P27930	Interleukin-1 receptor type 2	7850	ENSG00000115590	https://www.uniprot.org/uniprot/P27930	IL1R2	OID20757	Inflammation	0	-0.4456	0.1636	0.2395	-0.5771	-0.1879	-0.3091	-0.091	0.3846	-0.002	-0.4212	-0.3652	-0.359	-0.0759	0.0071	-0.3062	-0.0195	0.4981	0.5108	0.1658	-0.2158	-0.2219	0.4037	-0.372	-0.5561	-0.0917	0.1953	0.3074	0.0986	-0.2048	0.0845	0.2088	0.312	0.0605	0.3137	-0.3922	-0.226	-0.6742	-0.5505	-0.3281	0.002	-0.7693
P0DMV8	Heat shock 70 kDa protein 1A	3303; 3304	ENSG00000204389; ENSG00000215328; ENSG00000235941; ENSG00000234475; ENSG00000237724	https://www.uniprot.org/uniprot/P0DMV8	HSPA1A	OID20718	Inflammation	0	3.0072	-0.6543	-0.3316	-0.1072	-0.0795	-0.2418	0.5951	0.2423	0.1086	-0.6669	0.0116	-1.3145	3.0955	-0.7077	1.5179	0.2373	-0.3242	-0.1505	0.427	-0.6723	-0.2493	0.2052	0.1616	1.5361	0.2293	0.0144	0.3602	0.453	-0.2549	-0.1902	0.3744	-0.6072	0.2832	-0.0703	1.6974	0.0144	-0.9893	0.3882	-0.5751	0.6319	-2.0086
P28827	Receptor-type tyrosine-protein phosphatase mu	5797	ENSG00000173482	https://www.uniprot.org/uniprot/P28827	PTPRM	OID20598	Inflammation	0	-0.7495	0.1652	0.3377	-0.5035	-0.2452	0.0179	0.0665	-0.4083	0.0261	0.2374	-1.1856	0.0563	-0.0593	-0.6216	-0.1991	-0.2418	0.7653	0.4073	-0.0457	-0.0902	-0.6451	0.8874	-0.0464	-1.1614	0.05	0.1279	-0.0594	0.1747	-0.9097	-0.2974	0.1011	0.5604	0.0463	0.6175	-0.3352	-0.3431	-0.1945	-0.0179	-0.3016	-0.6405	-1.0425
P30044	"Peroxiredoxin-5, mitochondrial"	25824	ENSG00000126432	https://www.uniprot.org/uniprot/P30044	PRDX5	OID20644	Inflammation	0	2.1079	-0.4711	-1.8186	0.2627	0.2013	-0.2332	-0.11	1.0238	0.6631	-0.9271	0.4519	-3.398	2.2351	-2.5803	1.8446	0.6957	-1.9646	-2.2909	0.2262	-0.6393	0.3441	0.5577	0.8666	1.3343	1.2775	1.0677	0.1102	0.2136	-0.692	-0.7184	0.1154	-1.0376	0.3508	-0.9877	1.6794	0.0367	-0.8484	0.7233	-1.3338	1.3688	-2.3345
Q9NQ76	Matrix extracellular phosphoglycoprotein	56955	ENSG00000152595	https://www.uniprot.org/uniprot/Q9NQ76	MEPE	OID20753	Inflammation	0	-0.3129	0.2063	-0.7359	-0.042	0.1456	0.0272	-0.0156	0.4025	0.1309	0.0968	-1.0623	-0.3429	-0.0157	0.5753	0.1552	0.0438	0.082	0.3852	-0.3702	-1.1502	-0.6454	0.2539	-0.6955	-0.5686	-0.2536	-0.0899	0.519	0.1648	-0.3346	-0.4436	-0.2047	0.0621	-0.3794	0.0037	-0.5238	-0.0652	-0.288	-0.4809	-0.8737	-0.4355	-0.6294
P18510	Interleukin-1 receptor antagonist protein	3557	ENSG00000136689	https://www.uniprot.org/uniprot/P18510	IL1RN	OID20700	Inflammation	0	1.2084	-0.3948	0.3935	-0.5498	-0.3477	-1.0512	0.0577	0	0.6028	-0.365	0.0529	-0.8486	1.2296	1.7512	0.0039	-0.1653	-0.6048	-0.1269	-0.5368	-0.9484	0.2039	0.9313	-0.5396	-0.3124	0.8736	-0.0511	0.2034	0.3712	-0.2426	0.6854	0.1331	0.1573	-0.2754	0.6163	-0.6604	0.5883	-0.7835	-0.3176	-0.4873	-0.4634	-1.1768
Q13574	Diacylglycerol kinase zeta	8525	ENSG00000149091	https://www.uniprot.org/uniprot/Q13574	DGKZ	OID20466	Inflammation	0.9	3.0089	-0.924	-1.5848	-0.402	-1.1116	-0.1157	-0.458	-0.29	0.6118	-1.1919	0.016	-0.363	3.2126	-0.719	1.2758	0.0951	-0.0646	-0.8142	-1.1833	-0.7025	-0.4204	0.0416	0.3139	1.4785	0.7182	-0.0272	0.1653	0.6371	-0.8108	0.9414	0.571	-0.6521	0.1651	0.0563	1.3075	-0.6282	0.1098	0.4035	0.165	0.3517	-0.862
Q4KMG0	Cell adhesion molecule-related/down-regulated by oncogenes	50937	ENSG00000064309	https://www.uniprot.org/uniprot/Q4KMG0	CDON	OID20754	Inflammation	0	-0.1048	-0.3912	0.2692	-1.074	-0.4149	0	0.6928	-0.0754	-0.6268	-0.3162	-0.851	-1.0114	0.2275	0.2402	-0.2931	0.0036	1.2804	0.0676	0.1446	-0.1572	-0.299	0.6308	-0.2785	-0.9972	0.0323	0.2551	0.186	0.7906	-0.4176	0.2793	0.1399	0.5957	-0.0174	1.1827	-0.0009	-0.0406	-0.7042	0	-0.3797	-0.109	-1.2104
P21860	Receptor tyrosine-protein kinase erbB-3	2065	ENSG00000065361	https://www.uniprot.org/uniprot/P21860	ERBB3	OID20705	Inflammation	0	-0.0275	-0.2382	0.0092	-0.3739	-0.2406	-0.0479	-0.0775	-0.0592	-0.1081	-0.4331	-0.6414	-0.3934	0.0801	-0.4573	-0.5828	-0.135	-0.011	0.9666	0.5545	-0.0866	-0.0551	0.5628	-0.1778	-0.6933	-0.0573	0.1531	0.2308	0.3947	0.0875	0.0201	0.5002	0.4961	0.2283	0.3256	-0.139	-0.3547	-0.4219	-0.3652	-0.4104	0.1916	-0.8898
Q9UIB8	SLAM family member 5	8832	ENSG00000066294	https://www.uniprot.org/uniprot/Q9UIB8	CD84	OID20607	Inflammation	0	0.8968	0.2524	0.19	-0.1114	-0.3035	-0.1226	-0.3794	0.4181	-0.0247	-0.4533	-0.5578	-0.7107	0.9479	-0.5403	0.457	-0.3842	-0.0361	0.3097	0.2675	-0.4863	-0.348	0.1862	-0.2558	0.1927	0.2402	0.2667	0.1839	0.6726	-1.6131	-0.279	0.0417	-0.5841	0.1472	0.1587	0.3848	-0.5444	-0.4374	-0.2541	0.1655	0.3135	-1.2848
Q12933	TNF receptor-associated factor 2	7186	ENSG00000127191	https://www.uniprot.org/uniprot/Q12933	TRAF2	OID20507	Inflammation	0	2.4585	-0.0066	0.1797	0.2137	0.2455	0.0378	0.2428	0.5025	0.3137	0.4977	1.0653	-2.9071	2.6387	-0.515	1.1125	0.1218	-0.8464	-0.7635	1.2394	-1.9456	-0.7244	0.6251	0.4328	2.2227	0.6202	0.5123	0.1291	1.0121	-0.9913	-1.0163	0.1512	-0.4171	0.4071	-0.9886	0.3121	-0.9375	-0.5412	0.2351	-0.033	1.7578	-1.1716
P34896	"Serine hydroxymethyltransferase, cytosolic"	6470	ENSG00000176974; ENSG00000284320	https://www.uniprot.org/uniprot/P34896	SHMT1	OID20714	Inflammation	0	3.9623	-1.2221	-1.1317	0.0987	1.044	-0.3687	0.6297	-0.971	1.1806	-2.2022	0.423	-3.653	2.8676	-2.1744	1.9469	-0.7083	-0.6861	2.5411	1.3282	-1.2052	0.174	1.0752	1.7181	0.3838	0.0149	-0.0952	0.5324	0.7048	-1.2729	-0.8806	0.1058	-0.2807	0.4434	-2.072	2.6622	-1.7829	-2.0212	0.7422	-0.699	1.2698	-2.4623
P42768	Wiskott-Aldrich syndrome protein	7454	ENSG00000015285	https://www.uniprot.org/uniprot/P42768	WAS	OID20479	Inflammation	0.1643	3.4215	-1.1577	-1.2451	1.0671	1.9658	0.0452	0.8184	0.1665	1.3425	-0.0738	0.6391	-4.4146	3.606	-4.0075	3.1021	0.8782	-2.3653	-3.0922	3.2337	-0.5146	-0.7965	-0.4437	1.1052	2.2669	1.4136	-0.0452	0.5922	0.9608	0.0813	-1.4313	1.0811	-0.4517	1.3526	-4.2376	1.3909	0.613	-0.8782	0.4095	-0.3763	2.6455	-3.2061
P50591	Tumor necrosis factor ligand superfamily member 10	8743	ENSG00000121858	https://www.uniprot.org/uniprot/P50591	TNFSF10	OID20611	Inflammation	0	-0.8425	0.1804	-0.0707	-0.3659	-0.6052	-0.3285	0.2137	0.5624	-0.0017	0.1414	-1.1129	-0.5718	0.3662	0.5868	0.2774	0.4096	0.4664	0.1957	0.2147	-0.2403	-0.4782	0.3591	-0.1168	-1.3974	-0.1248	-0.3184	0.338	0.3483	-0.7215	0.625	0.077	-0.1762	0.0647	-0.0146	-0.2756	-0.8707	-0.4926	-0.178	-0.3706	-0.765	-1.3604
P28838	Cytosol aminopeptidase	51056	ENSG00000002549	https://www.uniprot.org/uniprot/P28838	LAP3	OID20436	Inflammation	0.0429	2.2962	0.4577	-0.8464	0.458	0.2408	-1.0372	-0.2132	-0.2664	0.3814	-1.3927	-0.3889	-0.4402	1.1043	-3.391	1.0591	-0.0626	0.3387	0.3271	-0.0496	-1.0506	0.9162	0.8925	0.6594	1.0338	0.4323	-0.349	0.5291	0.758	-0.7108	-0.0012	1.0962	-0.6921	0.7415	-0.7221	1.0179	0.13	-1.5311	1.5784	-0.4777	1.2967	-3.6432
Q8NFT8	Delta and Notch-like epidermal growth factor-related receptor	92737	ENSG00000187957	https://www.uniprot.org/uniprot/Q8NFT8	DNER	OID20712	Inflammation	0	0.058	-0.2714	-0.2641	-0.5081	0.1939	-0.0305	0.4169	0.2201	-0.0108	-0.6482	-0.7593	-0.2074	0.1829	-0.0277	-0.3492	-0.4113	0.148	0.3448	0.0767	-0.2587	-0.7378	0.9156	0.1066	-1.4009	-0.1511	0.2794	0.2621	0.0087	-0.5217	0.1309	0.3964	0.536	-0.083	0.6761	-0.3502	0.2339	-0.1254	-0.6149	-0.3596	-0.1279	-0.7595
Q9BT73	Proteasome assembly chaperone 3	84262	ENSG00000157778	https://www.uniprot.org/uniprot/Q9BT73	PSMG3	OID20549	Inflammation	0	3.3073	0.2319	1.0794	-0.279	-0.7227	-0.1916	1.4581	1.1431	-0.1233	-0.3005	0.9307	-1.3147	2.8146	-1.3421	2.0654	0.3698	-1.4177	0.1808	0.6399	-0.4264	-0.1172	0.7058	-0.2697	1.9419	0.3784	-0.3435	0.326	0.6068	-0.1119	0.2778	-0.2249	-0.8312	0.3583	-1.8176	1.3223	-0.919	-0.8875	1.0517	0.1362	0.627	-1.2328
O60880	SH2 domain-containing protein 1A	4068	ENSG00000183918	https://www.uniprot.org/uniprot/O60880	SH2D1A	OID20514	Inflammation	0	7.1132	0.5531	-0.0072	-0.2121	-0.0731	-0.4385	0.4131	0.9634	-0.1365	0.4857	-0.3402	-1.08	6.8555	0.0534	0.9255	-0.3494	-0.7317	-0.8072	0.1866	-0.9127	-0.0681	-0.0969	-0.0546	1.9942	0.1891	3.0438	0.9304	0.2375	-1.1948	-0.0058	1.0039	-0.7246	2.4517	-0.2253	3.4726	-0.2363	-0.8365	0.9961	-0.6468	1.8336	-0.6894
Q9NRJ3	C-C motif chemokine 28	56477	ENSG00000151882	https://www.uniprot.org/uniprot/Q9NRJ3	CCL28	OID20569	Inflammation	0	2.4323	2.665	-0.2598	1.4321	0.2624	-0.2226	0.1888	0.5871	-0.4589	-0.3735	-0.6423	-0.36	0.3902	-1.4329	1.7238	-0.2524	-0.1426	2.1232	-0.1804	0.0647	-0.1554	1.2028	-0.6894	1.2049	0.3796	0.4957	0.8881	1.3712	0.1907	0.4206	0.5921	-0.1585	1.2911	0.7271	1.7537	-0.006	-1.2163	-0.2037	2.4912	0.4215	-2.4914
P48061	Stromal cell-derived factor 1	6387	ENSG00000107562	https://www.uniprot.org/uniprot/P48061	CXCL12	OID20464	Inflammation	0	0.7121	0.9174	-0.0158	-0.9723	0.3984	-0.2151	0.0143	0.2232	-0.1453	-0.1697	-0.0628	-0.3175	1.0656	-0.1456	0.5276	-0.0349	-0.5102	0.3928	0.6511	0.6236	-0.8596	0.1939	-0.2492	0.0427	0.1485	0.6043	0.8499	0.2036	-1.3622	0.2889	0.3942	0.2715	0.5955	-0.8265	-0.2201	0.0974	-0.5071	0.0095	0.5607	-0.2869	-2.4764
P78556	C-C motif chemokine 20	6364	ENSG00000115009	https://www.uniprot.org/uniprot/P78556	CCL20	OID20671	Inflammation	0	0.4535	-1.1327	-0.2788	0.8144	2.8476	-0.998	0.8067	-0.4223	0.4258	0.3803	-0.3294	0.3686	-0.8046	-0.6015	0.6277	-1.3225	-0.4405	2.9171	-0.4224	0.149	1.6463	2.7069	0.0794	-1.2358	-0.5967	0.2258	2.9424	0.423	1.529	0.3284	1.5265	2.295	4.1076	-0.3139	0.3689	2.7438	0.8707	1.8064	3.3484	-1.413	-2.4931
P10145	Interleukin-8	3576	ENSG00000169429	https://www.uniprot.org/uniprot/P10145	CXCL8	OID20631	Inflammation	0	1.3518	0.1917	5.9574	-0.4675	-0.3367	0.1049	0.1373	0.5373	0.1776	-0.2501	0.3751	0.048	1.1034	-0.3968	0.3999	-0.3717	0.2788	1.6609	-0.0407	-0.0729	0.2657	0.9264	-0.2676	0.0962	2.0175	-0.0495	0.7485	0.6586	0.4386	1.2479	-0.0711	-0.4028	0.3641	0.1248	0.7846	0.7807	-0.5945	-0.6959	1.9735	0.3441	-2.6322
Q12765	Secernin-1	9805	ENSG00000136193	https://www.uniprot.org/uniprot/Q12765	SCRN1	OID20542	Inflammation	0	1.9222	-0.5418	-0.1536	-0.6769	-0.0126	-0.4129	0.1449	0.6774	1.4522	-0.4856	-0.7819	-2.403	2.2331	-1.2936	0.799	-0.6155	-0.6031	-0.2152	0.2273	-1.1188	-0.3555	0.1805	-0.0023	1.2832	-0.1949	0.6328	-1.0446	0.2304	-0.0884	-0.4113	0.5372	3.4715	0.5351	0.5704	0.8693	0.3033	-0.7362	0.1522	0.3374	0.5238	-1.4015
P43234	Cathepsin O	1519	ENSG00000256043; ENSG00000263238	https://www.uniprot.org/uniprot/P43234	CTSO	OID20660	Inflammation	0	-0.8729	0.5549	0.0029	-0.4171	-0.4927	-0.6341	-0.2493	0.3385	0.206	-0.1029	0.0957	-0.5496	0.0923	0.2309	-0.5022	-0.0618	0.4976	0.368	0.7871	-0.3753	-0.0929	0.2583	-0.6821	-0.5057	0.3296	0.1048	-0.1667	0.4539	-0.6486	0.0501	0.0977	0.0214	-0.0077	0.5219	-0.7747	-0.3055	-0.2038	0.1858	-0.3518	-0.3882	-0.9331
P20273	B-cell receptor CD22	933	ENSG00000012124	https://www.uniprot.org/uniprot/P20273	CD22	OID20637	Inflammation	0	-1.5522	-0.377	0.6617	-0.843	-0.4086	-0.2936	-0.1552	0.0016	-0.081	-0.7122	-0.7348	0.1468	0.1426	-0.3536	-0.979	-0.2345	0.2469	0.0989	0.6306	-0.1481	0.5442	1.4708	-0.0302	-1.4033	-0.4514	1.5144	0.3574	0.4133	-0.4441	0.5225	0.0837	-0.1445	0.4592	-0.8795	-0.1432	-0.5138	-0.2329	0.4874	-0.5383	-0.6673	-1.4167
O75462	Cytokine receptor-like factor 1	9244	ENSG00000006016	https://www.uniprot.org/uniprot/O75462	CRLF1	OID20699	Inflammation	0	-0.3378	-0.1989	0.36	-0.7456	-0.1672	0.2589	0.5898	0.2374	0.548	0.4618	-0.2226	-0.1084	-0.0302	1.0308	-0.2966	0.2595	0.5412	0.5719	0.1037	-0.606	-0.3278	0.7341	-0.2283	-0.0681	-0.0905	-0.3155	0.2403	0.0369	-0.36	0.3803	0.2487	0.0532	0.1823	0.4289	-0.8383	-0.7779	-0.1624	-0.5311	-0.5882	-1.1183	-1.2316
Q15661	Tryptase alpha/beta-1	7177	ENSG00000172236	https://www.uniprot.org/uniprot/Q15661	TPSAB1	OID20642	Inflammation	0	-0.1373	0.3791	0.5974	-0.5144	-0.0015	-1.2399	-0.362	0.0907	0.0796	-0.3979	-0.8504	0.0331	0.2383	-0.1273	-0.3843	0.0171	0.3438	-0.2006	-0.4328	0.3384	0.2263	0.679	-0.0097	-2.0043	0.1433	0.6024	0.3146	-1.7813	-0.0517	-1.217	0.2218	0.2287	-0.178	0.0643	0.0879	0.1906	-0.7665	0.3995	0.1774	0.227	-0.7396
Q9BXJ7	Protein amnionless	81693	ENSG00000166126	https://www.uniprot.org/uniprot/Q9BXJ7	AMN	OID20492	Inflammation	0.0857	0.1031	0.3427	-1.0564	0.4034	-1.2268	-0.2164	-0.4451	0.241	1.6558	-0.8332	-0.2428	0.0261	1.0628	-1.3652	0.2383	0.7257	-0.0977	0.8485	-0.8073	0.0214	-1.0605	0.1557	-1.3306	-0.9824	-0.2895	0.1668	-0.0382	-0.4831	0.4564	-0.0142	0.2981	-0.1796	0.3983	0.46	-0.3591	-2.1099	-0.3869	-0.3862	0.1388	-1.0971	-0.73
O43598	2'-deoxynucleoside 5'-phosphate N-hydrolase 1	10591	ENSG00000112667	https://www.uniprot.org/uniprot/O43598	DNPH1	OID20744	Inflammation	0	2.6508	-0.3391	0.8244	-0.3484	-0.4186	-0.3623	1.4151	0.8478	-0.1982	-0.7975	0.1487	-1.7626	2.2481	-1.0097	1.5252	0.6717	-1.5482	0.0403	0.6928	-0.2659	0.0631	0.7718	0.202	1.5016	-0.8612	0.3142	0.5903	0.6814	-0.3418	0.2622	0.1967	-0.6242	0.1046	-1.2465	1.3057	-0.7185	-1.0641	0.2394	-0.1661	0.4759	-1.729
Q01344	Interleukin-5 receptor subunit alpha	3568	ENSG00000091181	https://www.uniprot.org/uniprot/Q01344	IL5RA	OID20601	Inflammation	0	0.2333	-1.0118	1.0395	0.5979	0.0045	0.0503	0.8007	0.5186	-0.2247	-0.3895	-0.9414	1.0812	1.1446	-1.1708	1.2881	0.0412	0.1099	1.0867	-0.8375	-0.4349	-0.7154	1.3723	-0.0739	-1.049	-1.2165	0.8681	-1.0535	-0.0066	-0.4426	-0.4822	-0.6144	-0.4957	1.3229	1.4443	-0.4688	-1.1429	-0.7023	-0.585	0.4701	-0.1579	-1.2886
Q9Y3D6	Mitochondrial fission 1 protein	51024	ENSG00000214253	https://www.uniprot.org/uniprot/Q9Y3D6	FIS1	OID20722	Inflammation	0	3.0997	-0.2034	-0.0011	-0.1296	0.0764	0.5188	0.2211	0.0017	0.2255	-0.7143	0.4681	-1.3408	2.7965	-1.4403	1.0497	0.0275	-0.9526	1.3433	0.8509	-0.6807	0.1698	1.3572	0.5681	1.5438	0.0895	0.8039	0.4807	0.9503	-1.0181	-0.1612	0.9528	-0.553	0.2869	0.1736	1.5277	-0.5207	-1.2022	-0.4192	-1.4258	0.4497	-2.1356
Q6ZMH5	Zinc transporter ZIP5	283375	ENSG00000139540	https://www.uniprot.org/uniprot/Q6ZMH5	SLC39A5	OID20539	Inflammation	0	-0.9792	0.2195	-0.1732	-0.6626	-1.8095	-0.3505	-0.282	0.657	0.6039	0.21	-0.9358	0.7687	0.5499	0.4061	-1.6235	-0.2111	0.0507	0.1836	-0.0552	-0.8164	-0.4405	-0.1438	-1.1155	0.1401	-1.2442	-0.3375	0.035	1.3095	0.021	-0.7312	-0.6274	1.28	0.529	1.1781	-0.7596	-1.1289	-1.2471	0.6001	-1.1078	-0.7717	0.5546
Q8TCS8	"Polyribonucleotide nucleotidyltransferase 1, mitochondrial"	87178	ENSG00000138035	https://www.uniprot.org/uniprot/Q8TCS8	PNPT1	OID20445	Inflammation	0.5786	3.4632	0.5795	0.0223	-0.001	-0.8398	-0.8509	-0.8295	1.8806	-0.0952	0.3963	-0.0251	-0.2382	2.373	1.3432	1.0904	-0.2377	-1.9078	0.0383	-0.0507	-1.4983	0.0521	0.4153	-0.1087	0.276	-0.623	0.1415	4.1594	-0.0448	0.0375	0.6898	-0.1533	-1.1871	1.7023	-0.5512	0.551	1.2082	0.1604	-0.6762	-0.3018	-0.0029	-1.0731
O43291	Kunitz-type protease inhibitor 2	10653	ENSG00000167642	https://www.uniprot.org/uniprot/O43291	SPINT2	OID20720	Inflammation	0	1.172	0.1361	-0.1191	-0.2617	0.0735	-0.1651	0.244	0.3467	0.5887	0.2042	-0.5541	-0.6734	0.8107	0.3542	0.5777	-0.079	0.1867	0.2814	-0.0077	-0.1784	-0.0123	0.4656	-0.5323	0.0471	0.041	0.0263	0.8196	0.6963	-0.81	-0.1627	0.2571	-0.3061	0.0197	0.8432	0.2109	-0.0186	-0.6924	-0.2845	-0.4153	-0.038	-1.0853
P20340	Ras-related protein Rab-6A	5870	ENSG00000175582	https://www.uniprot.org/uniprot/P20340	RAB6A	OID20608	Inflammation	0	1.7192	0.3402	0.3792	0.223	-0.2523	0.3767	-0.0554	-1.1353	0.1545	-0.4852	-0.4429	0.3621	1.2217	-0.2796	-0.3831	-0.474	-0.8739	0.1913	0.1458	-0.5873	-0.3813	0.9681	-0.1504	0.4613	0.8121	-0.0584	-0.9821	0.4955	0.4581	-0.5221	-0.7961	0.3505	1.4676	0.6722	1.0279	-0.0249	-0.6681	1.4389	0.303	-0.0408	-0.6123
P40933	Interleukin-15	3600	ENSG00000164136	https://www.uniprot.org/uniprot/P40933	IL15	OID20562	Inflammation	0	-0.0072	0.2982	0.2789	-0.5418	0.2793	-0.5108	-0.0062	0.3272	0.6028	-0.0835	-0.6758	-0.4546	-0.1118	0.1905	0.0062	-0.1324	0.4015	0.8989	0.4524	0.0273	0.5367	0.6197	-0.3615	-0.2244	-0.5681	-0.631	-0.2555	0.3601	-0.3019	-0.4916	0.4693	-0.0435	0.3692	1.3438	-0.784	-0.4226	-0.6576	-0.494	0.4264	-0.2411	-1.3098
Q9HCU5	Prolactin regulatory element-binding protein	10113	ENSG00000138073	https://www.uniprot.org/uniprot/Q9HCU5	PREB	OID20439	Inflammation	0.2214	2.2803	0.2172	-0.4618	-0.0503	-0.1128	-0.3272	0.2445	0.032	0.2114	-0.2888	-0.6181	-0.1706	0.368	0.0059	-0.111	-0.6335	-0.601	0.0775	-0.7496	1.1369	0.0646	1.841	-0.4255	0.002	-0.1056	-0.2086	-0.0003	0.3947	-0.5155	-0.2397	-0.7432	0.0836	0.3932	0.2383	1.067	-0.4552	-0.0939	0.4406	0.0003	-0.8131	-0.6445
P19801	Amiloride-sensitive amine oxidase [copper-containing]	26	ENSG00000002726	https://www.uniprot.org/uniprot/P19801	AOC1	OID20452	Inflammation	0.0714	-1.1461	-0.7396	-0.8502	-0.4215	-0.5131	0.4569	0.5915	-0.8255	0.7319	-0.5933	-0.6978	0.3606	-1.3129	0.1143	0.5739	1.7098	0.0108	0.4905	-0.6992	-0.9602	-1.0667	-0.1177	-1.7797	-3.3945	0.2794	-1.1824	0.3272	0.6926	1.1234	-0.537	-1.4024	-1.6003	1.2905	-0.2342	0.2523	1.9654	-0.4432	-2.2621	-1.2411	-1.7847	-8.387
Q16651	Prostasin	5652	ENSG00000052344	https://www.uniprot.org/uniprot/Q16651	PRSS8	OID20763	Inflammation	0	-0.455	0.3383	1.4378	-0.6543	-0.3809	-0.5418	0.5773	0.2245	0.1735	0.1218	-0.7445	-0.1238	0.0681	-0.0048	-0.0901	-0.3146	0.2463	0.7035	0.5192	-0.2242	0.9679	0.4576	-1.1182	-1.535	-0.7524	0.0048	0.2032	0.6862	-0.2149	-0.5732	-0.0606	0.6515	-0.0922	0.7152	-0.7494	-0.704	-1.1065	-0.5289	-0.6353	-1.0478	-1.6132
P22304	Iduronate 2-sulfatase	3423	ENSG00000010404	https://www.uniprot.org/uniprot/P22304	IDS	OID20619	Inflammation	0	-0.0922	-0.0175	-0.0731	-0.0772	-0.1628	-0.0908	-0.1387	0.1868	-0.0183	0.0829	0.009	0.0654	0.0881	-0.0425	-0.1285	0.0006	-0.2233	0.0502	0.1647	0.0155	-0.1367	-0.0187	0.0528	-0.1132	-0.0933	0.0181	0.0302	0.0599	0.0566	-0.0004	-0.0165	0.0118	-0.0349	-0.0315	0.0646	-0.1862	0.0187	-0.0631	-0.0672	0.0368	-0.2491
Q12918	Killer cell lectin-like receptor subfamily B member 1	3820	ENSG00000111796	https://www.uniprot.org/uniprot/Q12918	KLRB1	OID20629	Inflammation	0	-0.5651	0.0911	0.0938	-0.6862	0.0636	-0.535	-0.1199	0.1252	1.2247	0.7273	-1.4482	-0.032	-0.3887	0.7697	-0.0892	0.1858	-0.1427	0.4156	0.3294	-0.1115	-0.3633	0.9223	-1.0954	-1.0568	0.1054	0.2451	0.7998	0.8202	-0.9648	0.7239	0.344	0.4216	0.0135	0.7927	0.0549	-0.7094	-0.3372	0.0131	-0.3912	-0.3631	-1.2289
P01137	Transforming growth factor beta-1 proprotein	7040		https://www.uniprot.org/uniprot/P01137	TGFB1	OID20621	Inflammation	0	1.1891	0.2275	0.0721	-0.2501	-0.3214	-0.2438	0.3187	-0.0452	0.2067	-0.8413	-0.7826	-0.4454	0.7984	-0.3955	0.7869	-0.0607	0.4533	0.3889	0.003	-1.0804	-0.2567	0.5109	-1.0191	0.4018	0.0909	0.0768	0.571	0.9206	-0.637	-0.0848	0.4209	-0.4727	0.2753	0.656	0.6436	-0.5529	-1.0489	0.4271	-0.2875	-0.6153	-1.8114
O14788	Tumor necrosis factor ligand superfamily member 11	8600	ENSG00000120659	https://www.uniprot.org/uniprot/O14788	TNFSF11	OID20592	Inflammation	0.0071	-0.1284	-0.491	-0.4409	-0.0013	-0.7372	0.5962	0.1171	1.1912	-1.925	-0.0555	-0.965	0.6102	1.5257	0.2758	0.7574	1.1576	0.3723	0.1412	1.5356	-0.8781	-0.9532	0.0402	-0.807	-2.9088	-0.0299	-0.1615	0.5314	0.0794	-0.2839	0.0979	-0.3863	-1.261	-0.258	3.4293	-0.5619	-0.086	-1.5793	1.4636	-0.272	0.5333	-2.7302
Q13232	Nucleoside diphosphate kinase 3	4832	ENSG00000103024	https://www.uniprot.org/uniprot/Q13232	NME3	OID20789	Inflammation	0	0.0787	-0.5961	0.1652	-0.2403	0.3536	0.2273	0.7702	-0.3228	0.1132	-0.3796	-0.7111	-0.5997	0.5176	0.047	0.5117	0.0659	0.4088	0.5446	0.255	-0.1683	-0.0012	0.3803	0.0055	-1.0535	-0.1137	0.1861	-0.8302	0.2133	-0.6361	0.1051	0.086	0.351	-0.1092	0.5927	-0.0532	-0.0531	-0.7462	-0.4536	-0.5016	-0.472	-1.2261
P15692	Vascular endothelial growth factor A	7422	ENSG00000112715	https://www.uniprot.org/uniprot/P15692	VEGFA	OID20650	Inflammation	0	0.8425	1.1161	-0.1373	-0.0474	-0.435	-0.4222	0.3386	0.2629	0.7196	0.0213	-0.6236	-0.5451	0.6842	-0.0552	1.2094	-0.1259	-0.2123	0.1795	0.0636	-0.7285	0.1443	0.0582	-0.8369	0.1065	0.9635	-0.1793	0.9478	0.637	0.1145	-0.0062	0.125	-0.1998	0.1121	0.4572	0.5454	0.7928	-0.9156	-0.0641	0.0797	-0.2256	-1.4958
P05113	Interleukin-5	3567	ENSG00000113525	https://www.uniprot.org/uniprot/P05113	IL5	OID20472	Inflammation	0.65	0.6648	4.2773	1.6286	1.9811	1.2577	-0.9703	4.6261	-0.0282	-0.3579	-0.4514	-6.5328	-2.5537	2.7608	2.4879	-5.5403	0.0494	-1.6131	-0.4808	0.597	-1.4999	0.4698	0.4736	0.0839	-1.1461	-6.0436	-6.4469	-6.2575	0.5863	1.2977	1.8075	1.7704	1.9953	0.2703	-0.4362	-0.1555	2.4359	1.7857	3.0822	3.2506	0.1272	0.1309
P21709	Ephrin type-A receptor 1	2041	ENSG00000146904; ENSG00000284816	https://www.uniprot.org/uniprot/P21709	EPHA1	OID20677	Inflammation	0	-0.5261	-0.078	-0.102	-0.0631	-0.5028	-0.2378	-0.07	0.3516	0.2834	0.2754	-1.3293	-0.239	0.207	0.4238	0.1858	0.228	-0.402	0.3678	0.0178	-0.9236	-0.1369	-0.1487	-0.8422	-0.424	-0.2779	-0.1147	0.6185	0.5241	0.0285	-0.2467	0.065	-0.0577	0.2416	0.3135	-0.462	-0.5254	-0.7354	-0.2577	-0.6551	-0.5954	-0.4311
P42702	Leukemia inhibitory factor receptor	3977	ENSG00000113594	https://www.uniprot.org/uniprot/P42702	LIFR	OID20606	Inflammation	0	-0.3249	0.2053	0.2871	-0.3503	-0.1143	-0.2614	-0.0248	-0.1984	0.428	-0.2067	-1.0676	0.0031	-0.2611	-0.1518	-0.5132	-0.2677	0.7052	0.7683	-0.6111	0.1042	-0.656	1.2098	-0.201	-0.0031	-0.3353	0.2948	0.383	0.0648	-0.261	0.0145	0.0082	0.4263	0.3793	1.186	-0.866	-0.7005	-0.2861	-0.6952	0.4739	-0.2533	-0.9902
Q6UXK5	Leucine-rich repeat neuronal protein 1	57633	ENSG00000175928	https://www.uniprot.org/uniprot/Q6UXK5	LRRN1	OID20438	Inflammation	0	-0.2836	0.3612	-0.3106	-0.3468	-0.1021	0.3709	0.3481	0.7778	-0.0322	-0.2654	-0.9355	-0.4206	-0.4857	0.4419	-0.6756	0.2746	0.5496	0.9041	0.0002	-0.1263	-0.988	1.0812	0.4918	-1.5058	-0.6623	-0.0606	0.1594	0.3416	-1.4598	-0.4407	-0.9105	0.1979	-0.4077	0.498	0.0307	-1.0076	-0.4932	-0.3055	0.2725	-0.383	-1.0146
Q9Y6N7	Roundabout homolog 1	6091	ENSG00000169855	https://www.uniprot.org/uniprot/Q9Y6N7	ROBO1	OID20734	Inflammation	0	-0.5673	-0.624	0.2953	-0.9802	-0.1259	-0.135	0.6209	-0.155	-0.2216	-0.2269	-0.9092	-0.3038	-0.0881	-0.1781	-0.2249	-0.1861	1.151	0.0862	-0.0751	0.1394	-0.0172	0.9903	-0.3294	-1.092	-0.3995	0.5854	0.2603	0.5526	-0.4235	0.7341	0.3448	0.2301	0.2203	1.1048	-0.6012	-0.2888	-0.2634	-0.007	-0.5434	-0.4525	-1.1046
P45984	Mitogen-activated protein kinase 9	5601	ENSG00000050748	https://www.uniprot.org/uniprot/P45984	MAPK9	OID20557	Inflammation	0	1.5463	0.0177	0.0924	0.1407	-0.642	-0.7978	0.199	-0.2177	0.4719	-0.2059	0.0022	-0.414	1.3147	-0.5375	0.005	-0.4275	-0.0333	0.241	0.0624	-0.2238	-0.3975	0.0579	-0.1598	0.401	0.2987	-0.0004	-0.1359	-0.0996	-0.1819	0.0721	0.2269	-0.2915	0.6414	0.6622	0.4642	-0.0728	-1.0576	0.5378	-0.2555	-0.4085	-0.475
Q9GZT9	Egl nine homolog 1	54583	ENSG00000135766	https://www.uniprot.org/uniprot/Q9GZT9	EGLN1	OID20572	Inflammation	0	7.1111	0.3941	0.3042	-0.1711	-0.9547	-0.4203	0.9606	0.106	0.0685	0.0326	-0.5428	-1.0054	6.9309	-0.5419	2.0089	0.0202	-0.2398	0.0143	-0.4373	-0.9043	-0.1839	0.8933	-0.417	2.5387	0.3487	-0.3465	0.355	0.0847	-0.6105	-0.2057	0.5824	-1.0991	0.7503	0.2109	2.4062	-1.0927	-1.1506	0.5632	-0.3217	1.0535	-0.3577
Q14210	Lymphocyte antigen 6D	8581	ENSG00000167656	https://www.uniprot.org/uniprot/Q14210	LY6D	OID20708	Inflammation	0	0.0469	0.026	-0.3314	-0.4472	-0.0646	-0.3509	0.145	0.5755	1.0006	0.3058	-0.8241	-0.8543	0.5236	0.8451	-0.3087	-0.1239	0.1887	-0.026	-0.5219	-0.1555	0.2221	0.5209	-0.7406	-0.2188	0.1178	0.0781	1.338	0.6066	-0.4392	-0.1976	0.5416	0.1271	-0.1173	1.3803	-0.6685	0.1047	-0.7668	-0.302	-0.6049	-1.0166	-0.7548
Q6ZUJ8	Phosphoinositide 3-kinase adapter protein 1	118788	ENSG00000155629	https://www.uniprot.org/uniprot/Q6ZUJ8	PIK3AP1	OID20587	Inflammation	0	4.7092	0.0648	1.2082	-1.2206	-0.8938	-0.1154	1.1714	0.9082	0.3536	-1.1103	0.0295	-2.4601	4.9842	-0.872	2.2806	-0.7616	-0.8839	0.1884	-0.3796	-0.6938	-0.8823	0.8494	0.1048	2.0057	1.0313	-0.1964	-0.0041	0.4458	-0.1556	0.9527	0.3016	-0.2614	0.9625	-0.6252	1.939	-0.3554	-1.1366	1.1227	0.0159	1.4357	-1.112
Q03431	Parathyroid hormone/parathyroid hormone-related peptide receptor	5745	ENSG00000160801	https://www.uniprot.org/uniprot/Q03431	PTH1R	OID20571	Inflammation	0	-0.6966	0.394	-0.2144	0.9109	-0.5345	-0.2839	-0.2228	-0.3866	0.1995	0.0637	-0.9351	-0.1426	0.15	0.0124	-0.4328	0.1779	-0.2881	1.1144	-0.2099	-0.6347	-0.7588	0.2919	-0.8239	-0.1943	0.1223	-0.3073	0.6488	0.9765	-0.5067	0.138	0.3363	0.2888	0.289	0.6366	-0.6455	-0.6801	-0.7233	-0.2852	0.0476	0.0118	-1.2761
Q96PD4	Interleukin-17F	112744	ENSG00000112116	https://www.uniprot.org/uniprot/Q96PD4	IL17F	OID20456	Inflammation	0.2571	-0.0139	0.7774	-0.8632	0.8578	0.3062	-0.7166	-0.7059	3.8972	0.3626	0.2983	-0.8911	0.0575	-0.0854	-0.8987	2.3584	0.6583	-0.6553	-0.5931	-1.1045	0.0434	1.6332	0.7557	-0.6815	-0.233	-0.5671	-0.2344	1.4826	-0.003	-0.3654	-0.4517	1.852	-0.0738	1.8418	0.0125	-0.5762	4.0712	0.7362	0.9186	0.4469	0.3551	-0.4539
Q04759	Protein kinase C theta type	5588	ENSG00000065675	https://www.uniprot.org/uniprot/Q04759	PRKCQ	OID20468	Inflammation	0.4	1.3382	0.4436	-0.9223	0.3136	-1.205	0.5097	0.1685	0.1685	-0.9514	-0.8475	-0.0584	1.0987	0.5214	-0.2367	0.2194	0.6602	0.8517	-1.1725	1.1629	0.0355	0.0043	-0.6474	0.1424	0.6427	0.4624	0.0567	-1.2505	-0.2595	-0.5051	-1.0023	0.0651	-0.5929	-0.3954	0.5348	-0.0456	-0.6814	-1.1258	0.0406	-0.5411	-1.3068	0.4439
Q29980_Q29983	MHC class I polypeptide-related sequence A_MHC class I polypeptide-related sequence B	4277; 100507436	ENSG00000204516; ENSG00000206449; ENSG00000238289; ENSG00000234218; ENSG00000231179; ENSG00000227772; ENSG00000183214; ENSG00000235233	https://www.uniprot.org/uniprot/Q29980; https://www.uniprot.org/uniprot/Q29983	MICB_MICA	OID20593	Inflammation	0.0786	0.946	0.5788	0.265	0.798	-0.7099	-0.8201	0.9546	-0.2739	-0.1327	-0.7457	0.7145	-0.0115	0.3002	-0.0017	-6.3603	0.4674	1.3028	1.6615	-9.6708	-5.8808	-0.6588	-4.3392	-0.5657	1.1654	-9.6843	1.4811	-5.473	1.7492	0.0017	-3.8045	-5.7568	0.8269	0.0182	0.3892	-8.3053	1.1128	-0.5127	-0.6473	-4.7839	0.2447	-7.3853
Q5KU26	Collectin-12	81035	ENSG00000158270	https://www.uniprot.org/uniprot/Q5KU26	COLEC12	OID20738	Inflammation	0	-0.0907	-0.0659	-0.0329	-0.7126	-0.3264	-0.3649	0.1796	0.302	0.8688	0.5356	-0.5365	-0.8487	0.0444	0.5503	0.1164	0.1879	0.3502	0.1821	-0.6106	-0.7052	-0.0527	0.1413	-0.858	-0.315	-0.0502	0.2615	0.8623	1.0055	0.0868	-0.1487	0.4023	-0.0187	-0.0685	0.5903	-0.4659	0.0246	-0.3964	-0.4771	-0.4209	-0.8028	-1.2095
P19878	Neutrophil cytosol factor 2	4688	ENSG00000116701	https://www.uniprot.org/uniprot/P19878	NCF2	OID20567	Inflammation	0	6.201	0.5534	0.2125	-0.6958	-0.1446	-0.5413	0.6669	0.6499	0.439	0.4883	-0.1566	-0.7837	5.576	0.7008	0.5984	-0.2298	0.0001	-0.1783	-0.5613	-0.8992	-0.4531	0.8292	-0.4795	1.3076	1.3763	-0.5959	0.5039	0.2947	-0.5484	0.1871	-0.0514	-0.2679	0.7528	-0.2687	1.8613	-0.3289	-0.7217	1.9709	0.2563	3.6959	2.4745
Q8NHJ6	Leukocyte immunoglobulin-like receptor subfamily B member 4	11006	ENSG00000186818; ENSG00000275730	https://www.uniprot.org/uniprot/Q8NHJ6	LILRB4	OID20429	Inflammation	0	-0.2502	1.1055	0.692	-0.0196	-0.2399	-0.3918	0.0147	0.3975	0.7862	-0.0401	0.2076	-0.4823	0.1308	0.5719	0.7734	-0.2599	-0.1966	0.7624	-0.3925	0.0481	1.1276	0.4292	-1.5115	-0.4186	-0.116	-0.146	-0.0564	0.5456	-0.0934	0.2346	0.389	0.1264	0.2622	-0.1783	-0.6733	-0.6638	-1.2889	-0.3533	0.356	-1.0665	-1.1841
Q9UHX3	Adhesion G protein-coupled receptor E2	30817	ENSG00000127507	https://www.uniprot.org/uniprot/Q9UHX3	ADGRE2	OID20755	Inflammation	0	-0.773	-0.4854	0.8216	-0.6188	-0.2404	-0.0043	0.5962	0.078	-0.0019	-0.0517	-1.4695	-0.491	0.0298	0.5761	-0.5551	-0.121	0.1332	0.2441	0.0826	-0.2386	-0.4576	0.9819	-0.5049	-0.5262	-0.3621	0.4906	0.3998	0.4227	-0.4359	0.6068	0.6069	0.1017	0.306	0.6861	-0.5453	-0.0676	-0.3328	-0.3575	-0.6598	-0.2417	-1.5851
Q8TEU8	"WAP, Kazal, immunoglobulin, Kunitz and NTR domain-containing protein 2"	124857	ENSG00000173714	https://www.uniprot.org/uniprot/Q8TEU8	WFIKKN2	OID20785	Inflammation	0	1.2128	0.0465	0.5138	-0.0844	0.5016	-0.3322	0.7193	0.7303	0.4764	-0.233	-0.1703	-0.4548	0.1668	0.3256	-0.3041	-0.0572	0.8723	1.0932	-0.4805	0.293	0.8214	1.384	0.0012	-1.0991	0.0787	0.5574	0.6806	0.8384	-0.6265	0.2364	0.7155	-0.6136	-0.3938	0.7945	-0.728	-0.5871	-1.2061	-0.4543	-0.3954	-0.4604	-1.5136
P26022	Pentraxin-related protein PTX3	5806	ENSG00000163661	https://www.uniprot.org/uniprot/P26022	PTX3	OID20570	Inflammation	0	0.477	0.5232	-0.1031	-1.3277	0.2375	0.2729	-0.4142	-0.0577	0.0444	0.9298	-0.3173	-0.2176	0.8211	0.027	-0.249	-0.187	1.2866	0.9113	-1.5408	-0.5204	0.311	0.8667	0.3853	1.0316	0.5866	0.2495	0.2486	-1.7937	-0.8957	-1.6384	-0.2455	-0.1191	-0.2776	1.3297	-0.8413	1.2001	-0.148	0.2808	-0.9408	0.2382	-0.46
O76038	Secretagogin	10590	ENSG00000079689	https://www.uniprot.org/uniprot/O76038	SCGN	OID20457	Inflammation	0.0071	-1.2246	0.2267	0.3448	0.8365	1.3977	-0.0039	-0.2419	0.978	0.9778	-1.4918	-0.4037	0.6067	-0.3633	-0.8077	-0.0662	-0.207	-1.0717	0.8119	-0.272	0.6151	-1.186	0.0509	-0.2739	-0.7106	-2.2902	0.635	0.0039	0.7555	-1.8987	-0.0215	0.3306	1.1541	0.1171	0.5492	-0.3062	-0.0226	-1.0361	-0.5134	0.2578	-0.6613	-0.6616
P35225	Interleukin-13	3596	ENSG00000169194	https://www.uniprot.org/uniprot/P35225	IL13	OID20430	Inflammation	0.1929	-2.1085	1.1397	0.0559	-0.7726	-0.0703	-0.2971	0.7469	0.273	-0.7267	0.0928	0.0232	0.312	0.2313	1.2431	0.5233	0.0785	0.4865	0.434	-0.3848	0.1944	0.0285	0.5892	-0.2339	-0.2253	1.5919	-0.8443	0.956	-3.3149	-1.2887	-0.0094	0.0094	-0.4642	-0.8298	0.011	-0.9466	-0.2224	0.1036	0.0254	-0.2675	0.0153	0.2297
P19883	Follistatin	10468	ENSG00000134363	https://www.uniprot.org/uniprot/P19883	FST	OID20770	Inflammation	0	0.4595	0.7525	1.3191	-0.5531	-0.4888	-0.3302	1.2954	-0.0375	0.7177	-0.6504	-0.4034	0.1433	0.6791	-0.0051	-0.1647	0.0031	0.6631	0.9178	-0.4652	-0.0716	1.9667	-0.0031	-0.6701	-0.7622	0.2171	0.8824	0.7913	1.691	0.2011	0.3697	0.2862	0.4344	-0.3534	0.3396	-0.0478	-0.5216	-0.6239	-0.4164	-0.1351	-0.388	-1.677
P14210	Hepatocyte growth factor	3082	ENSG00000019991	https://www.uniprot.org/uniprot/P14210	HGF	OID20656	Inflammation	0	-0.4101	-0.0109	0.2945	-0.8953	-0.4808	-0.8447	0.5162	0.323	0.6708	-0.3118	-0.565	-0.1403	0.1669	-0.116	0.5302	0.2577	0.7014	0.7308	0.0791	-0.3791	-0.3103	0.3756	-0.4444	-0.2513	-0.5612	0.4288	0.6256	0.7777	-0.2131	0.2749	0.0022	-0.0113	0.4346	0.2798	-0.3467	-0.3519	-0.8582	-0.2388	-0.1015	-0.6307	-1.0737
P78410	Butyrophilin subfamily 3 member A2	11118	ENSG00000186470	https://www.uniprot.org/uniprot/P78410	BTN3A2	OID20540	Inflammation	0	-0.0558	0.2639	1.6367	-0.0481	-0.0442	-0.4647	0.0842	0.1812	0.9384	0.084	-0.6518	-0.2055	0.8823	0.3089	0.661	-0.1781	-0.0389	0.4212	-0.1285	-0.4694	0.1195	-0.1377	-0.7854	-0.1853	-0.1082	0.2107	0.9486	0.4085	-0.4169	-0.179	0.4418	0.0241	0.3622	1.0148	-0.3334	-0.3596	-0.1983	-0.5061	0.4034	-0.2233	-1.5587
P09238	Stromelysin-2	4319	ENSG00000166670	https://www.uniprot.org/uniprot/P09238	MMP10	OID20687	Inflammation	0	0.0663	0.7198	0.18	-0.3549	0.6662	-0.2433	0.7764	0.7263	0.5462	0.2572	-1.4339	-0.2644	0.4622	0.4707	-0.1974	0.3328	-0.1743	0.3376	0.47	-0.2811	1.9573	0.2863	-0.8632	-1.2553	-0.6006	0.1856	1.4784	1.512	-0.7958	0.3521	0.6981	-0.0274	-0.0976	0.8324	-0.6135	0.0339	-0.5201	-0.6007	1.1351	-0.4651	-1.5709
O00253	Agouti-related protein	181	ENSG00000159723	https://www.uniprot.org/uniprot/O00253	AGRP	OID20658	Inflammation	0	-0.0211	-0.1265	0.4029	-0.178	-0.6802	-0.6892	0.6375	-0.0037	-0.0007	0.2915	0.0142	0.1978	-0.0325	1.0819	-0.7097	-0.6563	-0.6267	-0.491	-0.1948	-0.3695	0.4052	0.1458	-1.7098	-0.3259	-0.0587	-1.4057	0.4229	0.8771	0.1844	0.0814	0.2864	0.5126	0.281	0.2699	-1.2243	1.1526	-1.0086	-0.2019	-0.3841	-0.8645	-1.6692
Q14242	P-selectin glycoprotein ligand 1	6404	ENSG00000110876	https://www.uniprot.org/uniprot/Q14242	SELPLG	OID20560	Inflammation	0	-0.1642	0.1285	-0.1226	-0.1566	-0.5207	0.0546	0.1042	0.0051	-0.1101	0.4546	0.0389	0.1827	0.3088	-0.2662	-0.1184	0.1357	-0.1954	-0.0481	-0.0043	-0.2433	-0.3729	-0.4802	0.0719	-0.0616	0.1516	0.0426	-0.1428	-0.2619	-0.0051	-0.0831	-0.0092	0.3021	-0.0184	-0.5154	0.2283	0.0948	0.2991	0.0934	-0.1542	0.1192	-0.3646
Q9UKX5	Integrin alpha-11	22801	ENSG00000137809	https://www.uniprot.org/uniprot/Q9UKX5	ITGA11	OID20581	Inflammation	0	-0.2036	-0.0911	0.8264	-0.3079	-0.1329	0.0066	0.4701	-0.0531	-0.4209	-0.162	-0.413	-0.2465	-0.6799	-0.0875	-1.5873	-0.299	0.0916	-0.1808	-0.3566	-0.0328	-0.7499	0.42	-0.1495	-1.7853	-0.134	0.3336	-0.1262	0.0433	-0.9497	3.2138	0.2985	0.2021	0.3591	0.275	-0.2171	0.5588	-0.2927	0.1292	0.4134	-0.5011	-0.3464
P16422	Epithelial cell adhesion molecule	4072	ENSG00000119888	https://www.uniprot.org/uniprot/P16422	EPCAM	OID20743	Inflammation	0	0.3145	-0.7406	0.1678	-0.2039	0.438	-0.5886	0.6733	0.3691	-0.0641	-0.1295	-2.0492	0.099	-0.6175	-0.651	-1.091	0.2966	-0.7482	1.0634	-0.8264	0.3076	-1.4699	0.0158	0.0166	-1.9154	0.4934	0.3809	-0.3008	0.9756	-1.5931	-0.1795	-0.0317	0.2826	0.8879	1.3967	-0.8507	-1.1014	-1.214	-1.109	-0.0004	-0.34	-0.6803
Q15517	Corneodesmosin	1041	ENSG00000137197; ENSG00000237123; ENSG00000237114; ENSG00000237165	https://www.uniprot.org/uniprot/Q15517	CDSN	OID20667	Inflammation	0	0.312	0.3118	-0.063	-0.6887	0.2696	0.0127	-0.1023	1.015	0.9103	0.1364	-0.856	-0.1403	-0.0223	0.4047	-0.7226	-0.4888	0.4665	1.0242	-0.493	-0.2653	-1.1993	0.9904	-0.7692	-0.0202	-0.4645	-0.9434	0.9415	0.52	-0.8315	-0.176	-0.2769	-0.1957	0.1353	1.0461	-0.2123	-0.2085	-0.7659	0.5408	-0.0251	-0.4369	-0.2118
P24387	Corticotropin-releasing factor-binding protein	1393	ENSG00000145708	https://www.uniprot.org/uniprot/P24387	CRHBP	OID20747	Inflammation	0	-0.7083	-0.0307	0.1097	-0.2973	-0.1301	0.0165	0.0094	0.3209	0.8212	-0.4082	-0.7798	-0.8123	0.1735	-0.4715	0.1515	-0.2334	-0.093	0.5611	0.1986	-0.2461	0.108	0.4389	-0.3095	-0.7354	-0.8877	0.1349	0.4729	0.3797	0.2898	0.0865	0.2077	0.2429	0.2085	0.2601	-0.3028	-0.3715	-0.8345	-0.3886	-0.7185	-0.191	-1.4725
Q99983	Osteomodulin	4958	ENSG00000127083	https://www.uniprot.org/uniprot/Q99983	OMD	OID20725	Inflammation	0	-1.5743	-0.0008	-0.059	-0.1276	-0.21	0.1569	0.3318	0.2009	-0.3625	-0.4437	-1.0036	-1.1555	0.3789	-0.3593	0.0708	-0.3438	0.1722	0.5696	-0.8776	-0.5942	-0.4323	0.6951	0.3687	-1.4178	-0.6796	1.0716	0.9875	0.9375	-0.3963	0.4857	0.5478	0.3254	-0.083	0.5469	-0.4896	0.466	-0.5325	-0.145	0.5868	-0.5771	-1.5323
P22466	Galanin peptides	51083	ENSG00000069482	https://www.uniprot.org/uniprot/P22466	GAL	OID20727	Inflammation	0	0.8292	-0.8373	0.1382	-0.0005	0.6275	1.0838	0.6298	-0.0754	1.6507	-0.7911	-0.2739	0.1964	2.1567	0.0241	1.2554	-0.2558	-0.1632	1.8053	1.0915	0.6752	-1.5184	1.251	0.2433	-0.6764	-0.3411	-0.4081	0.0198	-0.7184	-0.7705	-0.5234	-0.2501	-0.3527	0.1766	0.1162	-0.766	-1.9534	-1.0215	-0.6275	-1.1645	-1.3129	-0.711
Q9H3U7	SPARC-related modular calcium-binding protein 2	64094	ENSG00000112562	https://www.uniprot.org/uniprot/Q9H3U7	SMOC2	OID20730	Inflammation	0	0.3476	0.1695	-0.0719	-0.1277	0.0058	0.1226	0.6789	1.2336	1.3083	0.0398	-0.8043	0.2641	0.4884	0.4683	0.2433	-0.5984	0.0787	0.7227	-0.3343	0.0101	-0.39	0.6576	-0.0984	-1.1258	-0.5417	0.6006	0.8317	1.0707	-0.0078	-0.3841	-0.0635	0.3441	-0.1477	0.6133	-0.4308	-0.2687	-1.3926	-0.6503	-0.313	-0.8362	-1.1679
O94856	Neurofascin	23114	ENSG00000163531	https://www.uniprot.org/uniprot/O94856	NFASC	OID20634	Inflammation	0	-0.1549	0.1503	0.2506	-0.6239	-0.0178	0.0518	0.415	0.1751	-0.3987	0.3859	-1.2221	-0.029	-0.3909	0.0225	-0.5677	0.1033	0.8429	0.3975	-0.0607	0.0485	0.4161	0.9084	-0.1081	-0.2716	-0.3356	0.6248	0.1522	0.1018	-0.4939	0.0369	0.2629	0.3305	0.7512	0.5693	-0.0008	-0.897	-0.235	-0.4058	0.1779	-0.4482	-1.3913
Q96RJ3	Tumor necrosis factor receptor superfamily member 13C	115650	ENSG00000159958	https://www.uniprot.org/uniprot/Q96RJ3	TNFRSF13C	OID20480	Inflammation	0	-0.3233	0.2429	-0.3264	0.0715	0.2489	-0.679	0.4996	0.0056	0.095	-1.0588	-0.4925	-1.1494	-0.421	0.5055	0.5954	0.1755	-0.123	-0.4922	0.0644	-0.457	0.2959	1.2685	-0.7622	-0.635	-0.0485	-0.0319	0.985	0.3671	-0.701	0.1716	0.5062	-0.0334	0.164	0.2402	-0.2271	-1.2941	0.2765	0.0036	0.5106	-0.9878	-1.0726
Q9BZW8	Natural killer cell receptor 2B4	51744	ENSG00000122223	https://www.uniprot.org/uniprot/Q9BZW8	CD244	OID20628	Inflammation	0	-0.5577	0.0521	0.2558	-0.4707	0.0879	0.1101	-0.0156	-0.2593	-0.0008	-0.1921	-0.9069	0.0068	-0.2613	0.3561	-0.2732	0.0093	0.628	0.0231	0.1333	-0.1464	-0.491	1.0236	-0.7894	-0.9108	-0.1743	0.6437	0.5291	0.5053	-0.8883	0.1053	0.3835	-0.1715	0.2921	0.576	-0.3254	-0.1285	-0.2562	-0.1587	-0.2036	0.1244	-1.417
P30203	T-cell differentiation antigen CD6	923	ENSG00000013725	https://www.uniprot.org/uniprot/P30203	CD6	OID20649	Inflammation	0	-1.1564	-0.5355	0.5359	-0.6363	0.3443	-0.0733	0.7378	-0.1168	0.012	-0.6129	-1.1822	-0.168	0.1825	0.1661	-0.6294	-0.1866	-0.3155	-0.7435	0.3988	0.6228	0.0633	1.229	-0.2496	-1.6075	-0.6066	0.4158	0.9043	0.2612	-1.0311	1.0934	0.6267	-0.3717	0.6659	-0.1945	-0.4534	-0.8215	0.661	0.1065	-0.2837	0.1572	-1.5736
P09919	Granulocyte colony-stimulating factor	1440	ENSG00000108342	https://www.uniprot.org/uniprot/P09919	CSF3	OID20491	Inflammation	0	-0.6674	-0.3152	-0.4576	-0.2415	0.4754	-1.3303	0.7709	-0.1981	0.4153	-0.0051	-0.7808	-1.602	-0.0816	0.436	0.8862	0.5098	0.1436	-0.2232	0.3686	0.1905	1.2504	0.289	1.208	-2.5565	-0.8443	-0.9181	1.3166	0.4408	1.0827	-0.3873	0.1951	-0.5466	-0.572	-0.7807	-1.0629	-0.6949	-0.2024	-1.4875	1.4134	0.5187	-0.89
Q9H4D0	Calsyntenin-2	64084	ENSG00000158258	https://www.uniprot.org/uniprot/Q9H4D0	CLSTN2	OID20664	Inflammation	0	1.0883	-0.3512	0.0894	-1.1425	0.1254	0.1714	0.2906	0.5615	-0.2976	-0.3539	-0.5291	-1.0294	0.5317	-0.371	-0.1608	-0.1369	1.4345	0.773	-0.182	-0.002	-0.3526	0.4496	0.0311	1.2447	-1.3101	0.2692	0.7727	-0.4976	-0.6917	-0.5511	-0.19	-0.1151	0.2832	1.2185	-0.4142	-0.3007	-1.2033	-0.3283	0.0469	-0.6105	-1.2086
Q6UXB4	C-type lectin domain family 4 member G	339390	ENSG00000182566	https://www.uniprot.org/uniprot/Q6UXB4	CLEC4G	OID20590	Inflammation	0	-0.0345	0.5733	0.2193	0.0442	-0.5049	-0.2982	-0.0369	0.0798	0.5288	-0.384	0.0176	-0.0962	-0.045	0.1273	-0.2898	-0.3226	0.3761	0.8314	0.0772	-0.9055	-0.4776	1.4355	-0.5287	-0.102	0.1488	-0.0911	-0.0618	0.23	-0.2425	0.3996	0.2032	-0.0888	0.9536	0.1443	-0.9129	0.0628	-0.8425	-0.3383	0.0401	-0.4434	-1.2996
P22301	Interleukin-10	3586	ENSG00000136634	https://www.uniprot.org/uniprot/P22301	IL10	OID20431	Inflammation	0	-0.0035	0.1905	0.3738	-0.1636	0.0045	0.1395	-1.0494	-0.3075	0.5764	-0.7276	-1.3834	-0.4246	0.3292	1.6781	0.4548	0.331	0.6899	0.7544	-0.061	-0.6543	1.3273	2.072	0.3837	-0.038	-0.0934	0.7408	0.1472	-0.047	-0.3916	2.0592	0.038	0.8659	-0.0302	-0.281	-1.4331	-0.2308	0.4322	-1.5566	1.0616	-0.4132	-2.1462
P20783	Neurotrophin-3	4908	ENSG00000185652	https://www.uniprot.org/uniprot/P20783	NTF3	OID20591	Inflammation	0	-0.4185	-0.1152	-1.1569	0.2548	0.1775	0.5781	0.4575	-0.0657	-0.8523	-1.6669	-0.9212	-0.4445	0.8467	-0.2377	0.5268	0.3617	1.5553	0.8776	0.0215	0.1082	-0.4507	0.5129	0.302	-1.0041	-0.5137	0.365	0.3999	-0.4649	-0.0595	0.968	0.3303	0.119	0.9111	0.6015	-0.9948	-0.859	-0.341	-0.2313	1.0423	-0.4043	-1.0084
P57771	Regulator of G-protein signaling 8	85397	ENSG00000135824	https://www.uniprot.org/uniprot/P57771	RGS8	OID20454	Inflammation	0.6643	-0.4034	1.3568	0.0557	0.5172	0.4561	0.1728	-0.2885	-0.2064	0.0048	-0.3988	2.3546	1.2225	-0.0048	-0.0968	1.187	3.6868	0.2809	-0.4291	-0.6961	-0.9364	-0.292	0.1708	2.6809	-1.0022	6.0139	-0.4208	0.0466	-0.0528	-0.0466	-0.9127	-0.2424	-0.6768	-0.1766	-0.4295	1.899	-0.5147	0.0867	-0.5284	0.2339	-0.3821	0.4607
P43489	Tumor necrosis factor receptor superfamily member 4	7293	ENSG00000186827	https://www.uniprot.org/uniprot/P43489	TNFRSF4	OID20653	Inflammation	0	-0.673	0.5742	-0.1566	-0.209	-0.5594	-0.5823	0.173	0.4617	0.7934	0.8722	-0.4217	-0.2781	-0.1136	0.4879	0.5987	0.3675	1.0552	0.15	0.0823	-0.2295	0.7605	1.1245	-0.4783	-1.0783	-0.0446	0.4341	0.9492	0.8383	0.0752	0.3271	0.2394	-0.3904	0.5025	0.6278	-0.2971	0.41	-0.5792	-0.1517	0.4364	-0.5992	-1.5745
Q9P0M4	Interleukin-17C	27189	ENSG00000124391	https://www.uniprot.org/uniprot/Q9P0M4	IL17C	OID20477	Inflammation	0	0.0928	-0.5234	-0.3867	0.9725	0.8133	-0.8804	0.5296	0.8945	-0.0249	0.1942	-1.1311	-0.6465	-1.1107	0.3473	0.2611	-0.71	-0.7106	-0.4715	-1.0333	-1.2271	-0.233	2.7147	-0.6547	-0.4089	-1.6303	-1.4746	1.3418	-0.2387	0.3747	0.9418	2.4547	-0.4477	-0.6093	1.2395	-0.4316	-1.3957	0.3121	-0.4675	1.7416	-1.4076	-1.6303
P20849	Collagen alpha-1(IX) chain	1297	ENSG00000112280	https://www.uniprot.org/uniprot/P20849	COL9A1	OID20550	Inflammation	0	-1.3624	0.3608	0.2687	-0.6755	-1.2216	-0.5176	-0.0499	0.081	-0.4018	-0.5074	-0.6428	-0.2703	0.9487	2.2483	-1.1254	-0.5602	0.1687	0.5188	-0.9738	-0.0399	-0.5166	0.8022	-0.1339	-1.2044	-0.067	0.5692	1.0726	2.2023	0.3114	1.6533	0.256	1.1613	0.0956	3.5529	0.4931	1.3948	-0.4916	-0.3048	1.2735	-0.5259	-1.5747
P35625	Metalloproteinase inhibitor 3	7078	ENSG00000100234	https://www.uniprot.org/uniprot/P35625	TIMP3	OID20684	Inflammation	0	3.5225	1.3395	0.0479	-1.7817	-0.7936	-0.6443	1.8713	-1.3365	1.2592	-2.4784	-1.827	-0.499	0.6842	-0.9312	0.5032	-0.5928	0.0648	1	2.1763	-0.9205	0.5777	-0.0948	0.3134	-0.2807	0.8058	1.6496	0.4822	1.6876	-1.0532	0.9649	1.3506	-0.8758	1.7044	-0.1017	1.6643	0.8899	-2.1253	0.4231	-0.4325	-0.5309	-2.7757
P23229	Integrin alpha-6	3655	ENSG00000091409	https://www.uniprot.org/uniprot/P23229	ITGA6	OID20528	Inflammation	0	1.306	0.6341	0.1929	0.3117	-0.5595	-0.3822	-0.0238	-0.1973	0.3906	-0.5708	-0.7586	-0.0061	0.4441	-0.4948	-0.3529	-0.2819	-0.5872	-0.2187	-0.3182	-0.5717	-0.2941	0.3304	-0.2613	0.0742	1.212	0.1017	0.6372	0.2699	-0.1886	-0.8333	-0.0692	-0.5947	0.6215	-0.238	0.7561	-0.232	-0.5472	0.5069	0.2386	-0.2265	0.0245
Q96KG7	Multiple epidermal growth factor-like domains protein 10	84466	ENSG00000145794	https://www.uniprot.org/uniprot/Q96KG7	MEGF10	OID20746	Inflammation	0	-0.5325	-0.8439	0.557	-0.7717	-0.2339	-0.9191	0.2216	-0.0014	0.6229	-0.6694	-0.7648	-0.8831	-0.0156	-0.1464	-0.6791	-0.7837	-0.092	0.0747	0.2859	-0.0128	-0.3419	1.1673	0.3244	-1.1966	-0.5643	0.6179	0.3969	0.8151	-0.4107	0.175	0.2315	0.3268	0.3648	1.4487	-0.4855	-0.3159	-0.7528	-0.5155	-0.2322	-0.2225	-0.9398
P09874	Poly [ADP-ribose] polymerase 1	142	ENSG00000143799	https://www.uniprot.org/uniprot/P09874	PARP1	OID20500	Inflammation	0	7.0552	1.4106	-0.2079	0.1171	-0.8054	-0.2491	0.6501	-0.0663	0.6789	-0.3192	-0.2148	-0.3014	6.8865	-0.886	0.9699	-0.5256	0.381	-0.0154	-0.7073	-1.0171	-0.2597	-0.4773	-0.7225	2.5152	1.3259	-0.2147	0.032	0.6441	-0.914	-0.0076	0.3037	-0.591	2.9285	-0.1581	5.28	-0.8394	-0.8512	2.482	-0.3718	2.9983	0.1779
Q8WU39	Marginal zone B- and B1-cell-specific protein	51237	ENSG00000170476	https://www.uniprot.org/uniprot/Q8WU39	MZB1	OID20732	Inflammation	0	0.861	-1.4373	0.2099	-0.0005	0.3767	-0.3045	1.1823	0.0005	1.0547	0.5702	-0.3203	-0.0441	1.5327	0.3865	1.6495	-0.2569	0.1301	0.6126	0.008	-0.3407	0.9572	0.8962	-0.457	-1.4227	-1.3496	0.3234	0.2401	-0.3357	-0.0748	0.0562	0.5868	0.1779	0.6159	0.8182	-0.401	0.1212	-0.5313	-1.1211	0.3938	-0.9279	-1.6348
Q03405	Urokinase plasminogen activator surface receptor	5329	ENSG00000011422	https://www.uniprot.org/uniprot/Q03405	PLAUR	OID20764	Inflammation	0	0.0578	-0.0835	0.8417	-0.7055	-0.2509	-0.4274	0.9956	-0.1252	0.504	-0.0048	-0.2218	-0.6241	0.197	0.302	0.6094	-0.2178	0.294	0.1958	-0.3158	-0.4865	-0.0209	1.3135	-0.5722	0.7997	-0.1868	0.3656	0.661	0.76	-0.838	0.4113	0.7686	0.7411	0.0791	1.0868	-0.1578	0.3204	-0.5758	-0.3301	-0.1138	-0.3963	-1.4475
P01375	Tumor necrosis factor	7124	ENSG00000204490; ENSG00000206439; ENSG00000228321; ENSG00000228849; ENSG00000230108; ENSG00000223952; ENSG00000232810	https://www.uniprot.org/uniprot/P01375	TNF	OID20473	Inflammation	0	0.6233	0.64	0.4848	0.0757	-1.2871	-0.1247	-0.9371	-0.5444	0.5494	-0.4389	1.1088	-0.1008	-0.3342	1.1441	0.4625	-0.2651	0.1197	0.778	-0.8176	-0.1919	0.3291	0.1388	-0.3599	-0.6928	1.2217	-0.1881	0.3629	0.9658	-0.5238	0.3231	0.9269	-0.5315	-0.4776	0.8605	-0.3477	0.134	3.404	-0.2888	1.1431	-0.1086	-2.2057
P12532	"Creatine kinase U-type, mitochondrial"	1159; 548596	ENSG00000237289; ENSG00000223572	https://www.uniprot.org/uniprot/P12532	CKMT1A_CKMT1B	OID20721	Inflammation	0	0.1275	-2.3438	-0.0417	2.8522	0.6496	-0.4617	0.1544	0.0417	-0.082	-0.4304	-2.0126	-1.059	0.82	-0.555	-0.3372	0.6236	0.6179	-0.1497	-0.6834	0.321	-0.1698	1.1803	0.4288	-1.6727	0.1775	0.6406	1.2329	0.2545	-0.1544	0.504	1.0526	-0.4391	1.1497	0.5804	-0.0101	0.2329	-0.9183	-0.414	0.8655	-0.8715	0.8797
Q6UWV6	Ectonucleotide pyrophosphatase/phosphodiesterase family member 7	339221	ENSG00000182156	https://www.uniprot.org/uniprot/Q6UWV6	ENPP7	OID20689	Inflammation	0	0.1737	0.3047	-0.325	0.4623	-0.1933	-0.4865	0.2762	0.2878	0.4485	-0.2287	0.0155	0.1421	-0.0104	-0.2129	-0.1551	-0.3595	1.4752	-0.3498	0.7758	-0.538	-0.5033	1.7389	-0.6655	0.1071	-1.4804	0.3432	-1.7785	-1.0181	-0.0155	0.8403	1.4938	-0.3966	1.2168	-1.5367	-0.7088	-1.0384	-1.5601	-0.6557	-0.7061	-1.5993	-0.9192
Q8WXD2	Secretogranin-3	29106	ENSG00000104112	https://www.uniprot.org/uniprot/Q8WXD2	SCG3	OID20728	Inflammation	0	-0.4195	-0.1131	0.3615	-0.4653	0.401	0.1774	0.1924	0.3197	0.2888	-0.173	-0.8894	-0.3187	0.598	-0.1381	-0.6088	-0.0193	0.7864	0.7638	-0.4031	0.1941	0.3359	1.2208	0.0166	-0.468	0.2071	0.6135	0.8164	0.9201	-0.2784	0.4532	0.4814	0.1722	-0.2078	1.1509	-0.4417	0.0204	-0.7226	-0.4357	-0.8274	-0.2057	-1.7283
O75077	Disintegrin and metalloproteinase domain-containing protein 23	8745	ENSG00000114948	https://www.uniprot.org/uniprot/O75077	ADAM23	OID20651	Inflammation	0	-0.4927	0.4578	-5.678	0.3387	-0.0891	-0.2417	0.0869	0.1879	0.1174	0.0646	-1.1932	0.6105	-0.1382	0.0845	-0.2258	0.0741	0.3019	0.6164	0.0077	-0.1506	-0.3068	0.389	-0.2118	-0.4681	0.0497	0.1228	0.6092	0.4363	-0.7332	0.7098	0.2562	-0.0038	0.3589	0.4536	0.3498	-0.4309	-0.9645	0.1927	-0.187	-0.1154	-1.2363
Q9NQ25	SLAM family member 7	57823	ENSG00000026751	https://www.uniprot.org/uniprot/Q9NQ25	SLAMF7	OID20602	Inflammation	0	0.1541	-0.4584	1.1439	0.0162	0.2744	0.5999	1.4287	-0.22	-0.0008	-0.5324	-1.4241	0.3587	-0.8432	-0.5705	0.2444	-0.7211	0.1183	0.9037	-0.3702	-1.0053	0.2307	0.5057	-0.4572	-1.5691	-1.1635	0.8106	0.6593	-0.0162	-0.5689	0.2076	0.7293	-0.3101	0.7226	0.4309	-0.6088	-1.0978	-0.5032	-0.832	0.3674	-0.6251	-2.395
Q08334	Interleukin-10 receptor subunit beta	3588	ENSG00000243646	https://www.uniprot.org/uniprot/Q08334	IL10RB	OID20696	Inflammation	0	-0.2725	-0.1199	0.4317	-0.1456	0.0599	-0.2969	-0.1182	-0.2422	0.3462	-0.0064	-0.9148	-0.7158	0.0948	0.2091	0.5053	-0.2771	0.342	0.5657	-0.0606	-0.8856	-0.457	0.5266	-0.616	-0.74	-0.0739	0.4162	0.7629	0.5263	-0.5942	-0.2045	0.0236	-0.2012	0.0973	0.7047	-0.7409	-0.0741	-0.8166	-0.32	0.1855	-0.3388	-1.2195
O75475	PC4 and SFRS1-interacting protein	11168	ENSG00000164985	https://www.uniprot.org/uniprot/O75475	PSIP1	OID20534	Inflammation	0	5.6996	0.3992	0.4611	-0.9627	-0.6414	-0.271	0.2293	0.9273	1.1998	0.0311	-0.2686	-1.578	5.6928	-1.1134	1.6186	-0.9389	0.6383	-0.94	-0.2199	-1.1154	-0.2698	0.3808	-0.272	2.6542	1.0789	-0.2152	-0.0918	0.7954	-0.8753	0.1558	0.1698	-0.5479	1.592	0.3856	4.3842	0.3922	-2.2555	2.1276	-1.0328	2.2217	-0.053
O60575	Serine protease inhibitor Kazal-type 4	27290	ENSG00000122711	https://www.uniprot.org/uniprot/O60575	SPINK4	OID20509	Inflammation	0	1.0878	0.7983	0.9491	0.5681	0.632	-1.4789	0.0781	0.9177	0.826	0.8935	-0.8685	-0.0336	-0.8471	0.2565	0.3576	-1.1107	0.3001	0.2234	-1.202	-0.2249	-0.9571	0.3826	-0.998	-0.0626	0.8983	-0.7838	0.7496	0.2035	0.5779	-1.0705	0.8846	1.2448	1.0317	1.3211	-1.1541	-0.0788	-0.6556	-0.5045	0.1605	1.22	-1.0601
O15455	Toll-like receptor 3	7098	ENSG00000164342	https://www.uniprot.org/uniprot/O15455	TLR3	OID20612	Inflammation	0	0.1367	0.6665	0.4683	-0.4252	-0.1251	0.392	-0.9362	-1.7273	0.3234	-0.7015	-1.3494	0.4528	-0.1588	-1.5281	-1.4819	0.5075	-0.3715	0.1164	-0.7837	-0.2445	-1.8654	1.2915	-0.7866	-0.9307	0.094	-0.6682	-1.3989	0.0963	0.2306	-1.2139	0.0462	0.837	0.6788	0.2002	-0.2379	-0.2902	0.0943	-0.2745	-0.065	-0.507	-1.5096
Q9H008	Phospholysine phosphohistidine inorganic pyrophosphate phosphatase	64077	ENSG00000107902	https://www.uniprot.org/uniprot/Q9H008	LHPP	OID20749	Inflammation	0	3.2735	-0.5439	0.8445	0.1098	-0.2354	-0.8773	1.444	0.3882	-0.2147	-0.8913	0.3139	-1.5287	2.6787	-0.4728	1.6509	0.7611	-0.3458	0.1422	0.373	-0.3607	0.0567	2.0156	-0.29	1.4229	-0.2053	-0.1849	-0.0905	0.1888	-0.2874	-0.0664	0.5087	-0.1012	-0.2086	-1.1358	1.2768	-0.821	-0.8584	-0.0426	-0.4906	-0.3745	-1.6316
Q14116	Interleukin-18	3606	ENSG00000150782	https://www.uniprot.org/uniprot/Q14116	IL18	OID20694	Inflammation	0	1.4886	-0.1769	0.7703	-0.5416	-0.1977	-0.3022	0.4495	0.0875	0.2511	0.4103	-0.2636	-0.2872	0.9521	0.3471	0.5833	-0.0052	-0.6068	0.1967	-0.002	-0.5245	-0.0846	-0.2404	-0.3334	0.3861	-0.0838	0.0326	0.9423	-0.1318	-0.5837	-0.0722	0.4131	0.0919	0.3549	0.9204	0.8557	0.3484	-0.6755	0.0703	-0.6067	-0.0755	-2.095
O43736	Integral membrane protein 2A	9452	ENSG00000078596	https://www.uniprot.org/uniprot/O43736	ITM2A	OID20504	Inflammation	0	-0.2529	-1.2883	1.064	-0.9023	0.0827	-0.0274	0.0331	0.1586	0.6762	0.8319	-2.2853	-0.0546	0.4099	0.8588	0.2055	0.3105	0.0844	0.993	-0.4925	-0.6696	0.2547	0.7189	-0.3377	0.7159	-0.101	-0.6577	1.0628	0.4133	-1.2711	0.2873	-0.0114	0.042	-0.0374	1.6053	-0.4886	0.3442	0.6689	-0.4939	0.0145	0.0054	-0.3647
P09341	Growth-regulated alpha protein	2919	ENSG00000163739	https://www.uniprot.org/uniprot/P09341	CXCL1	OID20762	Inflammation	0	1.3961	1.1648	0.0409	1.1989	0.94	-0.3513	0.6423	0.34	0.2423	-1.0373	-1.0594	-1.6949	1.9499	-0.9041	2.1236	-0.6831	-2.0515	-0.6451	0.9239	-1.8566	0.7239	-0.8863	0.1697	2.318	-0.4062	-1.065	1.1038	0.5809	0.4041	0.8303	0.214	-1.3402	1.7567	-1.6312	0.1975	0.0351	-1.1038	-0.5535	0.334	1.7196	-3.4614
Q96PL1	Secretoglobin family 3A member 2	117156	ENSG00000164265	https://www.uniprot.org/uniprot/Q96PL1	SCGB3A2	OID20723	Inflammation	0	0.4496	-0.4196	0.1191	-1.5902	0.8716	0.6859	0.6433	0.0051	0.4729	-1.2159	0.0671	-0.1789	0.6727	-0.2545	-1.5883	-0.3419	-1.4139	0.6184	-0.6672	0.5591	0.7042	0.2338	-1.0892	0.2151	-0.9419	1.0004	-1.0018	0.8946	-0.8306	0.34	-0.3166	0.7081	-0.8169	0.8396	-0.2152	0.022	-1.2325	-0.4244	-0.2419	0.8098	-1.1897
Q9NRM6	Interleukin-17 receptor B	55540	ENSG00000056736	https://www.uniprot.org/uniprot/Q9NRM6	IL17RB	OID20585	Inflammation	0	-1.0304	1.843	0.3375	-0.0244	-0.0331	0.5909	-0.6076	0.6573	0.2597	0.8899	0.0799	-0.1431	-0.2439	0.275	0.28	0.4566	-0.0976	0.8696	0.5349	-0.2998	-1.5966	0.7426	-0.516	-0.5508	-0.1344	-0.2054	-0.394	0.5546	-1.1213	0.4222	0.181	0.0615	0.8702	0.6072	-0.3912	-0.1164	0.6326	-0.3697	0.4667	-0.5215	0.2653
P27540	Aryl hydrocarbon receptor nuclear translocator	405	ENSG00000143437	https://www.uniprot.org/uniprot/P27540	ARNT	OID20432	Inflammation	0.9143	1.1517	1.2572	-0.1717	0.3896	-0.0638	0.3444	1.0922	-0.0509	-0.8139	0.0188	-0.2573	-0.2525	1.451	-1.0129	-0.6811	-0.4083	-0.4607	-0.2335	-0.508	-0.3666	-0.5938	0.1768	0.1626	0.0713	0.4208	-0.6696	0.0343	0.3125	-0.0294	1.0739	-0.0195	0.2046	1.0961	-0.5734	1.0207	0.0401	2.4618	-0.2219	-0.3197	-0.2606	-0.2547
P24071	Immunoglobulin alpha Fc receptor	2204	ENSG00000186431; ENSG00000275136; ENSG00000275269; ENSG00000276858; ENSG00000275970; ENSG00000273738; ENSG00000275564; ENSG00000276985; ENSG00000274580; ENSG00000278415; ENSG00000284061; ENSG00000283953; ENSG00000284245; ENSG00000284004; ENSG00000283750	https://www.uniprot.org/uniprot/P24071	FCAR	OID20564	Inflammation	0.0071	-0.7169	-0.2707	1.0094	-0.6797	-0.8427	-0.0007	-0.2744	0.1165	0.1362	0.4413	0.0535	-0.6447	0.7093	0.2045	0.8946	-1.0455	0.2897	-0.0106	-5.6186	-0.732	-0.4127	1.0664	-0.1838	0.0913	-0.1399	0.9259	0.1268	-0.0353	-1.455	0.5963	1.1221	-0.1061	-0.5097	1.2035	0.1547	-0.6951	-0.0761	-0.2704	0.4407	-1.2765	-2.2809
P50452	Serpin B8	5271	ENSG00000166401	https://www.uniprot.org/uniprot/P50452	SERPINB8	OID20630	Inflammation	0	4.044	0.4801	0.5773	-0.2127	-0.9986	-0.3388	0.3369	-0.3454	-0.0814	0.5348	-0.842	-0.8045	3.9074	0.2275	0.2816	-0.1418	0.0746	-0.2243	-0.0978	-1.0087	0.3389	0.3663	-0.5436	0.4377	-0.186	-0.0109	0.6755	0.9871	-0.4511	0.2865	0.081	-0.7083	0.0507	0.0314	1.2687	0.3245	-1.0705	0.5668	-0.0675	0.4854	-1.4763
P19474	E3 ubiquitin-protein ligase TRIM21	6737	ENSG00000132109	https://www.uniprot.org/uniprot/P19474	TRIM21	OID20533	Inflammation	0	3.2053	0.2782	0.397	0.4195	-0.0799	-0.4276	-0.4252	0.0329	0.5921	-0.2516	-2.8183	-1.892	3.5302	-1.3586	1.403	0.3493	-0.2447	-0.4808	0.9652	-0.7323	-4.1148	1.8129	0.3854	1.3842	-0.4864	-0.8013	-0.519	0.2182	-0.6697	-0.0196	0.8492	-0.8475	0.1949	0.0055	2.1252	-0.3178	-0.6381	0.9426	-0.2464	0.7757	-1.6093
O43915	Vascular endothelial growth factor D	2277	ENSG00000165197	https://www.uniprot.org/uniprot/O43915	VEGFD	OID20662	Inflammation	0	0.3927	0.3993	0.3141	-0.9263	-0.0622	0.5732	0.6796	0.2762	-0.1096	0.0558	-0.5303	-0.0418	-0.1236	-0.2334	-0.0226	-0.3691	1.7454	0.5707	-0.1307	0.0432	0.2268	0.9992	-0.1573	0.2215	-0.1398	0.6055	0.3074	0.8482	-0.4143	0.0234	0.4947	-0.2114	0.162	0.876	-0.0035	-0.2212	-1.0119	-0.6868	0.0417	-0.504	-1.7996
P42701	Interleukin-12 receptor subunit beta-1	3594	ENSG00000096996	https://www.uniprot.org/uniprot/P42701	IL12RB1	OID20486	Inflammation	0	-0.7561	0.2787	0.7579	-0.4231	-0.3032	0.009	-0.3554	-0.0131	0.6953	-0.2225	-0.934	-0.2947	-0.5743	0.1195	0.3392	0.1957	-0.1971	0.4044	0.035	0.1868	0.1462	1.1084	-1.0553	-0.6733	0.5243	0.1731	0.209	0.3741	-0.6636	0.4198	0.3696	0.5374	1.0308	0.3862	-1.1163	-0.0428	0.0006	-0.294	0.2662	-0.2902	-1.8604
P02778	C-X-C motif chemokine 10	3627	ENSG00000169245	https://www.uniprot.org/uniprot/P02778	CXCL10	OID20697	Inflammation	0	-0.6663	-0.0767	1.6398	1.8602	-0.0164	-0.5666	1.1773	0.2604	0.781	0.3314	-0.5153	-0.1994	-0.1178	2.3851	1.1367	-0.0002	0.092	0.4526	-0.5837	0.3791	0.6571	0.7733	-0.2408	-0.115	0.1788	0.4168	1.1598	0.8189	0.0564	1.1474	0.4266	0.6895	0.6815	-0.1512	-0.4965	0.794	-0.4988	-0.1642	0.1685	-1.2074	-2.5017
P09326	CD48 antigen	962	ENSG00000117091	https://www.uniprot.org/uniprot/P09326	CD48	OID20692	Inflammation	0	-0.1929	-0.2895	0.7203	-0.283	0.372	-0.1893	0.3792	-0.1414	0.1387	-0.1274	-0.9387	-0.5404	-0.338	0.2211	-0.1935	0.0418	0.0092	0.3003	-0.0254	-0.3849	-0.2343	0.4755	-0.4674	-0.7548	-0.2706	0.5152	0.7754	0.3662	-0.9022	0.0569	0.6368	-0.0447	0.139	0.6526	0.232	-0.2177	-0.3184	-0.3306	-0.229	-0.1272	-1.4215
Q08174	Protocadherin-1	5097	ENSG00000156453	https://www.uniprot.org/uniprot/Q08174	PCDH1	OID20614	Inflammation	0	-0.2033	0.0542	-0.1461	-0.068	0.0074	0.038	-0.3531	0.1711	-0.0834	0.5693	-0.0766	0.1102	-0.1388	0.0534	-0.1291	-0.1294	0.0591	0.1385	-0.0735	0.0224	-0.2467	0.1617	-0.2043	-0.0965	0.0996	0.0886	-0.1137	-0.019	-0.0129	0.0211	-0.0575	-0.0716	0.0155	-0.0771	-0.0601	0.0453	0.0433	0.3153	-0.0597	0.0785	0.0024
Q9NQ30	Endothelial cell-specific molecule 1	11082	ENSG00000164283	https://www.uniprot.org/uniprot/Q9NQ30	ESM1	OID20758	Inflammation	0	-1.0225	0.0307	-0.3479	-0.907	-0.3377	-0.5405	0.4102	0.241	-0.2328	-0.2624	-1.3719	-0.7882	0.5139	0.061	-0.078	0.1426	1.5608	0.525	-0.4353	-0.4226	-0.4511	1.272	-0.0015	-0.8771	-0.3398	0.4969	0.7168	0.7425	-1.2248	0.5154	0.87	0.8181	0.1222	1.2956	-0.329	1.0923	-0.1409	-0.1974	-0.4147	-0.3086	-1.5851
Q9NYY1	Interleukin-20	50604	ENSG00000162891	https://www.uniprot.org/uniprot/Q9NYY1	IL20	OID20453	Inflammation	0.6429	-0.0613	0.3181	0.1309	0.2107	-0.145	0.3344	-0.2621	-0.2264	-0.7275	-0.9945	0.3605	0.2941	0.5087	-0.0858	-0.7077	-0.353	-0.8839	0.8601	0.5036	-0.873	0.0058	0.8408	-0.5218	0.2086	-0.2468	-0.617	0.2401	-0.0468	0.1071	-0.0043	0.4969	-0.8536	-0.222	-0.3827	-0.3186	-0.2731	0.0789	-0.5359	1.0395	-0.7026	0.0449
P25942	Tumor necrosis factor receptor superfamily member 5	958	ENSG00000101017	https://www.uniprot.org/uniprot/P25942	CD40	OID20724	Inflammation	0	0.6149	-0.1562	-0.0618	-0.2898	-0.371	-0.4842	0.4791	-0.0035	0.8026	-0.0021	-1.0555	-0.6811	0.6964	-0.2791	1.2505	-0.2728	-0.3617	0.5371	0.0829	-1.1052	-0.3641	2.3168	0.0268	-0.0875	0.0881	0.3512	0.6909	1.0508	-0.6603	0.3205	0.6829	0.1992	0.7329	0.9353	0.0021	-0.1482	-0.6633	-0.5622	0.0694	-0.3532	-1.1936
P58294	Prokineticin-1	84432	ENSG00000143125	https://www.uniprot.org/uniprot/P58294	PROK1	OID20543	Inflammation	0	0.2112	0.8283	0.5676	0.4841	0.3394	-0.2398	0.7559	0.363	0.594	0.6693	-0.1014	0.7439	1.7023	-0.1647	1.5013	1.5137	0.4848	0.1335	-0.4203	-1	-1.5939	0.359	-1.9531	0.7477	-0.254	-0.8756	-0.2516	-1.309	-1.4213	-1.6205	0.6388	-0.6744	0.0127	0.0515	-1.1396	-0.7122	-1.7605	-0.7218	0.1497	-1.6037	0.0083
O00626	C-C motif chemokine 22	6367	ENSG00000102962	https://www.uniprot.org/uniprot/O00626	CCL22	OID20765	Inflammation	0	-0.1089	-0.3871	-0.1193	-0.805	0.1119	-0.5585	0.6686	0.0478	-0.7011	-0.622	-1.1826	-0.4337	1.1529	-0.1405	-0.2572	-0.0698	-0.3408	0.1866	0.5563	0.5024	0.0955	0.5074	0.0076	-2.2195	0.5342	0.8459	1.1126	-0.026	0.1641	0.6285	0.2071	-0.2103	-0.0346	0.1162	-0.2255	-0.1263	-0.511	-0.0982	-0.0114	-0.6873	-1.8595
Q9NZV1	Cysteine-rich motor neuron 1 protein	51232	ENSG00000150938	https://www.uniprot.org/uniprot/Q9NZV1	CRIM1	OID20701	Inflammation	0	-0.1141	-0.1675	0.2723	-0.7181	-0.2354	-0.5304	0.5097	0.177	0.259	-0.4344	-0.8021	-0.5392	0.3592	0.0187	-0.0969	0.2261	1.4074	1.0043	-0.0575	-0.3628	-0.1679	0.9025	-0.078	-0.2302	-0.1427	0.4252	0.673	0.436	-0.7638	0.3662	0.344	0.1215	-0.002	0.8137	-0.7069	-0.2475	-0.5572	-0.5363	-0.0596	-0.4674	-1.2361
O43707	Alpha-actinin-4	81	ENSG00000130402; ENSG00000282844	https://www.uniprot.org/uniprot/O43707	ACTN4	OID20435	Inflammation	0.3071	0.0749	0.6706	0.4717	0.0634	-0.584	-0.0661	0.4574	-0.4464	0.5288	0.0663	-0.923	-0.3435	0.1553	-0.0335	-0.0526	0.2444	0.3198	0.2617	-0.4158	-0.0239	0.0006	0.6567	-0.7673	0.0565	0.277	0.1402	0.3731	0.0895	0.7698	0.0822	0.4668	0.117	-0.4062	0.3621	-0.3551	4.2189	1.0879	-0.2639	0.2275	0.5274	-0.5412
Q8WV07	Protein LTO1 homolog	220064	ENSG00000149716	https://www.uniprot.org/uniprot/Q8WV07	LTO1	OID20434	Inflammation	0.2786	0.4852	0.2675	-0.1585	-0.1753	-0.7959	0.2223	0.4334	-0.941	-0.131	0.525	-0.7508	-0.1392	0.3946	-0.3377	0.8129	0.3359	-0.5684	0.2015	0.8441	0.4991	-0.8381	0.8057	1.4632	0.0683	-1.2984	-0.1118	0.1406	0.767	-0.5057	0.5551	0.1813	5.2371	-0.1394	-1.1691	-1.6327	2.2043	-0.2247	-0.3748	0.0481	-0.4808	0.7236
O60934	Nibrin	4683	ENSG00000104320	https://www.uniprot.org/uniprot/O60934	NBN	OID20442	Inflammation	0	7.4156	1.1	-0.0661	-0.5062	-0.3477	-0.7521	0.1124	0.1711	-0.0848	-0.6405	0.1843	-1.2331	8.2933	-0.4938	0.2543	-0.3646	0.0529	-0.2673	-0.2568	-0.4828	0.1458	0.2656	-0.622	2.5037	0.9545	-0.524	3.3116	0.2881	-0.813	-0.0091	-0.2781	-0.6056	1.5367	0.5391	3.4059	-0.4413	-0.2075	1.4941	-0.7499	1.5387	0.5901
P01135	Protransforming growth factor alpha	7039	ENSG00000163235	https://www.uniprot.org/uniprot/P01135	TGFA	OID20600	Inflammation	0	-0.6708	0.5793	0.2472	-0.3713	0.0695	-0.4578	0.3628	-0.0158	0.9005	-0.0432	-0.5361	-0.7143	-0.054	0.18	0.164	-0.4884	0.5132	0.3915	-1.0514	-0.3825	-0.2097	0.8747	-0.7304	-0.1524	-0.0175	0.0615	0.4823	0.3004	-0.5593	0.0954	0.2971	-0.0028	0.331	0.6371	-1.2599	-0.3602	-0.8836	-0.8375	0.2508	-0.65	-0.3815
Q7KYR7	Butyrophilin subfamily 2 member A1	11120	ENSG00000112763	https://www.uniprot.org/uniprot/Q7KYR7	BTN2A1	OID20713	Inflammation	0	-0.4562	-0.8183	-0.0024	-0.1727	-0.0935	-0.2273	0.0623	0.2588	0.469	0.2448	-0.6469	-0.5807	-0.0054	0.4694	0.0224	0.0522	0.145	0.5018	-0.0691	-0.9424	-0.0339	0.4472	-0.4387	-0.6929	0.0861	0.383	0.9792	0.7907	-0.7969	-0.2025	0.4574	-0.0365	0.0054	1.1178	-0.396	-0.3059	-0.4187	-0.4071	-0.1363	-0.2832	-1.1846
P15260	Interferon gamma receptor 1	3459	ENSG00000027697	https://www.uniprot.org/uniprot/P15260	IFNGR1	OID20678	Inflammation	0	-0.4098	-0.1433	-0.0656	-0.3891	0.1421	-0.1295	0.0551	0.2368	0.3464	-0.1924	-0.9123	-0.3959	0.107	0.1575	0.0178	0.0156	0.2412	0.5975	-0.4388	-0.3642	0.0517	0.7531	-0.3088	-0.2327	-0.0119	0.4542	0.6414	0.691	-0.483	0.0745	0.4051	0.0696	-0.2096	1.0338	-0.7087	-0.3273	-0.6365	-0.4909	-0.3257	-0.5196	-1.2708
O15444	C-C motif chemokine 25	6370	ENSG00000131142	https://www.uniprot.org/uniprot/O15444	CCL25	OID20674	Inflammation	0	0.2132	-0.4437	-0.3121	0.5511	0.195	-0.0487	0.1561	0.0121	-0.0034	0.1438	-1.3068	0.5091	-0.6111	0.1901	-0.1219	0.398	-0.5205	-0.0121	-0.6725	0.1972	-1.0709	0.6461	-0.1055	-0.5882	-0.0066	0.2081	0.5715	0.6215	0.1018	-0.6625	-0.0471	0.2517	0.5459	0.7081	-0.2885	-0.953	-1.0877	-0.5352	-0.8171	-0.6046	0.1682
P30838	"Aldehyde dehydrogenase, dimeric NADP-preferring"	218	ENSG00000108602	https://www.uniprot.org/uniprot/P30838	ALDH3A1	OID20512	Inflammation	0.1286	1.011	3.0641	-0.1911	1.1667	0.3458	0.0632	-0.0673	1.629	0.1266	0.9798	0.0957	0.4205	1.3656	0.9123	-0.6107	-0.5583	-0.1575	0.1952	1.7771	4.517	0.2382	-0.7379	-1.3268	-0.3422	1.1234	-0.3502	1.0273	-0.2689	0.7031	-0.5196	0.8027	-0.5688	-0.8784	-0.1663	-0.4622	-0.9088	0.1544	-0.0632	0.9494	-0.5232	-0.3952
P30613	Pyruvate kinase PKLR	5313	ENSG00000143627; ENSG00000262785	https://www.uniprot.org/uniprot/P30613	PKLR	OID20682	Inflammation	0	2.5144	-0.9103	1.3071	-1.7704	-1.135	-1.1553	1.7068	1.2025	-0.9223	-1.4131	0.35	-1.6794	1.3505	-0.1419	1.1268	0.8002	-0.4755	0.9634	0.5853	0.0756	0.1861	2.1325	-1.5108	1.474	-0.2853	-0.1326	0.8606	0.166	-0.0118	1.0027	-0.1917	-0.0309	-0.3871	-0.7327	0.2168	-1.5348	-1.349	0.1753	0.3179	0.5262	-1.1396
Q12866	Tyrosine-protein kinase Mer	10461	ENSG00000153208	https://www.uniprot.org/uniprot/Q12866	MERTK	OID20657	Inflammation	0	-0.2844	0.3722	0.2175	-0.1815	-0.0738	0.202	0.069	0.5086	0.0012	-0.448	-0.4612	0.0166	0.0277	-0.2508	-0.3749	0.1246	0.3092	0.7222	0.5048	0.236	-0.2527	1.0417	-0.5059	-0.9707	0.1384	-0.0908	-0.1657	0.4254	-0.2877	0.0317	0.3066	0.2559	0.5393	1.1415	-0.5176	-0.5587	-0.9582	-0.1145	0.163	-0.544	-1.2713
Q8TD46	Cell surface glycoprotein CD200 receptor 1	131450	ENSG00000163606	https://www.uniprot.org/uniprot/Q8TD46	CD200R1	OID20595	Inflammation	0	-1.0616	0.2036	1.0001	-0.2596	0.6978	-0.0373	0.612	0.32	0.7352	-0.4273	-1.089	-0.7306	-0.2058	-0.5377	0.1735	0.0507	0.3243	0.0331	0.9041	0.9054	0.4411	0.8865	-0.7113	-1.4259	-0.3012	0.184	1.306	1.0484	-1.1348	0.3282	-0.0577	-0.2064	1.0032	0.0189	-0.1839	-0.1231	0.6007	-0.4925	-0.3582	-0.1187	-2.289
O95715	C-X-C motif chemokine 14	9547	ENSG00000145824	https://www.uniprot.org/uniprot/O95715	CXCL14	OID20458	Inflammation	0.6857	-1.1093	0.5266	0.3046	0.615	-0.2651	-0.3007	0.2981	0.6803	0.6286	-0.0623	-0.2518	0.0722	-0.6099	1.3553	-0.4851	-0.0788	0.3836	0.7639	0.0072	-0.0559	-0.67	0.634	-0.5307	-1.0306	0.0487	-0.0855	0.2845	0.2722	-0.5431	0.038	-0.2767	0.221	0.5038	0.2622	2.8455	-1.3244	-0.4832	-0.9342	-0.0194	-0.7548	-0.228
Q16552	Interleukin-17A	3605	ENSG00000112115	https://www.uniprot.org/uniprot/Q16552	IL17A	OID20469	Inflammation	0.0143	0.6254	-0.3502	0.0148	-0.7592	0.0343	0.1812	0.6116	-0.0458	0.9893	-0.456	-1.3496	-0.0696	0.077	-0.4302	-0.8156	1.3583	1.9857	-0.3862	-0.1561	-0.2496	1.3362	1.1093	0.1728	-2.308	-1.7283	0.0632	2.2089	1.9599	1.3378	2.0481	2.0398	-0.3322	0.4342	-0.1414	-0.7483	-0.4644	1.8783	0.8008	2.928	-1.7274	-2.5521
Q9NZC2	Triggering receptor expressed on myeloid cells 2	54209	ENSG00000095970	https://www.uniprot.org/uniprot/Q9NZC2	TREM2	OID20731	Inflammation	0	0.1946	-0.1438	2.1289	-0.43	0.382	-0.7223	0.1623	-0.3575	0.017	0.2411	0.8567	-0.4755	0.1587	-0.0088	-1.315	-0.5381	-0.7278	1.4084	0.245	0.3121	-0.748	0.2208	-0.0584	-0.7524	0.0516	0.3771	0.988	0.8826	-0.9431	0.7281	0.0088	0.1101	-0.1475	1.1476	0.8934	-0.3479	-1.4875	-0.4116	-0.6676	0.1559	-2.0034
Q16719	Kynureninase	8942	ENSG00000115919	https://www.uniprot.org/uniprot/Q16719	KYNU	OID20669	Inflammation	0	1.2109	0.0605	0.8692	-0.2786	-0.0294	-0.3931	-0.2474	-0.9859	-0.3294	-0.5074	0.3757	-0.5771	0.5516	0.2301	0.0137	-0.6253	0.7137	1.0125	0.4806	-0.5321	-0.0427	1.547	-0.5606	-0.509	-0.8351	-0.6541	-0.2104	0.2734	-0.2274	-0.3442	0.8139	-0.0262	0.0649	0.2487	0.497	0.1	-0.7086	0.103	-1.1398	-0.8914	-0.6625
Q9UPV0	Centrosomal protein of 164 kDa	22897	ENSG00000110274	https://www.uniprot.org/uniprot/Q9UPV0	CEP164	OID20441	Inflammation	0.8357	3.0554	0.3452	0.2074	-0.5852	-0.254	-0.1954	0.1987	-1.2637	0.5203	-0.1965	-0.5772	-0.2123	4.2855	-0.2877	0.2507	-0.1817	-0.7241	0.2886	0.1778	-0.5126	-0.002	1.4503	-0.0565	0.3387	0.1665	0.2291	0.3036	0.1685	-0.2226	0.2879	0.0014	-0.2551	0.231	1.3704	0.4862	1.0725	0.1873	-1.0142	0.2295	0.2929	-0.1294
O76096	Cystatin-F	8530	ENSG00000077984	https://www.uniprot.org/uniprot/O76096	CST7	OID20704	Inflammation	0	1.7601	0.4008	-0.272	-0.9959	-0.1694	-0.7221	0.7555	0.3856	-0.0131	-0.6766	-0.149	-0.9059	1.8757	0.0933	1.2077	0.3714	-0.993	0.3212	-0.6587	-0.5826	0.1876	0.1195	-0.3136	-0.0559	-0.1047	0.2533	0.9691	0.4481	-0.3535	0.2616	0.2121	-0.3648	-0.4513	0.3961	0.2338	0.4588	-0.7792	-0.9501	-0.2423	0.3489	-1.4458
Q13291	Signaling lymphocytic activation molecule	6504	ENSG00000117090	https://www.uniprot.org/uniprot/Q13291	SLAMF1	OID20496	Inflammation	0.0214	-0.7154	-0.0632	0.9283	-0.1864	-0.3841	0.563	1.033	0.3428	0.3185	-0.7793	-0.9982	0.053	-0.1336	0.4722	0.0017	0.0713	0.022	1.182	-0.1721	-0.1799	-0.3279	1.4347	-0.7024	-3.3085	-1.3017	0.6769	0.7816	0.3477	-0.6433	-0.5377	0.7948	0.174	0.0397	1.4636	-0.1546	-1.7933	-1.1401	-0.4853	0.8891	0.2671	-2.2528
P32970	CD70 antigen	970	ENSG00000125726	https://www.uniprot.org/uniprot/P32970	CD70	OID20599	Inflammation	0	0.0188	0.8288	1.0679	-0.2017	-0.2853	-0.2192	0.4947	0.6665	1.3448	-0.3634	-1.5207	-0.3613	0.2388	-0.4021	-0.5527	-0.6334	-0.1981	0.6387	-0.2686	-0.1397	-0.0424	0.8962	-0.2111	-1.2796	-0.444	0.7469	0.6276	0.8877	0.1396	0.3221	0.5272	0.1391	0.5447	1.5476	-0.2431	-0.0988	-0.2521	-0.5308	1.3536	-0.2028	-1.7216
P54317	Pancreatic lipase-related protein 2	5408	ENSG00000266200	https://www.uniprot.org/uniprot/P54317	PNLIPRP2	OID20775	Inflammation	0	0.3117	-9.9467	-9.1161	-0.1053	0.1696	-8.886	-9.5542	-0.0849	-8.4443	-10.3637	-2.3835	-0.6657	-0.0783	-9.1405	-9.7094	-10.2195	0.1056	-9.4628	-9.6603	-9.6972	-9.6546	1.2569	-10.6671	-1.2315	0.5932	-1.0438	-9.4844	-10.1239	-10.7064	-10.2864	-9.9534	0.607	-9.39	0.2501	-1.0938	-0.2517	0.0391	-1.8916	-0.6406	-0.2183	-1.1096
P13693	Translationally-controlled tumor protein	7178	ENSG00000133112	https://www.uniprot.org/uniprot/P13693	TPT1	OID20476	Inflammation	0.4429	0.7254	1.3879	-0.1968	-2.1288	-7.3528	-1.0349	0.0025	0.3264	0.0458	1.2108	1.3552	-0.6556	-1.1562	-0.698	0.3726	0.0644	0.0862	-0.5601	1.0865	-1.6677	-1.1096	1.275	-4.0658	0.3024	-0.7785	0.3473	0.1144	-1.2852	0.6664	-5.0094	1.9955	-1.8327	-0.4654	1.6946	-1.3316	4.5485	-2.5931	0.1786	-6.99	-7.187	-7.6194
Q92956	Tumor necrosis factor receptor superfamily member 14	8764	ENSG00000157873; ENSG00000273936	https://www.uniprot.org/uniprot/Q92956	TNFRSF14	OID20783	Inflammation	0	0.3203	0.045	0.1683	-0.3918	-0.1217	-0.5022	0.0716	0.2255	0.9686	0.371	-0.7456	-0.82	0.7828	0.4298	0.8772	0.1259	0.0036	0.0807	0.1573	-0.622	-0.0831	0.3126	-0.604	-0.2453	0.1197	0.1449	0.9118	0.6758	-0.3306	-0.0402	0.4713	-0.262	-0.1339	1.0215	0.0915	0.2585	-0.6501	-0.576	-0.6649	-0.0036	-1.111
P30048	"Thioredoxin-dependent peroxide reductase, mitochondrial"	10935	ENSG00000165672	https://www.uniprot.org/uniprot/P30048	PRDX3	OID20483	Inflammation	0.1	2.3365	0.2747	-0.6233	0.313	-0.8525	-0.1625	0.2809	-0.0482	0.3709	-0.5844	-1.0127	-1.3356	2.8802	-0.1777	1.1831	0.0805	0.3202	0.9617	0.4704	-0.4858	-0.1197	3.7539	0.3112	0.2998	0.4661	-1.2288	-0.5463	0.3882	-0.9315	-0.1019	0.5509	-0.3905	-0.5916	-0.53	0.9856	-0.0131	-0.4219	-0.4083	0.0899	0.0284	-0.5451
Q07325	C-X-C motif chemokine 9	4283	ENSG00000138755	https://www.uniprot.org/uniprot/Q07325	CXCL9	OID20675	Inflammation	0	-0.225	-0.1054	1.6511	-0.6342	-0.2776	-0.2458	0.1396	0.2546	1.8552	0.3983	-0.8594	-0.1777	0.0752	0.6637	1.6041	-0.2613	-0.6185	0.8032	-0.4755	0.6315	0.5001	1.1008	-0.3187	-0.9327	-0.2587	0.7789	1.4885	1.2801	0.1135	0.9361	0.0729	0.773	0.6067	0.3842	-0.0686	0.7511	-0.293	-1.0963	0.8123	-1.1177	-1.7793
O00468	Agrin	375790	ENSG00000188157	https://www.uniprot.org/uniprot/O00468	AGRN	OID20786	Inflammation	0	-0.1898	0.1584	-0.1997	-0.6006	-0.7669	-0.9108	0.1428	0.4247	0.6882	0.77	-0.8338	-0.634	0.1928	0.416	-0.4718	0.2222	0.6745	0.4398	-0.6044	-0.6011	0.455	0.6147	-0.339	-0.6899	0.6423	0.0217	1.2217	0.6892	0.314	-0.0501	0.6143	0.0777	0.0967	1.2188	-0.6114	-0.6057	-1.0146	-0.623	-0.6656	-0.8187	-1.4776
Q5ZPR3	CD276 antigen	80381	ENSG00000103855	https://www.uniprot.org/uniprot/Q5ZPR3	CD276	OID20680	Inflammation	0	-0.2959	0.1397	-0.2396	-1.0533	0.3349	0.1957	0.3095	0.3372	0.7627	-0.2824	-1.3107	-0.4909	-0.3233	0.1792	0.1962	-0.5757	1.0135	-0.4095	-0.0412	-0.1208	-0.4253	0.0853	-0.1153	0.708	-0.0361	0.7129	0.5206	1.4532	-0.0869	0.2304	0.2141	-0.2807	-0.5414	1.1486	1.2753	0.1981	-0.3244	-0.6422	0.3173	0.0558	-0.638
Q03426	Mevalonate kinase	4598	ENSG00000110921	https://www.uniprot.org/uniprot/Q03426	MVK	OID20459	Inflammation	0	4.3802	-0.0028	-0.3099	-0.3488	-0.5428	-0.4618	0.5946	0.0729	0.5645	-0.7793	-0.1805	-0.84	1.8231	0.3793	1.5172	-0.2192	1.6704	1.8185	0.9587	-0.7466	-0.3823	4.2883	0.5093	1.1474	-0.2792	-0.2418	-0.5917	0.0028	-0.5225	-0.2077	0.555	-0.1868	0.0441	-1.819	1.2064	-0.7415	-0.7479	0.2383	-1.1776	0.881	-0.6485
P19256	Lymphocyte function-associated antigen 3	965	ENSG00000116815	https://www.uniprot.org/uniprot/P19256	CD58	OID20716	Inflammation	0	0.1205	-0.0155	0.2925	-0.4611	0.3574	-0.3717	-0.0696	-0.1291	0.1176	-0.424	-0.5597	-0.4723	-0.1126	0.334	-0.187	0.0551	0.3281	0.2992	0.1211	-0.0336	-0.3637	0.5098	0.1644	-0.6288	-0.0221	0.5092	0.5831	0.3124	-1.0328	-0.1204	0.3438	0.1876	-0.1171	0.6397	-0.2405	-0.083	-0.2301	-0.3294	-0.2812	-0.1375	-0.973
O00339	Matrilin-2	4147	ENSG00000132561	https://www.uniprot.org/uniprot/O00339	MATN2	OID20767	Inflammation	0	-0.3563	-0.3301	-0.0625	-0.679	0.1492	-0.0161	0.3221	-0.0259	0.224	-0.4078	-1.1267	-0.724	0.1708	0.0262	-0.0555	-0.3568	0.363	0.5215	-0.3356	-0.2783	-0.1132	0.8793	0.0977	-0.7929	-0.1847	0.4148	0.8846	0.9638	-0.2835	0.1284	0.6699	0.3313	0.0717	1.2077	-0.4792	0.294	-0.6237	-0.1089	-0.0527	-0.35	-1.3733
O76036	Natural cytotoxicity triggering receptor 1	9437	ENSG00000189430; ENSG00000273535; ENSG00000275156; ENSG00000278362; ENSG00000274053; ENSG00000273506; ENSG00000277629; ENSG00000273916; ENSG00000277824; ENSG00000275822	https://www.uniprot.org/uniprot/O76036	NCR1	OID20566	Inflammation	0	-1.0521	0.1219	0.6927	-0.7132	-0.2381	0.2356	-0.2958	0.1245	0.5172	1.1725	-0.8715	-0.6789	0.2831	0.4952	0.2818	-0.1421	-0.0567	0.1974	-0.0303	-1.2505	-0.8961	0.2596	-0.861	-0.7483	-0.0762	-0.5542	-0.1202	0.3699	-0.6833	0.2253	0.3508	-0.0766	0.5191	0.2211	-0.0509	-0.2395	0.0427	-0.6958	-0.0204	-0.332	-1.443
Q3KPI0	Carcinoembryonic antigen-related cell adhesion molecule 21	90273	ENSG00000007129; ENSG00000278565	https://www.uniprot.org/uniprot/Q3KPI0	CEACAM21	OID20548	Inflammation	0	-0.4497	0.7454	0.5204	0.3682	-0.1512	0.696	-0.3749	-0.0152	0.9611	2.1709	-1.2335	-0.1858	-0.22	1.3527	0.1423	0.0426	0.2853	0.4284	0.2185	-0.8328	-0.5135	0.9193	-0.6947	-0.2147	-0.3453	-0.4078	0.8202	0.7892	-0.4405	-0.22	0.509	1.4064	0.1471	1.041	-0.1548	-0.2996	-0.5224	0.6617	1.5101	-0.5623	-1.2864
P55773	C-C motif chemokine 23	6368	ENSG00000276114; ENSG00000274736	https://www.uniprot.org/uniprot/P55773	CCL23	OID20693	Inflammation	0	-0.3326	-0.1102	0.9392	-0.2144	-0.0984	-0.2675	1.0322	0.0528	0.7907	0.2789	-0.6126	-0.659	0.2572	0.1089	0.6603	0.0111	0.103	0.8011	-0.2285	-0.2168	-0.1535	1.224	-0.2687	-0.2186	0.1099	0.742	0.486	0.3229	-0.5009	-0.0369	0.4662	0.3084	0.1434	-0.0426	-0.797	-0.0111	-0.6015	-0.6169	-0.5589	-0.4847	-0.6715
Q15166	Serum paraoxonase/lactonase 3	5446	ENSG00000105852	https://www.uniprot.org/uniprot/Q15166	PON3	OID20777	Inflammation	0	-0.1743	-0.1544	0.0941	-0.0581	0.2242	-0.335	0.0347	0.1554	0.0334	-0.4698	-0.1967	-0.334	0.1944	-0.0454	-0.256	-0.0133	-0.1809	0.288	0.0781	0.1413	-0.0166	0.3408	0.2987	-0.5234	0.0931	0.1422	0.041	0.3127	-0.3395	-0.0821	-0.0925	0.2765	-0.0385	0.232	0.1283	-0.7066	-0.5072	-0.3617	-0.1209	0.0098	-0.6313
P56470	Galectin-4	3960	ENSG00000171747; ENSG00000282992	https://www.uniprot.org/uniprot/P56470	LGALS4	OID20748	Inflammation	0	-0.3108	-0.4034	0.1668	1.8112	0.5291	-0.2885	0.371	0.6271	0.4791	0.8495	-1.241	-0.8333	-0.4069	-0.1553	-0.9761	-0.0136	0.7909	1.0822	-0.1675	-0.0327	-0.3745	0.6453	-0.0745	-0.0874	-0.6041	0.4207	1.252	1.1852	-0.3287	-0.0505	0.2132	0.575	0.1531	0.7826	-0.2823	-0.9385	-0.289	-0.6731	-0.8485	0.1328	-0.2628
Q9UKU9	Angiopoietin-related protein 2	23452	ENSG00000136859	https://www.uniprot.org/uniprot/Q9UKU9	ANGPTL2	OID20726	Inflammation	0	-0.1068	0.0847	-0.0044	-0.1695	-0.3291	-0.2742	0.4009	-0.0719	0.9698	-0.4328	-1.1305	-0.0582	0.5213	-0.4022	0.4387	0.3882	0.1291	0.258	-0.7025	-0.0628	0.4924	1.1595	-0.7778	-1.5444	-0.4891	0.6205	0.6695	0.8394	0.072	-0.143	0.9092	0.6195	0.4649	0.5417	-0.0175	-0.0992	-0.1509	0.1279	0.3606	-0.8599	-1.5614
O14836	Tumor necrosis factor receptor superfamily member 13B	23495	ENSG00000240505	https://www.uniprot.org/uniprot/O14836	TNFRSF13B	OID20702	Inflammation	0	0.0517	-0.1332	-0.0097	-0.3321	0.4361	0.5181	1.4153	0.5404	0.6425	-0.1765	-0.9217	-0.3922	0.3987	0.0304	0.1281	-0.027	0.5127	0.2416	-0.4247	0.301	0.1507	0.6339	-0.5762	-0.6476	-0.5637	0.5181	0.937	0.7051	-0.491	-0.2034	0.6679	-0.0746	0.3469	0.3409	-0.1996	-0.6962	-0.5144	-0.3851	-0.1704	-0.6923	-1.1134
P35613	Basigin	682	ENSG00000172270	https://www.uniprot.org/uniprot/P35613	BSG	OID20626	Inflammation	0	-0.1039	0.3026	0.1345	-0.0243	-0.0686	-0.3029	0.0634	0.2331	0.3002	0.2238	-0.4304	-0.0576	0.1088	0.3039	-0.1699	-0.0405	0.1421	0.477	0.3012	-0.3787	-0.1706	0.6236	-0.3706	-0.4611	-0.0881	-0.27	0.4427	0.3894	-0.3028	-0.1062	0.2585	-0.1594	0.0372	0.5963	-0.316	-0.1969	-0.6321	-0.2356	-0.0712	-0.4874	-0.6352
O00182	Galectin-9	3965	ENSG00000168961	https://www.uniprot.org/uniprot/O00182	LGALS9	OID20781	Inflammation	0	-0.1673	-0.0132	0.7091	0.0043	-0.318	-0.4523	0.2597	-0.2363	0.6158	0.3932	-0.1751	-0.5751	0.3797	0.4618	0.112	0.0751	0.0981	0.3973	0.3025	-0.0063	0.5689	0.5961	-0.4953	-0.5808	-0.1933	0.4165	0.7993	0.0675	0.045	0.6631	0.6892	0.0063	0.1358	0.773	-0.3436	0.2958	-0.3037	-0.6607	-0.5903	-1.1842	-1.0901
P07148	"Fatty acid-binding protein, liver"	2168	ENSG00000163586	https://www.uniprot.org/uniprot/P07148	FABP1	OID20778	Inflammation	0	-0.7193	-0.026	-0.5266	2.1437	-0.3695	-0.2103	1.2193	0.9408	0.8617	1.285	-1.3801	-0.9198	-1.3607	1.0152	-1.4602	-0.4531	1.2828	1.5854	-0.9365	-0.9346	-0.4023	2.3876	-0.7669	0.9785	-0.7695	-0.7355	1.1804	1.5648	0.026	-0.3803	0.171	0.3229	0.7268	1.4604	-1.606	-1.8269	0.0535	-0.3489	-0.4878	0.6634	-0.1387
Q9HCB6	Spondin-1	10418	ENSG00000262655	https://www.uniprot.org/uniprot/Q9HCB6	SPON1	OID20759	Inflammation	0	0.0455	-0.534	0.3636	-0.7087	0.0156	-0.1516	0.3554	-0.5914	0.4061	-0.489	-1.3891	-0.3478	0.2562	0.1408	-0.3627	-0.4209	1.3374	0.7345	-0.7568	-0.0771	-0.0325	1.2259	-0.1264	-0.2246	-0.2169	0.8583	0.9988	1.0885	-0.2485	-0.3219	0.8016	0.5881	0.3864	1.468	-0.4452	0.0496	-0.8352	-0.3121	-0.1478	-0.5683	-1.4096
P53634	Dipeptidyl peptidase 1	1075	ENSG00000109861	https://www.uniprot.org/uniprot/P53634	CTSC	OID20679	Inflammation	0	0.4309	0.3997	0.5411	-0.5679	-0.0046	-0.0585	0.2858	0.1515	0.41	-0.5803	0.7735	-0.6775	1.0524	0.0879	-0.3282	-0.68	0.4735	1.0867	0.653	-0.0772	0.3042	0.7945	-0.5227	-0.277	-0.4119	0.2864	-0.043	0.193	0.0558	-0.307	-0.0177	0.1711	-0.0862	0.8742	-0.9408	-0.0873	-0.483	-0.4181	-0.3699	-0.4423	-0.675
P24394	Interleukin-4 receptor subunit alpha	3566	ENSG00000077238	https://www.uniprot.org/uniprot/P24394	IL4R	OID20576	Inflammation	0	-0.5314	0.2125	1.3017	0.5058	-0.0091	-0.0766	0.0103	0.4447	0.304	0.1612	-0.8384	-0.126	0.06	0.195	0.3458	-0.2	0.5	1.1628	-0.1258	-0.4314	0.0091	2.2191	-0.5863	0.0348	0.2741	-0.2577	-0.0875	1.0677	-0.3535	-0.2027	0.6532	-0.3293	0.1937	1.6104	-0.6352	-0.4352	-0.49	-0.2587	0.4778	-0.2763	-1.241
O60542	Persephin	5623	ENSG00000125650	https://www.uniprot.org/uniprot/O60542	PSPN	OID20511	Inflammation	0.0786	0.7426	-0.0023	-0.4801	1.1555	-0.8076	1.833	0.7399	2.0413	0.8369	1.8312	-0.488	1.064	0.6169	3.0487	1.6334	1.7678	0.0446	1.1617	1.4749	0.3675	-2.0252	0.078	0.1994	-1.1569	-2.0011	1.3121	-0.1261	-0.5692	1.4785	-0.3624	-1.36	-2.3487	-1.8756	-1.2459	-3.7257	0.4695	1.4292	-2.0515	-1.9891	-1.2568	-0.3641
O00175	C-C motif chemokine 24	6369	ENSG00000106178	https://www.uniprot.org/uniprot/O00175	CCL24	OID20772	Inflammation	0	0.5187	-0.7014	-0.607	-0.8328	-0.2334	-0.7221	0.594	-0.4031	-0.0957	0.0214	-0.2244	0.923	0.1756	-0.6371	0.3376	-0.0214	0.5916	0.442	-0.5983	0.6573	-0.3096	0.9871	-0.4067	0.3811	0.0863	1.056	0.9414	0.6433	-0.5837	0.2672	0.0932	-0.1021	1.7304	1.3462	-0.5775	1.0471	-0.3854	1.1513	-0.4211	0.4556	-1.683
Q9HBG7	T-lymphocyte surface antigen Ly-9	4063	ENSG00000122224	https://www.uniprot.org/uniprot/Q9HBG7	LY9	OID20670	Inflammation	0	-0.0847	-0.5028	0.4976	-0.491	-0.1044	-0.3404	0.4735	-0.055	0.5325	-0.3937	-0.6029	-0.2866	-0.1521	-0.015	0.102	-0.728	0.1184	0.4053	0.4908	-0.1052	-0.0212	0.7636	0.0151	-1.0674	-0.4764	0.6407	0.8199	0.4006	-0.9697	0.5235	0.6284	-0.3821	0.4946	0.4728	0.0395	-0.1397	-0.1302	-0.2703	-0.248	0.2049	-1.3991
B1AKI9	Isthmin-1	140862	ENSG00000101230	https://www.uniprot.org/uniprot/B1AKI9	ISM1	OID20538	Inflammation	0	-1.0761	0.0646	0.8208	-0.5733	-0.6299	0.2713	-0.2242	0.5711	0.113	-0.0716	-0.7818	-0.6226	-0.5702	0.2998	-0.7029	-0.7264	0.7243	0.3139	0.199	0.0337	-0.2347	1.658	-0.5917	-1.1344	0.1025	0.4022	0.7741	1.1079	-0.4509	0.5928	0.39	1.6884	0.3599	0.466	-0.068	-0.5766	-0.1609	0.0666	0.2702	-0.0912	-1.3735
Q5T4W7	Artemin	9048	ENSG00000117407	https://www.uniprot.org/uniprot/Q5T4W7	ARTN	OID20446	Inflammation	0.4429	-0.5133	0.934	0.1406	0.5029	-0.61	0.4329	0.5122	-0.1624	-0.3098	-0.7246	-0.5264	-0.2866	0.1491	0.2052	-0.231	-1.2779	0.3202	0.8415	-0.0317	0.8396	-0.1761	0.0653	0.0767	-0.4048	0.2308	-0.764	-0.0057	-0.2788	0.1919	-0.5939	0.1456	0.54	-0.3593	-0.1997	0.1838	0.5218	0.4174	3.1565	1.2001	-0.4189	0.6157
Q92484	Acid sphingomyelinase-like phosphodiesterase 3a	10924	ENSG00000172594	https://www.uniprot.org/uniprot/Q92484	SMPDL3A	OID20676	Inflammation	0	1.0574	-0.4663	1.5044	0.2042	0.4285	0.3918	0.3263	0.7227	-0.8028	-1.1652	2.3043	-0.2287	0.1959	-0.4752	-0.3537	-0.2354	0.3243	0.7533	1.0047	-0.013	-0.3176	0.4593	-0.1913	0.0431	0.1787	0.4147	0.038	1.1275	0.1735	0.5402	-1.2028	1.0466	-0.1794	0.5471	-0.0036	-1.9778	-0.6355	-0.1323	-0.2854	0.6788	-0.5314
Q9UHC6	Contactin-associated protein-like 2	26047	ENSG00000174469; ENSG00000278728	https://www.uniprot.org/uniprot/Q9UHC6	CNTNAP2	OID20556	Inflammation	0.0071	-0.8671	0.2708	0.7198	-0.9241	0.5717	0.1272	-0.0541	-0.1651	-0.4407	-0.1992	-1.4512	-0.4494	0.1928	-0.2357	-0.0522	0.1902	0.9441	0.274	-0.823	0.235	-0.7619	1.7052	0.0435	-0.8988	0.2886	1.2948	0.5405	0.9977	-0.5888	0.1308	0.0625	-0.0807	0.3312	1.1812	0.3541	0.0155	-0.3335	-0.1519	0.7693	-0.1089	-1.6033
Q6UXH1	Protein disulfide isomerase CRELD2	79174	ENSG00000184164	https://www.uniprot.org/uniprot/Q6UXH1	CRELD2	OID20751	Inflammation	0	1.8302	-0.0423	0.042	0.2208	-0.2844	-0.4764	0.4996	0.3087	0.8444	-0.1748	-0.9989	-0.641	1.634	0.5343	0.8549	0.5136	-0.5323	0.1091	-0.0194	-0.8374	-0.3066	0.3463	-0.0712	-0.0367	-0.2566	0.3154	0.9258	0.8037	-0.2317	-0.4313	0.5725	-0.6756	0.2445	0.1161	1.1525	-0.2386	-1.0777	-0.0837	-0.6741	-0.6714	-1.6593
Q7Z6M3	Allergin-1	284021	ENSG00000271605	https://www.uniprot.org/uniprot/Q7Z6M3	MILR1	OID20482	Inflammation	0	0.7839	-0.1297	0.9392	-0.6675	-0.5479	0.1086	1.1275	-0.5485	-0.4505	-0.364	-0.2491	-0.2693	-0.0938	0.7038	-0.3153	-0.9533	0.4853	0.6337	-0.4782	-0.9436	-0.46	0.5801	-0.132	-0.9135	-0.9337	1.0398	0.4221	0.3505	-0.7068	1.2333	0.7043	-0.0246	0.607	1.7477	0.5454	-0.8196	-0.396	0.1764	0.4564	0.5118	-1.0143
P23582	C-type natriuretic peptide	4880	ENSG00000163273	https://www.uniprot.org/uniprot/P23582	NPPC	OID20568	Inflammation	0	-0.3187	0.9526	0.7348	-0.0593	-0.2337	0.1977	0.4116	0.4994	1.1101	0.3368	-0.3629	-0.2053	0.6364	0.4088	0.2973	0.1324	0.2639	0.8096	-0.3977	0.0678	-0.5821	0.7074	-0.6915	-0.5317	-0.1507	0.5144	0.5228	0.7041	-0.487	0.0723	0.4408	-0.5103	0.1581	0.6761	-0.6776	-0.7241	-1.2594	-0.1256	-0.0267	-0.9088	-1.5824
O60449	Lymphocyte antigen 75	100526664; 4065	ENSG00000054219	https://www.uniprot.org/uniprot/O60449	LY75	OID20580	Inflammation	0	-0.3513	0.383	0.7638	-0.721	0.0266	0.2808	0.0968	-0.2725	-0.0357	-0.4183	-1.0083	-0.2557	0.2002	-0.4026	-3.5457	-0.9141	0.9087	0.7344	0.0762	0.2132	0.0129	1.4427	0.4291	-1.6691	-0.2642	1.1584	0.1557	0.5178	-0.2268	0.1153	-0.5538	0.3904	-0.1327	0.9487	-0.7084	-1.0607	-0.2903	-0.5201	-0.3726	-0.1222	-2.0583
P01903	"HLA class II histocompatibility antigen, DR alpha chain"	3122	ENSG00000227993; ENSG00000206308; ENSG00000204287; ENSG00000234794; ENSG00000230726; ENSG00000228987; ENSG00000226260	https://www.uniprot.org/uniprot/P01903	HLA-DRA	OID20520	Inflammation	0	-0.2671	0.3639	1.7817	-0.0129	0.0101	-1.36	-0.3807	0.2547	0.204	0.0829	-0.4758	-0.2149	1.0713	-0.1621	1.418	-0.6551	0.8324	0.8924	0.2176	0.6041	-1.1378	1.1375	-0.0726	-0.5171	-0.3835	1.5551	0.039	0.0129	-0.3648	0.5134	0.6899	-1.0159	0.5381	1.115	-0.2471	1.4614	-0.5654	-0.3338	-0.1813	0.0901	-1.3171
P15291	"Beta-1,4-galactosyltransferase 1"	2683	ENSG00000086062	https://www.uniprot.org/uniprot/P15291	B4GALT1	OID20780	Inflammation	0	-0.371	0.1183	0.0484	-0.3884	-0.1478	-0.3789	0.2448	0.0289	0.7777	-0.0918	-0.8072	-0.2754	0.2188	0.0343	0.0605	-0.0185	0.2259	0.5949	0.0769	-0.4511	0.0411	0.6624	-0.2978	-0.5606	-0.2529	0.3659	0.7348	0.6635	-0.2962	-0.0397	0.4942	-0.0294	0.3767	0.6215	-0.5818	0.0074	-0.439	-0.6678	-0.1075	-0.2165	-1.0442
P18564	Integrin beta-6	3694	ENSG00000115221	https://www.uniprot.org/uniprot/P18564	ITGB6	OID20493	Inflammation	0	-0.0032	0.18	0.6025	0.1422	-0.0664	0.1771	0.8369	-0.0226	0.4616	-0.123	-0.1548	-0.0066	0.7937	0.3069	0.3353	-0.3298	0.4287	0.8589	-0.071	0.286	-0.4564	0.8698	-0.3697	-1.3047	-0.614	0.1242	0.3471	0.2082	-1.2945	0.4186	-0.579	0.0472	-0.0054	0.8154	-0.5943	-0.812	-0.8032	-0.7488	0.0066	-0.3654	-0.9763
P02745	Complement C1q subcomponent subunit A	712	ENSG00000173372	https://www.uniprot.org/uniprot/P02745	C1QA	OID20654	Inflammation	0	-0.3605	-0.0975	0.2546	-0.0716	0.209	0.0723	0.1538	-0.2305	0.1546	0.3327	-0.7112	0.0261	0.0974	0.2379	0.3935	-0.2676	-0.0047	-0.1634	-0.713	-0.0067	0.1619	0.1438	-0.1307	0.5961	0.1311	0.0993	0.3314	0.1962	-0.4263	0.2757	0.1634	-0.0105	0.1018	0.1893	-0.4598	-0.433	-0.0069	-0.2767	0.2702	-0.2257	-0.2588
P09603	Macrophage colony-stimulating factor 1	1435	ENSG00000184371	https://www.uniprot.org/uniprot/P09603	CSF1	OID20719	Inflammation	0	-0.0336	-0.2694	0.3465	-0.2196	-0.1618	-0.3499	0.0533	0.2656	0.7496	-0.0021	-0.9376	-0.6981	0.3019	0.5305	0.3415	0.0468	0.256	0.3733	-0.1858	-0.6746	0.1494	0.6699	-0.5181	-0.1053	-0.2824	0.2285	0.5702	0.3882	-0.4377	0.4251	0.6421	-0.1324	0.0805	0.9639	-0.7475	0.4371	-0.5677	-0.6877	-0.2141	-0.8579	-1.1721
P00813	Adenosine deaminase	100	ENSG00000196839	https://www.uniprot.org/uniprot/P00813	ADA	OID20645	Inflammation	0	1.6771	0.025	-0.0527	-0.2209	-0.4269	-0.0942	-0.2605	0.0479	-0.4785	0.3393	-0.6988	-0.5082	1.3399	0.062	-0.16	-0.2363	0.0629	0.0054	0.1524	-0.4292	-0.9906	1.267	-0.3436	-0.1186	-0.5744	0.2092	0.5308	0.3929	-0.3793	0.0585	0.0171	-0.1042	-0.2045	-0.0109	0.1988	-0.1826	-0.9284	-0.0431	0.3011	0.1055	-0.906
O43508	Tumor necrosis factor ligand superfamily member 12	407977; 8742	ENSG00000239697	https://www.uniprot.org/uniprot/O43508	TNFSF12	OID20624	Inflammation	0	-0.1398	0.0028	0.1692	-0.5201	0.2296	-0.0665	0.2956	0.1008	0.019	-0.0915	-1.0624	-0.1775	0.4679	-0.5176	-0.0598	0.3453	0.336	0.6984	-0.214	-0.2131	-0.2554	0.8099	-0.0544	-1.5868	0.0834	0.2256	0.4618	1.0333	-0.646	0.5568	0.3969	0.186	0.3551	0.7004	0.0754	-0.4738	-0.5735	-0.1134	0.3541	-0.1401	-2.4833
O14773	Tripeptidyl-peptidase 1	1200	ENSG00000166340	https://www.uniprot.org/uniprot/O14773	TPP1	OID20750	Inflammation	0	1.2007	0.0397	1.3028	-0.6813	-0.1739	-0.2002	0.2839	0.1469	0.1724	-0.0369	1.2702	-0.7963	0.8244	-0.3246	0.3366	-0.2781	0.2732	0.7565	1.099	-0.4314	0.0792	0.8213	-0.4779	-0.3836	-0.1659	0.0463	-0.0206	0.4334	-0.0897	0.2365	0.0206	0.5417	0.1359	0.3698	-0.0271	-0.0355	-0.5815	-0.3628	-0.6706	-0.2271	-1.0202
Q8WXI8	C-type lectin domain family 4 member D	338339	ENSG00000166527	https://www.uniprot.org/uniprot/Q8WXI8	CLEC4D	OID20609	Inflammation	0	-1.3195	0.0324	-0.0963	-0.3756	-1.3215	-1.0771	-0.289	0.0016	1.0399	-0.4117	-0.6544	-0.8559	0.025	0.4509	0.4348	0.9013	-1.3063	1.2722	-0.8582	-1.2658	0.6476	0.963	-0.5901	-1.2941	-0.2411	0.6286	0.59	1.0759	-1.029	0.2772	1.5198	-0.8542	-0.3894	1.2163	-2.286	-0.9275	-1.0309	-0.2183	-0.7963	-0.0404	-1.0501
P51671	Eotaxin	6356	ENSG00000172156	https://www.uniprot.org/uniprot/P51671	CCL11	OID20668	Inflammation	0	0.4449	-0.4146	0.1908	0.0154	-0.0986	-0.0266	0.2622	0.2338	0.3251	-0.1209	-0.586	0.1908	-0.2924	0.2775	0.3085	-0.1819	-0.186	0.2842	-0.0453	0.4787	0.4165	0.5779	-0.1168	0.0976	-0.2105	0.0144	0.6866	0.7559	-0.4049	-0.0144	0.284	0.1592	0.2662	0.9528	0.1833	-0.0555	-0.7748	-0.3869	0.3589	0.1368	-1.3576
Q9Y6Q6	Tumor necrosis factor receptor superfamily member 11A	8792	ENSG00000141655	https://www.uniprot.org/uniprot/Q9Y6Q6	TNFRSF11A	OID20646	Inflammation	0	-0.6073	0.2732	-0.4627	-0.5257	-0.5338	-0.6873	0.0046	0.5064	0.7816	0.6887	-1.4517	-0.5204	0.0601	0.6312	0.1831	0.1083	0.2565	0.3155	-0.4725	-0.7797	-0.1326	0.6523	-1.2829	-0.3632	0.3797	0.2015	0.9589	1.2323	-0.2093	-0.2734	0.2084	-0.5677	0.245	1.2983	-0.5141	-0.4014	-0.897	-0.4924	0.0378	-0.8347	-1.314
Q9Y2J8	Protein-arginine deiminase type-2	11240	ENSG00000117115	https://www.uniprot.org/uniprot/Q9Y2J8	PADI2	OID20467	Inflammation	0.1071	2.6087	0.1185	-0.3717	-1.4915	-0.0482	-2.0291	0.8563	0.2801	1.3793	-6.4077	0.93	-1.4364	1.4657	-1.6234	-0.2822	5.9967	0.6778	0.8945	-0.4465	-0.5674	0.1158	-0.212	-0.5217	0.4804	-0.0818	4.4408	0.5636	1.2523	0.1101	-1.3684	-1.418	0.3819	0.4791	0.8649	-0.8185	0.5318	-0.5589	-1.371	-0.3397	1.0413	0.5075
P49771	Fms-related tyrosine kinase 3 ligand	2323	ENSG00000090554	https://www.uniprot.org/uniprot/P49771	FLT3LG	OID20661	Inflammation	0	-0.3575	0.2938	0.4135	-0.4288	0.2513	-0.0083	-0.1432	0.3215	0.2389	-0.1501	-1.0767	-0.6763	0.1183	0.2054	-0.5019	-0.4142	0.1943	0.4606	0.3026	0.7795	-0.1216	0.3171	-0.1913	-0.4238	0.1046	-1.2033	0.3768	0.1674	0.8685	0.1954	0.665	0.1468	0.7523	0.7034	0.0174	0.2175	-0.2888	-0.3707	0.3531	-0.0278	-1.5344
Q01151	CD83 antigen	9308	ENSG00000112149	https://www.uniprot.org/uniprot/Q01151	CD83	OID20565	Inflammation	0	-0.6749	0.6605	0.8311	-0.3872	-0.0222	-0.4617	-0.3989	0.1468	0.4786	0.3363	-0.0654	-0.4957	-0.3546	0.1351	-0.1438	-0.1394	-0.0698	0.7697	0.3137	0.1046	-0.1055	0.7577	-0.6617	-1.534	0.0682	0.3555	1.0447	0.6503	-1.2224	0.309	0.5062	-0.2472	0.387	0.8959	-0.6829	0.0026	-0.7764	-0.3024	0.0903	-0.9113	-1.4631
Q99538	Legumain	5641	ENSG00000100600	https://www.uniprot.org/uniprot/Q99538	LGMN	OID20773	Inflammation	0	1.1676	-0.1089	0.2668	0.1074	-0.1011	-0.0429	0.3169	0.1185	0.3505	-0.2363	-0.1203	-0.8505	0.7684	-0.0955	0.0982	0.053	0.2821	0.2012	0.2215	-0.5911	0.5763	0.5082	-0.1666	-0.4995	-0.2211	-0.0067	0.1599	0.0454	-0.341	0.1058	0.3365	0.1536	-0.0128	0.3362	-0.1363	-0.1797	-0.4879	-0.3434	-0.7749	-0.237	-1.1621
Q8WTT0	C-type lectin domain family 4 member C	170482	ENSG00000198178	https://www.uniprot.org/uniprot/Q8WTT0	CLEC4C	OID20547	Inflammation	0	-0.3478	0.514	-0.1067	1.2858	-0.208	-0.529	-0.0535	0.3408	0.4427	0.8525	-1.3617	-0.2375	0.0879	0.1624	0.5346	-1.0016	0.0079	-0.0012	0.5864	-0.752	0.1736	0.375	0.1623	-3.1831	1.239	0.4162	0.3584	0.1115	-1.5171	0.5691	-0.3037	0.039	0.4901	1.3328	0.0932	-0.6675	-0.509	-0.0235	-0.1542	-1.0726	-1.4695
P36941	Tumor necrosis factor receptor superfamily member 3	4055	ENSG00000111321	https://www.uniprot.org/uniprot/P36941	LTBR	OID20768	Inflammation	0	-0.3374	0.098	-0.022	-0.2367	0.0966	-0.3225	-0.04	0.2049	0.802	0.3357	-0.9017	-0.6013	0.4144	0.546	0.4145	-0.0924	0.3157	0.4405	-0.2309	-0.6638	-0.2809	0.658	-0.5462	-0.3878	0.0056	0.191	0.8801	0.7444	-0.286	0.2578	0.5477	-0.0938	0.1062	0.7499	-0.252	0.2815	-0.5766	-0.5185	-0.3698	-0.4008	-0.8378
Q13007	Interleukin-24	11009	ENSG00000162892	https://www.uniprot.org/uniprot/Q13007	IL24	OID20440	Inflammation	0.8357	0.0468	-0.2748	0.2455	1.269	0.5443	-0.5668	-0.5397	-0.6271	-0.5787	0.1975	-0.2628	-0.0728	-0.6133	0.2958	-0.1386	0.055	0.178	0.5706	-1.233	0.0664	0.3407	0.3643	0.0496	-0.0783	0.1642	1.0399	0.6285	0.105	-1.4523	-0.3689	-0.8547	0.4103	-0.3369	-0.7566	-0.1781	0.4901	-0.1178	-0.7787	0.8244	0.1373	0.075
O00241	Signal-regulatory protein beta-1	10326	ENSG00000101307	https://www.uniprot.org/uniprot/O00241	SIRPB1	OID20739	Inflammation	0	-0.831	-0.1315	1.085	-0.3504	0.3534	-0.4043	-0.1241	-0.1075	0.6188	0.5887	-0.6217	-0.7314	-0.2612	1.2835	0.2655	0.1448	-0.476	0.4393	-0.1339	-0.9484	-0.4306	0.8445	-0.8464	-0.6262	-0.3032	0.3564	1.2344	0.8007	-0.3726	0.2005	1.1235	-0.2238	0.1774	1.4235	-0.1749	0.1689	-1.0029	-1.3373	-0.3112	-0.722	-1.6201
P28845	Corticosteroid 11-beta-dehydrogenase isozyme 1	3290	ENSG00000117594	https://www.uniprot.org/uniprot/P28845	HSD11B1	OID20575	Inflammation	0	0.3931	0.7044	0.9515	0.6178	-0.2966	0.2353	0.1956	0.6194	0.2549	0.1196	-0.0707	-0.0473	0.4842	-0.1196	-0.1709	0.0818	0.212	1.5411	-0.0031	-0.1494	-0.1543	0.2332	-0.4674	-0.1572	0.0219	0.1738	0.0621	0.6629	-0.3987	-0.5479	-0.2481	0.5135	-0.039	0.3589	-0.2627	-1.3258	-0.1999	-1.0531	0.6007	-0.7078	0.1496
Q9BY76	Angiopoietin-related protein 4	51129	ENSG00000167772	https://www.uniprot.org/uniprot/Q9BY76	ANGPTL4	OID20703	Inflammation	0	0.4032	0.6114	0.7106	-0.6337	-0.7465	-0.2466	0.3627	0.0727	0.8509	0.2254	-0.7027	-0.4168	0.6698	0.445	-0.6459	0.4333	0.4934	0.7946	0.393	-0.4519	0.0136	0.0081	-0.3598	-0.0288	0.3942	0.7981	-0.0283	-0.0059	-0.5116	0.3881	0.336	-1.2648	0.0646	0.9253	-0.9889	-0.3495	-0.8287	-0.2844	-0.8321	-1.1908	-0.2646
P26951	Interleukin-3 receptor subunit alpha	3563	ENSG00000185291	https://www.uniprot.org/uniprot/P26951	IL3RA	OID20461	Inflammation	0	-0.7196	0.5543	0.1406	0.1016	0.1889	-0.3219	0.2658	0.2442	-0.294	-0.4475	-0.0242	0.1302	-0.1565	0.0357	0.3087	-0.2735	1.3088	0.9631	0.2872	-0.4026	-0.3079	1.4411	-0.3104	-0.8285	-0.0305	0.0585	0.2062	0.3714	-1.0958	-1.122	-0.4382	-0.0067	-0.2082	0.3363	-0.0169	0.8773	0.0097	-0.4871	0.0994	-1.2683	-0.4499
Q99748	Neurturin	4902	ENSG00000171119	https://www.uniprot.org/uniprot/Q99748	NRTN	OID20465	Inflammation	0.3857	1.3515	0.4752	0.207	-0.648	-1.7302	-0.7571	-0.1988	0.3524	1.131	-0.9447	-0.2199	-0.5452	0.1818	0.3127	0.3296	-1.5556	-1.0492	0.8321	0.2082	-7.1808	-0.3574	0.2382	-0.7191	-0.3465	-0.9302	0.6778	-0.1283	0.2541	0.1308	-1.9709	-0.112	0.3855	0.4885	0.2922	-0.3174	2.3878	-0.5734	0.6528	-0.115	-1.0339	-1.8448
O95379	Tumor necrosis factor alpha-induced protein 8	25816	ENSG00000145779	https://www.uniprot.org/uniprot/O95379	TNFAIP8	OID20433	Inflammation	0.1071	2.2852	-0.4627	-1.1059	-0.7478	0.634	0.1554	-1.3542	1.0113	0.9289	-1.332	-0.9437	1.1779	1.3711	-7.3019	1.4543	0.4195	-0.9521	-0.427	0.4725	-1.9528	-1.8821	-0.0574	0.0168	1.3069	-0.0135	-0.7278	-0.5384	0.7547	-7.8635	0.24	0.9259	-1.5053	-0.4085	0.9697	0.8349	3.963	-1.2627	-0.3597	0.1289	-0.9802	-0.3415
Q8IYS5	Osteoclast-associated immunoglobulin-like receptor	126014	ENSG00000170909; ENSG00000276982; ENSG00000277088; ENSG00000274703; ENSG00000278533; ENSG00000275551; ENSG00000275736; ENSG00000275644; ENSG00000273511; ENSG00000278378	https://www.uniprot.org/uniprot/Q8IYS5	OSCAR	OID20776	Inflammation	0	-0.2657	-1.1417	1.1491	0.0278	0.0869	-0.0127	0.6565	0.1121	0.6319	-0.3014	-0.4961	-0.131	-0.4852	-0.2707	0.2116	-0.4335	-0.0013	0.8521	0.3107	-0.8715	0.0579	0.7218	-0.5532	-0.3843	-0.2207	0.7964	0.1739	0.6649	-0.4228	-0.2535	0.3097	-0.3973	0.5515	0.8786	0.155	-0.0907	-0.9073	-0.4091	-0.9201	0.1492	-1.9177
P48023	Tumor necrosis factor ligand superfamily member 6	356	ENSG00000117560	https://www.uniprot.org/uniprot/P48023	FASLG	OID20665	Inflammation	0	-0.5339	-0.0703	0.4796	-0.1069	0.0386	-0.3262	0.3755	-0.4235	-0.3753	-0.8548	-0.5479	0.2952	0.2347	0.5197	0.0784	0.3589	0.4552	0.2077	-0.116	0.1117	0.1628	0.9528	-0.4864	-0.8388	0.6552	0.154	0.5744	0.562	-0.9213	0.7386	0.4238	0.4003	-0.0731	-0.1402	0.3544	0.2903	-0.0339	-0.3219	0.0175	-0.1406	-2.3927
O95750	Fibroblast growth factor 19	9965	ENSG00000162344	https://www.uniprot.org/uniprot/O95750	FGF19	OID20715	Inflammation	0	1.1469	-0.3701	1.0621	-1.0852	0.6892	0.4375	0.0677	-1.4015	0.159	-1.1006	-0.8603	-0.5799	0.3046	-0.3914	-0.2878	-0.2269	0.0497	0.4408	-0.0075	0.6786	-1.807	0.5097	-1.8166	0.2824	-1.1889	0.215	1.2902	2.5936	-0.6925	-0.8474	0.9147	0.0606	0.9022	0.2443	-1.2458	-0.7853	-1.3319	-0.7389	0.2609	-0.4658	-1.0037
Q969V3	Nicalin	56926	ENSG00000125912	https://www.uniprot.org/uniprot/Q969V3	NCLN	OID20448	Inflammation	0.1357	0.2405	0.6378	0.4599	0.4301	0.664	-0.0418	0.951	-2.7603	0.3602	0.0239	-1.8941	-0.7883	-0.1948	0.7767	0.858	0.1539	0.4611	0.2316	0.5402	-0.1119	0.1926	1.4673	-0.1018	0.4316	0.0352	-1.1562	0.0928	0.0143	-0.2998	0.2723	0.4243	-1.1343	-0.1886	-0.623	-0.9098	-0.3055	0.5762	-0.9518	-0.5018	-1.1017	-0.5794
Q13219	Pappalysin-1	5069	ENSG00000182752	https://www.uniprot.org/uniprot/Q13219	PAPPA	OID20421	Inflammation	0	-0.7782	-0.1137	1.0716	-1.412	0.1789	0.0198	0.0442	0.4903	0.0007	-0.0586	0.2995	-0.2981	0.5471	-0.0903	0.4901	-0.0312	0.3647	-1.2306	-0.197	-0.3153	-1.8252	0.1614	-1.0201	-0.6385	-0.2177	1.558	0.0118	-0.1037	-0.8521	0.6459	1.1984	0.6308	0.102	1.0002	-0.7719	-0.0462	-1.1295	-1.0777	-1.6291	-1.0117	-1.9149
P05112	Interleukin-4	3565	ENSG00000113520	https://www.uniprot.org/uniprot/P05112	IL4	OID20426	Inflammation	0.9286	-3.2304	5.6619	-0.3722	-0.0921	-4.1386	-0.2412	1.3332	5.2028	0.4526	-0.1314	5.1686	-0.467	2.0839	-0.0765	2.9863	0.8717	-4.2696	-0.2015	-4.0303	0.4875	-0.4584	-3.787	-0.4442	4.8557	2.37	5.2247	-0.1709	5.6874	-0.638	5.5488	-0.2409	-4.078	2.1357	0.3585	-3.9755	2.5643	-4.1338	5.7547	-0.0465	-3.9728	1.724
Q15109	Advanced glycosylation end product-specific receptor	177	ENSG00000204305; ENSG00000206320; ENSG00000229058; ENSG00000230514; ENSG00000231268; ENSG00000237405; ENSG00000234729	https://www.uniprot.org/uniprot/Q15109	AGER	OID20756	Inflammation	0	-0.5096	0.3188	-0.3536	-0.782	-0.0228	-0.0603	0.3561	0.8478	0.4213	0.6778	-1.7391	-0.3096	0.72	1.0582	0.3153	0.3502	2.971	0.2875	-0.0309	-0.2828	-0.2341	2.0794	-0.0008	-0.4049	-0.0893	0.3848	1.1207	0.9347	-0.9881	0.5988	0.5443	-0.0334	-0.618	0.3098	-0.2352	0.2477	-0.5037	-0.6974	-0.9865	-0.4422	-1.5651
Q8N608	Inactive dipeptidyl peptidase 10	57628	ENSG00000175497	https://www.uniprot.org/uniprot/Q8N608	DPP10	OID20527	Inflammation	0	-0.0409	0.5628	0.3746	0.0243	0.4463	-0.2388	0.1037	-0.0969	-0.2016	-0.5586	-0.5293	-0.225	-0.0224	-0.2668	-0.5894	-0.5854	0.3938	0.5378	-0.4022	0.8601	-0.624	1.9371	0.146	-1.1504	-0.1712	0.5629	0.2261	0.3187	-0.2667	0.1707	0.2596	0.2958	0.9881	0.934	-0.5602	-0.8745	-0.4185	-0.5828	0.256	-0.0976	-1.7022
Q8TAD2	Interleukin-17D	53342	ENSG00000172458	https://www.uniprot.org/uniprot/Q8TAD2	IL17D	OID20481	Inflammation	0	0.0176	0.1542	0.2837	-0.574	-0.0103	-0.0747	1.6004	0.0534	-0.2349	-0.7128	-0.5753	-0.2058	0.3063	0.5112	0.028	0.2969	0.6968	0.6839	-0.3238	0.3376	-0.1825	1.0947	-0.3374	-1.0847	0.0065	0.1758	0.8005	0.8899	-0.8417	0.5193	0.3043	0.3567	0.0767	0.5157	-0.4179	-0.2992	-0.3234	-0.0411	-0.0308	-0.3066	-1.9052
Q14435	Polypeptide N-acetylgalactosaminyltransferase 3	2591	ENSG00000115339	https://www.uniprot.org/uniprot/Q14435	GALNT3	OID20471	Inflammation	0	-0.9648	1.1769	0.1206	-1.0694	-0.8095	-0.0527	0.564	0.675	0.2737	-0.6041	-0.4551	-0.0034	-0.2591	1.038	0.1963	0.4874	1.1148	0.8988	0.6571	-1.0579	-0.1238	1.7946	-0.1141	1.1388	-0.1563	-0.4483	0.0354	0.8553	-0.5587	1.08	0.7812	0.1594	0.8113	1.1186	-0.7886	-1.1259	-0.065	-0.3076	0.7616	-0.5984	-1.7542
P13747	"HLA class I histocompatibility antigen, alpha chain E"	3133	ENSG00000204592; ENSG00000206493; ENSG00000229252; ENSG00000233904; ENSG00000236632; ENSG00000230254; ENSG00000225201	https://www.uniprot.org/uniprot/P13747	HLA-E	OID20532	Inflammation	0.0929	-0.1666	-0.0113	0.1977	0.0941	-0.241	-0.7841	0.0249	-0.1261	0.5402	0.851	0.1048	-0.267	-0.593	-0.0627	0.0345	-0.511	-0.0035	0.4033	-1.2863	-0.3615	0.28	-0.2575	-0.792	-0.3704	0.1276	0.6843	0.328	0.5537	0.8649	0.0976	0.2234	0.191	-0.2523	0.7786	-0.489	0.4441	0.6449	-0.3538	0.0964	-0.9303	-0.5563
P12872	Promotilin	4295	ENSG00000096395	https://www.uniprot.org/uniprot/P12872	MLN	OID20541	Inflammation	0	-0.4413	0.0075	0.5075	-0.0555	-0.7449	-1.7002	0.5395	1.7107	1.1494	1.2322	-1.5476	0.9349	1.307	-0.4668	-1.4017	-2.4377	-1.1336	0.3522	1.1871	-0.5138	-0.3044	-0.4819	-1.12	-1.853	0.844	0.7466	1.9702	2.7441	0.8053	0.814	1.0623	1.0002	0.1345	0.7672	0.4528	-0.3349	-0.5091	-0.2151	0.8238	-1.3587	-2.3254
P63241	Eukaryotic translation initiation factor 5A-1	1984	ENSG00000132507; ENSG00000288145	https://www.uniprot.org/uniprot/P63241	EIF5A	OID20423	Inflammation	0.1429	-0.5635	0.2558	-0.568	0.0029	0.5711	0.4414	-0.4777	0.2947	0.0912	-0.4204	0.6121	0.6738	0.0683	0.0728	0.1674	-0.0105	0.2445	0.0254	-0.0962	-0.042	-0.8989	0.3201	-0.0167	-0.4862	-0.8361	0.3055	0.2764	-0.403	-0.0029	0.4048	0.5755	0.2237	0.2634	0.4373	-0.6053	-0.434	0.6811	-0.6531	-0.3309	-0.0178	0.727
Q99435	Protein kinase C-binding protein NELL2	4753	ENSG00000184613	https://www.uniprot.org/uniprot/Q99435	NELL2	OID20706	Inflammation	0	-0.2217	-0.9034	0.1301	-0.7313	-0.0029	-0.5405	1.1151	0.1362	0.1006	-0.3554	-1.1415	0.2227	0.0029	-0.5245	-0.3249	0.0234	1.2679	0.1872	-0.466	0.8657	0.2046	1.1939	0.1865	-0.7017	0.0455	0.7947	0.7118	0.334	0.2052	0.5057	0.0599	0.2423	-0.0188	1.0902	0.0292	-0.2232	-0.2632	-0.1819	0.4562	-0.5312	-1.6324
P41217	OX-2 membrane glycoprotein	4345	ENSG00000091972	https://www.uniprot.org/uniprot/P41217	CD200	OID20603	Inflammation	0	-0.3588	0.4981	0.7305	0.0158	0.3594	-0.0051	0.0353	-0.0564	0.1315	-0.0557	-0.7777	-0.2073	0.1249	-0.3746	-0.8314	-0.2957	0.2948	0.8572	0.0436	-0.5012	-0.4562	0.9784	-0.1796	-1.0792	0.4077	0.5962	0.4851	0.3866	-1.3169	0.0608	0.176	-0.3425	0.2053	1.014	-0.067	-0.8494	-0.4474	0.0051	0.4159	-0.3316	-1.89
Q96LC7	Sialic acid-binding Ig-like lectin 10	89790	ENSG00000142512	https://www.uniprot.org/uniprot/Q96LC7	SIGLEC10	OID20537	Inflammation	0	-0.6452	0.783	0.7989	-0.0462	0.0314	0.1697	-0.1202	-0.3227	0.459	0.2399	-0.8131	-0.0212	-0.0724	0.1975	-0.1446	-0.5027	0.9185	0.6997	-0.0242	-0.7791	0.0745	0.8363	-0.2988	0.0512	-0.2551	-0.2111	0.5267	0.6657	-0.599	0.7119	0.4225	-0.2866	0.249	0.5517	-0.5532	0.1943	0.5215	0.2908	0.1693	-0.6226	-1.0192
Q9BXN2	C-type lectin domain family 7 member A	64581	ENSG00000172243	https://www.uniprot.org/uniprot/Q9BXN2	CLEC7A	OID20636	Inflammation	0	-0.7067	0.4436	0.4419	-0.5494	0.0981	-0.5142	-0.5042	0.6349	0.4289	0.948	-0.1894	-1.1359	-0.0211	1.1873	0.6928	-0.2047	-0.2244	-0.0079	0.0871	-0.5145	-0.1436	0.7106	-0.9767	-0.7786	0.0694	0.5889	1.1846	0.5325	-0.9777	0.2542	-0.9788	-0.3082	-0.2108	1.4632	-0.465	0.3806	-0.4655	0.067	-0.2045	-0.4752	-1.3018
P12034	Fibroblast growth factor 5	2250	ENSG00000138675	https://www.uniprot.org/uniprot/P12034	FGF5	OID20490	Inflammation	0	0.1695	0.4069	0.2003	-0.2493	-0.1228	-0.0342	0.0384	0.2256	-0.0746	-0.1189	-0.2235	0.0845	0.0312	0.024	-0.4859	-0.331	-0.0524	1.0454	0.2175	-0.1754	-0.1612	1.0206	0.1586	-0.3001	-0.243	0.6101	0.9381	1.4342	0.3399	-0.0309	0.4313	0.0717	0.6342	1.4362	-0.3689	-0.7844	-0.4614	-0.5765	0.4322	-0.2387	-1.2363
P08727	"Keratin, type I cytoskeletal 19"	3880	ENSG00000171345	https://www.uniprot.org/uniprot/P08727	KRT19	OID20596	Inflammation	0	-0.4712	0.1395	0.7094	0.9163	0.644	-0.0966	-0.7491	0.6752	0.865	0.9559	-1.451	-0.1406	-0.0903	-0.5238	-0.9729	-0.5605	-1.0787	0.6979	-1.2016	-0.6982	0.3719	-0.0099	-0.2632	-0.0554	-1.5446	0.0828	1.0608	1.1651	-0.9134	-0.3061	0.2007	0.0529	0.5145	1.5127	-0.647	-1.3745	0.1566	-0.8529	-0.0291	-0.1827	-0.9351
Q0Z7S8	Fatty acid-binding protein 9	646480	ENSG00000205186	https://www.uniprot.org/uniprot/Q0Z7S8	FABP9	OID20501	Inflammation	0	0.4563	0.8615	0.7995	-0.3133	-0.4208	-0.7231	0.3896	0.5355	-1.0312	-0.3492	0.0316	-1.0305	0.5662	-0.4018	0.1724	-1.4067	0.5798	-0.4914	0.6498	0.7739	0.117	0.1936	-0.436	0.1264	-0.0365	-0.0185	0.249	1.5378	-0.5912	0.4085	0.2986	-0.1446	-1.3777	1.2008	0.6904	-1.2892	-0.2543	0.5317	0.9643	-0.5032	-0.4466
P40259	B-cell antigen receptor complex-associated protein beta chain	974	ENSG00000007312	https://www.uniprot.org/uniprot/P40259	CD79B	OID20635	Inflammation	0	-1.1719	-0.4846	-0.4016	0.1371	-0.2702	-0.8286	0.7266	0.0473	1.1091	0.0143	-1.1298	0.1002	0.0487	0.0444	0.603	0.2797	0.2796	0.3115	-0.049	-0.7594	0.8868	1.0084	-0.4564	-1.1553	-0.4158	0.4712	1.0649	0.6692	-0.7766	0.1043	0.3902	-1.0008	0.5712	0.6653	-0.5247	-0.5253	-0.7093	-0.2519	-0.246	-0.9611	-2.1577
Q99895	Chymotrypsin-C	11330	ENSG00000162438	https://www.uniprot.org/uniprot/Q99895	CTRC	OID20752	Inflammation	0	-0.0446	-0.5021	-0.8368	-0.6235	0.1376	1.4495	0.5051	0.5577	-0.4883	-0.911	-2.0972	0.9351	0.3965	-0.0669	1.3647	-0.2364	1.415	0.3079	-0.6247	0.3449	0.7021	0.7864	1.8215	0.6445	0.6089	-0.0386	0.7712	-0.2733	-1.4881	-0.2974	-0.32	1.1055	0.5325	-1.2664	-1.0988	0.0946	-0.5636	-0.1113	-0.2323	-0.7467	-1.9074
P05412	Transcription factor AP-1	3725	ENSG00000177606	https://www.uniprot.org/uniprot/P05412	JUN	OID20424	Inflammation	0.0786	1.5721	-0.2241	-0.3131	1.3362	0.6624	-1.3301	-0.1824	0.2172	0.5102	-0.2271	-1.7597	-0.9033	2.2866	0.6364	-0.1303	-1.3806	1.1164	-0.4519	0.003	-0.6364	-0.7787	0.653	-1.5528	0.0154	-0.7557	-0.1722	0.2008	0.7433	0.1207	0.5821	2.0024	0.1969	0.5093	0.4922	-0.4477	0.114	-0.7915	0.0667	-0.0411	-0.562	-0.9068
P33241	Lymphocyte-specific protein 1	4046	ENSG00000130592; ENSG00000288199	https://www.uniprot.org/uniprot/P33241	LSP1	OID20530	Inflammation	0	3.198	0.6254	0.1194	-0.8191	-0.6314	-0.8458	0.081	0.0648	0.1975	0.0749	-0.4133	-0.6946	3.2665	-0.0543	-0.1533	-1.0259	-0.4823	-0.1018	-0.4501	-0.9652	-0.2344	0.2293	-1.0764	0.9038	0.2736	-0.5313	0.5162	0.0543	-0.3784	-0.1573	-0.2115	-0.8604	0.4224	0.2652	1.6804	0.9113	-0.8519	0.4431	-0.2458	0.5484	-0.0971
Q07065	Cytoskeleton-associated protein 4	10970	ENSG00000136026	https://www.uniprot.org/uniprot/Q07065	CKAP4	OID20617	Inflammation	0	-0.4774	0.3892	-0.0102	-0.1784	-0.1343	-0.6242	-0.2209	0.2948	0.6094	0.2954	-1.289	-0.3145	0.6015	0.2752	0.4544	-0.309	0.2571	0.3322	-0.3076	-0.6277	0.0989	0.6664	-0.7426	-0.4999	-0.3771	0.104	0.5703	1.0187	-0.3354	-0.2017	0.4657	-0.3261	0.1176	1.0135	-0.5524	0.3178	-0.6399	-0.1345	0.0057	-0.4956	-1.273
P13725	Oncostatin-M	5008	ENSG00000099985	https://www.uniprot.org/uniprot/P13725	OSM	OID20574	Inflammation	0	0.3854	0.108	1.4995	-2.1787	-1.7968	-2.1599	1.0987	0.9146	0.2846	-2.0032	1.0296	-1.9926	2.0264	-0.5142	2.4145	1.0938	-0.931	0.8613	0.0004	0.1016	-0.3571	1.2445	0.1068	-0.0045	0.4214	0.0064	-0.2442	0.1438	1.2874	1.3067	-0.7367	-1.2444	-0.8433	-0.9307	-0.7119	-0.9099	-2.3458	-1.157	-0.3003	0.1344	0.5793
Q8IU57	Interferon lambda receptor 1	163702	ENSG00000185436	https://www.uniprot.org/uniprot/Q8IU57	IFNLR1	OID20506	Inflammation	0	-0.5985	0.9314	0.1027	0.7706	-0.319	-0.4323	-0.3105	0.4153	-0.0529	-0.2854	-0.5869	0.1624	0.2347	-0.6661	0.0969	0.0046	0.776	1.0247	0.2307	-1.1222	0.483	0.4643	-0.7189	-0.4949	-0.1075	0.5154	0.5028	0.847	-0.1421	0.1476	-0.1081	0.1576	0.2593	0.482	-0.1534	-0.495	-0.1779	-0.4875	-0.042	-0.6973	-0.8111
P12544	Granzyme A	3001	ENSG00000145649	https://www.uniprot.org/uniprot/P12544	GZMA	OID20663	Inflammation	0	2.196	-0.2478	-0.0054	-0.4445	-0.1078	-0.103	0.6885	-0.0464	0.5585	-0.5185	-0.4987	-0.049	2.5879	0.0054	0.1745	-0.1528	-0.3658	0.449	-0.4014	0.2898	0.0791	0.5522	-0.3175	-0.6118	0.0786	0.2129	0.6939	0.5664	-0.8179	0.3885	0.4528	0.2711	0.6583	0.5844	0.1823	0.0175	0.2071	-0.5456	0.296	-0.0562	-0.9249
P05231	Interleukin-6	3569	ENSG00000136244	https://www.uniprot.org/uniprot/P05231	IL6	OID20563	Inflammation	0	0.2858	1.5237	2.5204	-0.3562	-0.5879	-0.0649	0.6123	0.0087	2.256	0.1153	-0.4444	-0.207	0.6743	0.9492	2.3805	0.4115	2.0183	1.1002	-0.0219	-1.0454	1.2284	0.3771	-1.6548	-0.8097	-1.0933	-0.2938	0.3025	-0.2386	0.42	0.9555	-0.3243	-1.133	-0.7884	-0.3778	-1.8543	2.1065	-0.4255	-0.4382	2.4972	2.7666	-2.1695
Q13241	Natural killer cells antigen CD94	3824	ENSG00000134539	https://www.uniprot.org/uniprot/Q13241	KLRD1	OID20632	Inflammation	0	-1.9498	-0.3111	0.5826	-0.1063	-0.5514	0.4414	-0.1727	0.2467	0.9195	0.5906	-0.8537	0.8431	-0.4429	0.1781	-0.2837	-0.5938	0.2242	-0.1416	0.4247	-0.2149	-0.7688	0.6839	-0.5752	-0.6496	0.3833	-0.0231	0.8289	0.7568	-0.275	0.4745	0.6729	-0.0011	0.6292	0.1097	-0.4685	0.3433	-0.6903	0.4459	-0.454	-0.5253	-1.1096
P29460	Interleukin-12 subunit beta	3593	ENSG00000113302	https://www.uniprot.org/uniprot/P29460	IL12B	OID20666	Inflammation	0	-1.0651	-0.0985	0.3577	-0.2665	-0.6849	-0.8265	1.1522	-0.7707	0.7996	-0.029	-1.3768	-0.2716	-0.6954	0.0141	0.8152	-0.1081	-0.2002	0.3818	-0.2772	-0.0576	1.2236	0.3443	-0.2599	-1.6926	0.0553	0.2284	1.3618	0.574	0.2058	0.2112	0.0797	-0.3265	1.0585	-0.3579	-0.3367	-0.2104	0.0758	-0.0141	0.3396	-0.4535	-2.1717
P10147	C-C motif chemokine 3	6348	ENSG00000278567; ENSG00000277632; ENSG00000274221	https://www.uniprot.org/uniprot/P10147	CCL3	OID20610	Inflammation	0	0.1197	0.0765	0.6942	-0.4347	-0.4361	0.7353	0.0405	0.487	0.6659	0.0716	-0.0024	0.2338	0.3034	0.9829	0.5828	-0.542	0.1535	0.3828	-0.5013	-0.7922	-0.3359	0.1135	-0.5398	0.5116	1.0222	0.095	0.5961	0.6804	-0.6511	0.5267	-0.1859	0.0274	0.0033	0.2323	0.4142	-0.2347	-0.5748	-0.2484	0.9831	-0.3983	-1.572
Q9UHF4	Interleukin-20 receptor subunit alpha	53832	ENSG00000016402	https://www.uniprot.org/uniprot/Q9UHF4	IL20RA	OID20422	Inflammation	0.1143	0.7582	0.0108	1.0339	0.6695	-0.1958	-0.0749	0.7785	0.1658	0.1323	0.2465	-2.1835	0.0368	-0.3703	0.0089	0.1025	0.0306	-0.6643	1.1687	-0.6312	-0.2019	-0.6463	0.3337	-0.7925	-0.0978	0.235	1.9659	0.1185	0.4751	-0.2712	-1.0663	0.3804	-0.1665	0.6516	0.9473	-0.744	-0.5917	0.15	-0.6815	0.428	-1.4817	-0.9837
Q6DN72	Fc receptor-like protein 6	343413	ENSG00000181036	https://www.uniprot.org/uniprot/Q6DN72	FCRL6	OID20529	Inflammation	0	-1.5484	-0.5383	1.2108	0.0827	-0.4508	-0.2726	0.2183	-0.0762	0.9039	1.1091	-1.7917	-0.1385	-1.1531	0.4823	-0.7712	-0.8792	-0.9149	0.0621	-0.5114	-0.1714	-0.7699	0.7073	-1.7374	-0.6038	0.4401	0.2179	0.7228	0.9091	-0.6881	0.2935	0.2059	-0.257	1.1188	0.0773	0.1633	-0.2405	0.4902	-0.9976	0.0324	0.4404	-0.9476
P49763	Placenta growth factor	5228	ENSG00000119630	https://www.uniprot.org/uniprot/P49763	PGF	OID20673	Inflammation	0	-0.5214	0.2912	0.3697	-0.3319	-0.3411	-0.4935	0.3531	0.5558	0.557	0.2289	-0.9171	0.1676	0.3936	0.5733	0.1808	0.0481	0.0825	0.4051	0.0426	-0.5336	0.1633	0.6769	-0.8274	-0.5523	-0.2852	0.2031	1.0002	1.1646	-0.0758	-0.0958	0.3056	0.0267	0.5912	0.5271	-0.6253	-0.0811	-0.8508	-0.2995	-0.2122	-0.6577	-1.5888
P11684	Uteroglobin	7356	ENSG00000149021	https://www.uniprot.org/uniprot/P11684	SCGB1A1	OID20688	Inflammation	0	-1.0328	-0.8916	-0.0602	0.486	0.2729	-0.5424	0.8289	0.5555	0.3548	0.931	-0.4379	0.0991	0.095	0.4148	-0.0346	0.4251	0.1909	0.6986	-2.1282	0.6118	0.7485	0.8775	-0.8817	0.3451	-0.568	0.5666	1.3503	0.9614	-0.8939	-0.6266	0.1143	0.1829	-0.3353	0.9179	-1.0326	0.3853	-1.0436	0.1601	-1.9714	-1.4169	-0.9728
P13236	C-C motif chemokine 4	388372; 6351	ENSG00000275302; ENSG00000275824; ENSG00000277943	https://www.uniprot.org/uniprot/P13236	CCL4	OID20695	Inflammation	0	0.4855	-0.124	0.0227	-0.7589	-0.1607	0.0118	-0.0726	0.3353	0.4993	-0.1518	-0.167	-0.0831	0.5305	0.8324	0.6179	0.2749	0.3545	0.0748	-0.9908	-0.9034	0.0139	0.3844	-0.0118	0.4318	1.6076	0.6955	0.6068	0.4819	-0.8287	0.4502	-0.587	0.2941	-0.0139	-0.2962	0.8264	1.0123	-0.5133	0.205	0.4636	-0.2863	-1.5296
O95760	Interleukin-33	90865	ENSG00000137033	https://www.uniprot.org/uniprot/O95760	IL33	OID20428	Inflammation	0.7714	-0.8401	1.0482	-0.6431	0.2257	0.369	0.2644	-0.2155	0.334	0.5768	-0.2701	-0.075	-0.0479	0.2701	-0.2867	-0.4161	0.1387	0.1423	0.0413	-0.3645	-0.7923	-0.0861	1.5338	0.5388	-0.3695	0.2552	-0.1677	0.5764	0.9351	0.4552	-0.7518	-0.1412	-0.074	0.4128	0.6385	0.0025	-0.189	0.2226	0.0543	0.4624	-0.4222	-0.1796
Q12968	"Nuclear factor of activated T-cells, cytoplasmic 3"	4775	ENSG00000072736	https://www.uniprot.org/uniprot/Q12968	NFATC3	OID20470	Inflammation	0.8929	4.6529	0.3148	-0.7786	0.1275	-0.0434	-0.6175	1.6734	0.2012	-0.0688	-0.0969	-0.0424	-0.3595	3.2017	0.0599	-0.1747	-0.2062	-0.7281	0.7478	0.1122	-0.3699	-0.3588	0.5511	-0.3716	1.2732	0.4495	-0.3179	-0.2142	0.1773	-0.0576	-0.8267	-0.0188	-0.2102	1.0262	-0.574	0.8072	-0.4562	1.3445	-0.1687	0.3377	-1.8537	-0.6973
O00585	C-C motif chemokine 21	6366	ENSG00000137077	https://www.uniprot.org/uniprot/O00585	CCL21	OID20686	Inflammation	0	-0.0593	-0.4578	0.1209	-0.2947	2.2049	-0.1594	0.5821	0.0709	-0.1038	0.1566	-0.6879	-0.3886	-0.4134	0.1937	-0.0206	-0.0482	0.9238	0.4181	-0.308	-0.1317	0.0235	0.4826	-0.5685	-1.1924	-0.0341	0.536	0.8673	1.2125	-0.6648	0.1238	0.171	0.2707	0.1672	0.5722	-0.1494	-0.2453	-0.7097	-0.0013	-0.3545	-1.2093	-0.8589
Q9BU40	Chordin-like protein 1	91851	ENSG00000101938	https://www.uniprot.org/uniprot/Q9BU40	CHRDL1	OID20771	Inflammation	0	-0.4161	0.0914	-0.1291	-0.5096	0.2566	-0.094	0.5367	0.2448	0.1115	-0.221	-0.8364	-0.3554	0.5951	-0.2101	0.235	0.1069	0.4698	0.4298	-0.5136	0.2523	0.4963	0.7105	-0.2691	-1.1547	-0.4065	0.744	1.0771	0.6629	-0.3083	0.0755	0.6829	0.076	0.3289	0.8224	-0.3569	-0.1871	-0.7901	-0.1614	0.2254	-0.8786	-1.8252
P60568	Interleukin-2	3558	ENSG00000109471	https://www.uniprot.org/uniprot/P60568	IL2	OID20419	Inflammation	0.3714	-1.4776	-0.452	0.289	-0.0836	-1.6928	-1.0627	0.4296	-0.5867	0.0833	0.2343	-0.2615	0.4186	-2.8332	0.18	1.6594	0.5374	0.0999	-0.655	-2.5697	-0.572	0.2042	0.5508	0.8919	0.2332	-0.0404	-2.2193	0.4227	0.914	0.1499	1.0464	0.3387	-4.0622	0.3078	-0.0689	-0.0474	-0.2398	-1.6586	0.2134	1.8874	-0.4616	-8.5593
O14904	Protein Wnt-9a	7483	ENSG00000143816	https://www.uniprot.org/uniprot/O14904	WNT9A	OID20460	Inflammation	0	0.1693	0.4358	0.1387	-0.1548	0.1958	0.1315	0.486	0.5294	0.6419	0.1881	-1.0149	0.1784	0.4484	-0.2439	-0.186	0.0279	-0.7	0.4386	-0.6544	-0.1265	-0.3872	0.5173	-0.3991	0.0946	0.1107	0.3664	0.8619	1.4527	-0.9444	0.4844	0.1132	0.4214	0.3649	1.2922	-0.9646	-0.7786	-0.7448	-0.8856	0.5884	-0.2794	-1.0998
Q13261	Interleukin-15 receptor subunit alpha	3601	ENSG00000134470	https://www.uniprot.org/uniprot/Q13261	IL15RA	OID20498	Inflammation	0.1143	-1.1179	0.8354	0.4809	0.0013	0.1005	-0.0304	0.2299	0.3126	0.1915	0.4977	-0.5023	-0.4172	-0.534	0.7896	-0.6737	-0.1034	0.3217	0.5088	-1.2049	0.319	-0.4988	0.3245	-0.2956	-0.0777	-0.0754	-0.0753	0.351	0.4699	-0.8817	0.3925	0.1329	-0.473	0.1946	0.9959	-0.2386	-0.1296	0.1609	-0.1896	0.4974	-1.0566	-0.2799
Q16363	Laminin subunit alpha-4	3910	ENSG00000112769	https://www.uniprot.org/uniprot/Q16363	LAMA4	OID20769	Inflammation	0	0.5561	0.2673	-0.5027	-0.3161	-0.3069	-0.2192	0.5677	0.4314	0.5425	-0.0788	-0.534	-0.6449	0.9471	0.0619	0.4096	0.2685	0.9752	0.4773	-0.1679	-0.1777	0.2268	0.5329	0.0193	-0.4269	-0.233	0.4313	1.2289	1.062	-0.2896	0.0718	0.1909	0.1304	0.0643	0.8002	0.0721	0.1676	-0.9855	-0.3855	-0.1988	-0.4332	-1.6787
Q6UXB2	C-X-C motif chemokine 17	284340	ENSG00000189377	https://www.uniprot.org/uniprot/Q6UXB2	CXCL17	OID20622	Inflammation	0	-0.4386	0.2135	0.9672	-1.0767	0.265	-0.5556	1.4202	0.9398	-0.0313	0.5016	0.4051	-0.0874	0.0418	-0.0084	-0.0056	0.1058	0.1009	1.1686	0.2093	0.6853	0.6747	0.2197	-0.3729	-1.1603	-0.8707	0.4867	0.7591	0.4337	-0.4834	0.1293	0.1919	-0.3358	0.0056	0.4561	0.0742	-1.2418	-0.945	-0.2453	-0.2829	-0.7514	-1.9065
Q03403	Trefoil factor 2	7032	ENSG00000160181	https://www.uniprot.org/uniprot/Q03403	TFF2	OID20787	Inflammation	0	1.1884	-0.17	0.7612	-0.6669	0.419	0.1101	-0.476	0.0968	-0.4457	0.4461	-0.9823	0.1375	0.2449	0.6317	-0.9847	-0.3283	-0.5352	0.3772	-0.8545	-0.8498	0.0216	1.9094	0.5382	-1.1208	-0.3416	-0.8204	2.3092	1.1279	-0.3957	1.2404	0.1279	-0.5666	0.0854	2.0197	0.115	-0.0645	0.936	-0.6825	-0.8608	0.135	-1.3122
Q9NP70	Ameloblastin	258	ENSG00000178522	https://www.uniprot.org/uniprot/Q9NP70	AMBN	OID20437	Inflammation	0	-0.3888	0.2277	-0.709	0.0416	0.0448	0.3755	-0.4288	-0.1195	0.4743	0.2028	0.0602	0.0895	-0.0404	0.6335	0.187	0.2453	-0.2098	-0.427	-0.4908	-0.3695	0.3342	0.6859	-0.1083	-0.1344	-0.0173	0.1238	0.1876	-0.3071	-0.0917	-0.2105	-0.0119	2.7004	0.0775	-0.4515	-0.2556	0.5811	-0.0071	-0.2036	0.0105	-0.3233	0.395
P01583	Interleukin-1 alpha	3552	ENSG00000115008	https://www.uniprot.org/uniprot/P01583	IL1A	OID20488	Inflammation	0.8	-0.447	5.6402	-0.0529	1.4414	0.0453	0.0066	-0.0137	1.0122	0.2948	0.6415	0.7039	-0.5393	-0.2124	0.0626	-0.5503	-0.2253	-0.3108	1.0903	-0.2663	0.2301	0.1346	1.0339	-0.9446	0.2963	-1.8348	0.5083	0.8412	0.8571	0.458	-0.2811	-0.4562	-0.1952	1.1345	-0.5573	-0.6728	0.745	0.2354	-0.1103	0.9471	-0.2431	-1.083
Q8N6P7	Interleukin-22 receptor subunit alpha-1	58985	ENSG00000142677	https://www.uniprot.org/uniprot/Q8N6P7	IL22RA1	OID20449	Inflammation	0	-0.7011	0.2824	-1.1132	0.2392	-0.6302	-0.2655	0.2736	-0.5233	-0.8825	-0.7806	-0.7103	0.0827	-0.1134	0.123	-0.2029	-0.2505	-0.5171	0.8581	-1.1161	0.0844	-0.0791	1.4316	-0.8438	-0.3972	-0.4635	-0.7303	-0.4373	0.4062	0.0222	-0.3437	0.0723	0.4604	0.3444	0.5327	-1.2163	-0.1374	-0.6176	-0.5623	0.1562	-0.101	0.2696
P01730	T-cell surface glycoprotein CD4	920	ENSG00000010610	https://www.uniprot.org/uniprot/P01730	CD4	OID20584	Inflammation	0	-0.2581	0.2276	0.8711	-0.1931	-0.3029	-0.4349	0.2096	0.1616	0.2944	-0.0081	-0.5687	-0.0736	0.2226	0.2239	0.0081	-0.538	0.0882	0.5544	-0.0974	-0.6161	-0.0493	0.901	-0.6803	-0.2581	-0.0392	-0.0409	0.4826	0.6093	-0.6594	0.3865	0.5306	0.2575	0.6074	0.1874	-0.6176	-0.4916	-0.1215	0.0054	-0.0538	-0.9655	-1.4785
P24001	Interleukin-32	9235	ENSG00000008517	https://www.uniprot.org/uniprot/P24001	IL32	OID20605	Inflammation	0	0.7271	0.6198	0.1158	0.0792	0.6992	0.0212	0.0643	0.252	0.403	-0.4614	-0.368	-0.5803	1.2107	-0.293	-0.7473	-0.8624	0.4935	0.5901	0.0386	0.0192	-0.9023	2.3519	0.3466	-1.8314	-0.3835	0.3098	0.193	0.4803	-0.7097	0.0278	0.1548	0.2338	0.5828	1.1069	-0.4543	-0.7637	-1.0741	-1.0162	0.3619	-0.7089	-1.651
P80098	C-C motif chemokine 7	6354	ENSG00000108688	https://www.uniprot.org/uniprot/P80098	CCL7	OID20523	Inflammation	0	0.1244	1.8765	1.6245	-0.2923	-0.4571	-0.7625	-0.7293	0.1038	0.9028	0.1388	1.0151	0.0924	-0.0191	-0.4838	1.1394	-1.4479	-1.1998	1.366	-0.103	-0.5513	-0.8035	0.0287	-0.5476	-1.5949	0.1731	-0.261	-0.0989	0.1334	-1.064	0.4366	-0.0356	-0.4401	0.2274	1.1585	1.2715	3.0621	-0.4943	-0.7743	0.0492	-0.582	-2.7397
Q96LA5	Fc receptor-like protein 2	79368	ENSG00000132704	https://www.uniprot.org/uniprot/Q96LA5	FCRL2	OID20639	Inflammation	0	-0.3725	-0.138	-0.0853	-0.2326	0.0695	-0.4794	0.9197	-1.1362	0.8753	0.1732	-1.1089	0.2153	0.3099	0.6193	1.0103	-0.6867	0.1164	1.0241	-0.009	0.2437	1.1398	1.3893	-0.1749	-1.2318	-0.4608	1.1704	0.9588	-0.1602	-0.3783	-0.079	0.3054	-0.0403	0.1585	-0.7042	0.0361	-0.3361	-0.7792	0.1342	0.0632	-0.44	-1.5717
P32456	Guanylate-binding protein 2	2634	ENSG00000162645	https://www.uniprot.org/uniprot/P32456	GBP2	OID20489	Inflammation	0.4786	2.9412	-1.0493	0.5038	-0.3401	-7.4346	-6.7745	-2.6509	1.1164	0.0677	0.2266	0.8785	-7.0004	2.826	0.1316	0.795	0.3387	-0.8241	0.0333	0.7505	-0.3934	-2.3558	0.5965	0.1414	0.5163	0.0487	0.3731	-0.2948	1.9154	-1.0014	-0.4495	-2.5264	-1.3079	0.8451	0.9229	-0.0915	3.6627	-3.6225	-1.2932	-1.3319	0.4861	-3.0574
Q9BYZ8	Regenerating islet-derived protein 4	83998	ENSG00000134193	https://www.uniprot.org/uniprot/Q9BYZ8	REG4	OID20784	Inflammation	0	0.0137	0.0186	0.8807	0.644	0.7258	-0.0232	0.5489	-0.0837	0.9691	0.4273	-0.0189	-0.5977	-0.1402	0.3298	0.2583	0.3095	-0.035	-0.0137	0.8448	-0.1167	0.2008	0.4356	0.5074	0.6153	-0.082	0.3124	1.4662	1.5292	-0.1041	0.4288	0.0679	0.1994	-0.4603	0.7418	-0.1334	-0.1577	-0.5733	-0.8179	-0.422	0.2679	-2.3155
Q9Y3P8	Signaling threshold-regulating transmembrane adapter 1	27240	ENSG00000137078	https://www.uniprot.org/uniprot/Q9Y3P8	SIT1	OID20462	Inflammation	0.05	3.0359	0.9341	0.4389	1.2049	-0.5172	-0.297	-0.0544	0.3313	0.2011	-0.055	-0.051	-0.184	2.1571	-0.0528	0.6625	-0.4248	-0.8784	-0.1611	0.3128	-0.8762	-0.2243	4.3261	-1.0859	-0.4402	-0.2639	-0.2549	0.0268	0.3627	-0.4064	0.3904	0.3336	0.2083	2.446	-1.2395	0.1511	-0.5816	-0.0473	0.2739	0.2849	-0.6711	-1.8155
O75888	Tumor necrosis factor ligand superfamily member 13	8741	ENSG00000161955	https://www.uniprot.org/uniprot/O75888	TNFSF13	OID20733	Inflammation	0	-0.1119	0.2933	0.6469	-0.5836	-0.0957	-0.2664	0.0667	0.4022	0.7989	0.1658	-0.6169	-0.8911	0.2343	0.2773	0.1632	0.3281	0.2341	0.8632	-0.3244	-0.7073	0.0031	0.5959	-0.1078	-0.0905	0.2923	0.1094	0.7321	0.9589	-0.5177	0.2446	-0.2024	0.4538	-0.02	1.2551	-0.4328	0.1194	-1.1733	-0.751	-0.437	-0.3963	-1.4269
O95633	Follistatin-related protein 3	10272	ENSG00000070404	https://www.uniprot.org/uniprot/O95633	FSTL3	OID20782	Inflammation	0	-0.0025	-0.1367	0.1365	-0.6812	-0.1456	-0.2309	0.5136	0.2735	0.873	0.1496	-1.3083	-0.7288	0.2669	0.7443	0.4087	0.02	0.8686	0.4616	-0.0943	-0.6704	-0.1145	0.5354	-1.1058	0.2666	-0.2726	0.1348	1.094	0.843	-0.3295	0.043	0.1273	0.043	0.0136	0.9233	-0.2484	0.3748	-0.735	-0.2875	-0.6321	-0.7267	-1.5947
P01588	Erythropoietin	2056	ENSG00000130427	https://www.uniprot.org/uniprot/P01588	EPO	OID20522	Inflammation	0	-1.234	1.719	2.357	-0.1133	-1.101	-1.1785	0.8869	1.1516	0.6985	-0.4185	-2.118	-1.8713	1.0671	-0.6537	0.3939	0.6037	1.9271	-0.1774	2.8521	1.518	1.8025	0.4481	-0.2025	4.7321	-0.1957	-0.0825	0.6671	2.925	4.1107	0.0676	-0.1524	-0.4318	2.3252	1.3754	-1.7866	-0.2315	-0.0951	-1.6745	1.3578	0.6053	-1.989
Q13651	Interleukin-10 receptor subunit alpha	3587	ENSG00000110324	https://www.uniprot.org/uniprot/Q13651	IL10RA	OID20420	Inflammation	0	-0.449	-0.2151	0.3335	-0.2547	-0.6056	-0.8707	-0.0866	0.0799	-0.2038	1.3098	-0.0013	1.4148	-0.0709	0.3087	0.7876	-1.0172	-0.6516	0.2535	-0.5758	0.0651	0.1929	0.9581	-1.1677	0.224	0.5893	0.4037	0.3325	0.0696	-0.2162	0.3751	0.0096	-0.7717	2.5381	0.0959	0.3037	1.7574	-0.2684	0.7681	0.6217	-0.8288	-1.3681
O95971	CD160 antigen	11126	ENSG00000117281	https://www.uniprot.org/uniprot/O95971	CD160	OID20647	Inflammation	0	-1.3356	0.1967	-0.0287	0.1564	-0.5408	0.0812	0.2271	0.4106	0.9181	0.9392	-1.331	-0.1666	-0.0396	1.3374	0.1641	-0.1168	-0.0534	-0.4801	-0.2597	-0.4897	0.0077	0.3385	-1.3681	-0.5608	0.0459	0.0646	1.7122	0.8217	-0.7687	0.7471	0.484	-0.2317	-0.0648	0.3934	0.4099	-0.5524	-0.3554	-0.2452	-0.6695	0.1212	-1.7357
Q14005	Pro-interleukin-16	3603	ENSG00000172349	https://www.uniprot.org/uniprot/Q14005	IL16	OID20633	Inflammation	0	2.3988	0.582	-0.4007	-0.3419	-0.1366	-0.4796	0.3883	0.1611	0.315	-0.5963	-1.2541	-0.1503	2.3931	0.2122	-0.7678	-0.0811	-0.054	0.3221	-0.1179	-0.9865	-0.5854	0.7868	-0.5662	-0.1711	0.1324	-0.0963	0.8483	0.5412	-0.996	0.461	0.2137	-0.192	0.1597	0.4731	1.2628	-0.4526	-1.3536	-1.7054	-0.044	-0.2118	-1.1221
Q9Y258	C-C motif chemokine 26	10344	ENSG00000006606	https://www.uniprot.org/uniprot/Q9Y258	CCL26	OID20546	Inflammation	0	-0.422	1.1679	0.012	0.2003	0.896	0.0765	0.8463	0.1548	0.0445	-0.4302	-0.1566	-0.2692	0.7559	0.3782	0.6297	-0.1325	0.4258	1.6737	-0.0085	0.891	-0.314	0.8963	-0.4028	-0.3415	-0.0304	-0.8583	0.0342	-0.6167	-1.3179	-0.7805	0.1863	0.2511	-0.1926	-0.2691	-0.3486	0.3316	-0.6712	-0.8572	1.3475	-0.8058	-1.8275
Q14773	Intercellular adhesion molecule 4	3386	ENSG00000105371	https://www.uniprot.org/uniprot/Q14773	ICAM4	OID20578	Inflammation	0	-0.4477	0.554	0.4964	-0.1707	-0.0721	0.1428	0.8141	-0.2766	0.534	-0.3163	-0.3162	0.2194	0.4303	-0.0027	-0.2096	0.1235	-0.0074	0.8218	-0.0218	-0.427	-0.2937	1.3588	0.192	-1.1549	0.0364	0.9046	0.1262	0.6001	-1.5318	-0.1345	0.3204	-0.043	0.5722	1.0692	-0.2783	-0.3266	-1.2821	-0.4257	-0.0571	-1.2114	-1.7097
P20809	Interleukin-11	3589	ENSG00000095752	https://www.uniprot.org/uniprot/P20809	IL11	OID20455	Inflammation	0.2357	0.4391	0.8106	-0.3598	-0.093	-1.2307	0.2349	-0.3785	-0.3594	0.6151	-0.0821	-0.2485	0.5388	-1.3077	-0.3231	0.535	2.524	-0.8147	0.3625	-0.2035	-0.4213	-0.255	0.496	-0.4517	-6.9511	1.0949	0.0916	-0.5845	1.0227	0.3275	0.886	0.7314	-0.2217	0.5673	-0.6501	-1.71	1.3678	-1.5535	-0.1123	1.104	0.4743	0.4245
Q96P31	Fc receptor-like protein 3	115352	ENSG00000160856	https://www.uniprot.org/uniprot/Q96P31	FCRL3	OID20443	Inflammation	0.0143	-0.8252	-0.3725	-0.3765	-1.6485	-0.1143	0.3685	-0.6406	-2.7204	0.3993	-1.9164	0.1146	-0.963	0.4165	1.0562	-1.4752	-0.0449	-1.3006	-0.2466	0.7112	0.064	1.0343	1.7393	0.8017	-3.2795	0.2904	0.7563	0.5393	1.1019	-1.3175	0.6335	0.1898	0.047	-0.0821	-1.4113	0.1672	-1.4436	0.4799	-0.8519	-0.36	-2.2242	-1.6495
P78310	Coxsackievirus and adenovirus receptor	1525	ENSG00000154639	https://www.uniprot.org/uniprot/P78310	CXADR	OID20561	Inflammation	0	-0.3063	1.6805	0.4396	0.2109	-0.4837	-0.3731	-0.3722	0.4093	0.5086	0.4953	-0.6314	-0.1165	0.0255	0.5193	0.0975	-0.2015	0.6617	1.8107	0.2128	-0.7785	0.4744	3.8758	-0.6899	0.2814	0.3009	-0.1722	0.5778	0.8802	-0.8269	-0.0416	0.755	-0.1364	0.4316	1.0492	-1.4264	-0.9739	-1.1989	-0.4814	-0.0745	-0.7218	-0.4943
Q9BZZ2	Sialoadhesin	6614	ENSG00000088827	https://www.uniprot.org/uniprot/Q9BZZ2	SIGLEC1	OID20690	Inflammation	0	-1.326	0.3487	0.9359	-0.8138	-0.1116	-0.0211	0.2656	-0.1897	-0.0213	-0.0795	-0.2999	-0.8601	-0.6335	0.9828	0.0746	-0.3767	0.5784	0.4594	0.4342	-0.3928	0.6404	0.8403	-0.2827	-0.4229	-0.5768	-0.1369	0.7361	-0.0742	-0.1913	0.8517	1.1569	0.0762	0.2484	1.0251	-0.4762	0.6433	-0.3569	-0.4863	-0.3624	-0.204	-1.3316
Q8N8S7	Protein enabled homolog	55740	ENSG00000154380	https://www.uniprot.org/uniprot/Q8N8S7	ENAH	OID20497	Inflammation	0.0071	1.1321	-0.1203	0.3448	0.1048	-0.2057	-0.1215	0.1904	0.4959	0.4657	-0.0494	-0.6195	-0.7732	0.3588	0.1523	-0.2437	-0.6069	1.1886	0.3407	0.1104	-0.5986	-0.2146	1.8057	-0.2823	0.3721	-0.914	-0.1216	0.1219	0.7677	0.0126	0.8416	0.6009	0.1289	0.0881	0.7267	-0.0677	-0.0501	-0.1519	-0.8866	0.2151	-1.5188	-1.8811
P51888	Prolargin	5549	ENSG00000188783	https://www.uniprot.org/uniprot/P51888	PRELP	OID20766	Inflammation	0	0.2421	-0.0672	0.1066	-0.3942	0.2028	0.1878	0.4449	0.3613	0.596	-0.0418	-0.4792	-0.2881	0.5439	1.326	-0.5471	-0.1091	0.1105	0.6301	-0.132	-0.0561	-0.2122	0.3219	0.027	-0.3484	-0.0877	0.6016	0.5608	0.544	-0.2695	-0.1074	0.505	0.0993	-0.0216	1.4757	-0.2896	1.1866	-0.2775	-0.3135	-0.2275	-0.3033	-0.8556
Q9UQV4	Lysosome-associated membrane glycoprotein 3	27074	ENSG00000078081	https://www.uniprot.org/uniprot/Q9UQV4	LAMP3	OID20638	Inflammation	0	-0.6233	0.7555	1.1177	-0.6386	0.0362	-1.0623	0.6015	0.737	-0.1086	0.9942	-0.4513	-0.2622	0.4146	0.2382	0.566	0.0205	-0.2815	0.2517	0.5514	0.4777	0.3728	0.2937	-0.7389	-1.9122	-0.7981	0.4175	0.5922	0.2144	-0.8773	0.0524	0.5638	0.2451	-0.0177	0.3741	-0.6596	-0.38	-1.2058	0.1996	0.078	-1.4163	-1.8313
P01579	Interferon gamma	3458	ENSG00000111537	https://www.uniprot.org/uniprot/P01579	IFNG	OID20495	Inflammation	0.0143	-1.3623	0.18	4.1363	1.0479	-1.1265	1.2542	0.2232	0.1638	3.0313	1.2848	-0.0298	0.3396	1.6183	4.4324	2.7675	-0.3168	-0.8328	-0.4867	-0.3846	-0.8434	0.0384	1.1736	-0.1719	-0.2378	0.2457	-2.007	0.8865	-0.4708	0.9748	1.8147	1.3887	1.6087	1.2516	-1.1063	0.0985	-0.0342	-1.1382	-1.2196	1.1101	-3.0688	-3.0057
O00300	Tumor necrosis factor receptor superfamily member 11B	4982	ENSG00000164761	https://www.uniprot.org/uniprot/O00300	TNFRSF11B	OID20735	Inflammation	0	-0.4184	0.2492	0.4545	-0.7834	0.4159	-0.2469	0.4783	0.4957	0.9164	0.2743	-1.0443	-0.1079	0.74	-0.3834	-0.1489	-0.55	-0.0484	1.26	-0.5347	-0.0008	0.0008	0.6005	0.1386	-1.0519	-0.4941	0.8164	1.0027	0.929	-0.3538	0.2418	0.6781	0.6406	0.4074	1.1832	-0.6944	-0.222	-0.2542	-0.9612	-0.2562	-1.4249	-1.1136
P14784	Interleukin-2 receptor subunit beta	3560	ENSG00000100385	https://www.uniprot.org/uniprot/P14784	IL2RB	OID20450	Inflammation	0.0357	-0.845	1.3813	-0.2237	0.4387	0.9999	-1.1571	-0.1454	-0.0858	-1.6152	-0.3268	-0.0654	0.0542	0.8238	0.3851	-2.052	0.9389	-0.1116	0.8726	-0.3182	0.5832	-1.2794	1.2404	0.3307	-0.179	1.1314	-0.8222	0.2547	0.936	-0.3091	0.7353	-0.0188	-0.2821	-0.0015	-1.2979	-2.249	-1.3912	0.5196	-0.4301	1.6038	0.0015	-0.5089
P01591	Immunoglobulin J chain	3512	ENSG00000132465	https://www.uniprot.org/uniprot/P01591	JCHAIN	OID20494	Inflammation	0	0.3744	-0.658	-0.0298	-0.5066	0.1809	-0.0051	0.3217	0.3627	0.8771	0.1208	-0.2884	0.5818	0.5318	-0.0559	0.6156	-0.3205	-0.2136	0.1548	-0.143	-0.6046	0.1703	-0.5141	-0.4699	-0.4893	-0.5162	-0.2177	0.2172	-0.2062	-0.1436	-0.095	0.3908	0.822	-0.4625	0.6207	0.9305	0.729	0.5969	-1.568	-0.0451	0.1436	0.2395
Q6GTX8	Leukocyte-associated immunoglobulin-like receptor 1	3903	ENSG00000167613; ENSG00000276053; ENSG00000278154; ENSG00000274110; ENSG00000276163	https://www.uniprot.org/uniprot/Q6GTX8	LAIR1	OID20737	Inflammation	0	-0.1712	-0.3124	0.4981	-0.2721	-0.151	-0.4785	0.0541	0.5872	0.9952	0.6098	-0.6678	-1.2043	0.023	1.0102	0.7124	0.1504	0.1932	-0.1258	-0.8772	-0.4811	0.1273	0.1261	-0.8897	-0.0771	0.1456	-0.27	1.1315	0.5124	-0.1291	0.309	0.3508	-0.0339	0.1915	1.315	-0.1954	0.1285	-0.2771	-0.2014	-0.4245	-0.1923	-0.9419
[truncated: 39 more columns]

## Sheet: Table S2-S_vs_NS
UniProt	protein_name	Entrez_id	Ensembl_id	Uniprot_URL	Assay	OlinkID	Panel	MissingFreq	S01	S02	S03	S04	S05	S06	S07	S08	S09	S10	S11	S12	S13	S14	S15	S16	S17	S18	S19	S34	S35	S36	S37	S38	S39	S40	S41	S42	S43	S44	S45	S46	S47	S48	S49	S50	S51	S52	S53	S54	average S
P10145	Interleukin-8	3576	ENSG00000169429	https://www.uniprot.org/uniprot/P10145	CXCL8	OID20631	Inflammation	0	1.3518	0.1917	5.9574	-0.4675	-0.3367	0.1049	0.1373	0.5373	0.1776	-0.2501	0.3751	0.048	1.1034	-0.3968	0.3999	-0.3717	0.2788	1.6609	-0.0407	-0.0729	0.2657	0.9264	-0.2676	0.0962	2.0175	-0.0495	0.7485	0.6586	0.4386	1.2479	-0.0711	-0.4028	0.3641	0.1248	0.7846	0.7807	-0.5945	-0.6959	1.9735	0.3441	0.4769375
Q9Y5A7	NEDD8 ultimate buster 1	51667	ENSG00000013374	https://www.uniprot.org/uniprot/Q9Y5A7	NUB1	OID20510	Inflammation	0	6.016	0.1969	-0.4467	0.0072	0.2932	-0.126	0.8443	0.2233	0.8766	-0.1881	0.0526	-2.5197	5.7056	-1.6306	2.8354	-0.0037	-2.7593	-1.8583	0.7776	-0.7573	0.3776	-0.5249	0.5155	2.3248	0.9824	-0.0072	0.0575	0.8645	-1.3886	-0.7341	0.565	0.356	1.5268	-1.5586	3.1166	-0.7055	-0.5635	1.2617	-0.3595	1.7094	0.3838725
Q12778	Forkhead box protein O1	2308	ENSG00000150907	https://www.uniprot.org/uniprot/Q12778	FOXO1	OID20515	Inflammation	0	5.3462	1.1807	-1.0745	0.3558	-0.0104	-0.0812	1.2615	0.807	1.1054	-0.2063	0.8293	-2.3316	4.6043	-2.1759	1.582	0.4865	-2.9015	-1.975	0.9378	-1.3363	0.5037	-0.6898	1.0211	3.4413	0.8388	0.6211	0.6144	0.9221	-1.3115	-0.8751	0.9885	-0.9126	0.8795	-2.1327	2.5136	-0.5544	-0.5653	1.3159	-0.5704	1.1034	0.338885
Q9UII2	"ATPase inhibitor, mitochondrial"	93974	ENSG00000130770; ENSG00000285390	https://www.uniprot.org/uniprot/Q9UII2	ATP5IF1	OID20760	Inflammation	0	4.5005	-0.7917	-0.8273	0.4596	0.1882	0.212	0.8879	0.8245	1.5117	-1.2334	-0.5882	-2.4695	4.4874	-1.9533	2.5477	0.2318	-1.4422	-0.5964	0.4783	-0.8588	0.7153	0.9975	0.6669	1.5711	0.4582	0.283	0.6702	1.5552	-1.2444	-0.6979	0.5987	-1.3949	0.8705	-1.9067	2.9359	0.2547	-1.2711	1.0056	-0.0171	0.5161	0.30339
O14867	Transcription regulator protein BACH1	571	ENSG00000156273	https://www.uniprot.org/uniprot/O14867	BACH1	OID20505	Inflammation	0.1071	4.6718	3.941	0.0373	0.4778	0.7619	-0.2164	0.9063	-0.158	0.6977	0.3345	0.4555	-1.0083	3.6464	-1.1889	0.6907	-0.2373	-0.4539	-0.8639	0.8265	-0.6663	0.7714	-0.1648	0.5913	2.3401	0.6993	0.0524	0.1609	0.5139	-0.4258	-0.0373	0.5222	-0.6862	0.1065	-0.4478	2.4152	-0.3341	-0.6396	1.0642	-0.5366	0.6182	0.480945
P78556	C-C motif chemokine 20	6364	ENSG00000115009	https://www.uniprot.org/uniprot/P78556	CCL20	OID20671	Inflammation	0	0.4535	-1.1327	-0.2788	0.8144	2.8476	-0.998	0.8067	-0.4223	0.4258	0.3803	-0.3294	0.3686	-0.8046	-0.6015	0.6277	-1.3225	-0.4405	2.9171	-0.4224	0.149	1.6463	2.7069	0.0794	-1.2358	-0.5967	0.2258	2.9424	0.423	1.529	0.3284	1.5265	2.295	4.1076	-0.3139	0.3689	2.7438	0.8707	1.8064	3.3484	-1.413	0.6606775
Q16698	"2,4-dienoyl-CoA reductase, mitochondrial"	1666	ENSG00000104325	https://www.uniprot.org/uniprot/Q16698	DECR1	OID20579	Inflammation	0	4.3998	-0.1008	-1.2217	0.6499	0.6236	0.1266	-1.6302	0.3112	0.7715	-1.2166	0.1408	-2.8382	4.2162	2.3307	2.0801	0.5773	-1.3311	-0.5712	0.2758	-0.6061	0.0329	2.0109	0.9407	2.0202	1.3639	-0.0322	-0.0798	-0.0906	-0.5522	-0.7598	0.0522	-0.7374	-0.0632	-1.7591	2.4324	0.4015	-0.7271	0.9836	0.4688	1.1348	0.3507025
O00273	DNA fragmentation factor subunit alpha	1676	ENSG00000160049	https://www.uniprot.org/uniprot/O00273	DFFA	OID20620	Inflammation	0	4.6938	-0.187	-0.017	-0.2246	-0.136	-0.6393	0.553	0.5199	0.6962	-0.1472	-0.0529	-1.7915	4.3853	-1.069	1.9116	0.3232	-0.5793	-0.5855	0.7077	0.4653	0.558	1.6075	0.6334	2.1328	0.3909	0.1043	0.017	0.9723	-0.781	-0.3199	0.7378	-0.4619	0.7896	-0.474	2.4824	-0.0692	-1.1382	1.168	-0.123	1.1234	0.4544225
O43597	Protein sprouty homolog 2	10253	ENSG00000136158	https://www.uniprot.org/uniprot/O43597	SPRY2	OID20475	Inflammation	0	5.2031	0.0049	-0.3899	0.8774	2.1497	0.0701	1.2475	0.1777	1.1244	-0.3797	1.7625	-1.8856	3.377	-1.2018	3.5771	0.1397	-2.2008	-2.0457	0.6599	-0.6329	0.4311	0.2334	0.8801	2.8492	0.7925	0.1068	0.1182	2.1774	-0.7827	-0.3663	0.7369	-0.6634	1.3453	-1.381	3.8025	0.3394	-1.0558	1.7809	0.7223	0.6932	0.609865
Q8IVG5	Sterile alpha motif domain-containing protein 9-like	219285	ENSG00000177409	https://www.uniprot.org/uniprot/Q8IVG5	SAMD9L	OID20536	Inflammation	0	4.5039	-0.5711	-0.492	-0.0885	0.6759	0.3594	0.2097	0.0898	0.554	0.2039	0.4644	-2.3487	4.0889	-1.6944	1.8836	0.0887	-2.1629	-1.3399	0.8958	-0.4906	1.3223	-0.2067	1.0298	1.7753	1.1636	0.5371	-0.5091	0.6407	-0.6373	-0.6539	1.5253	-1.1591	0.5531	-1.8645	2.229	0.2804	-0.7493	1.4991	-0.2413	1.5481	0.3228125
Q6UB28	"Methionine aminopeptidase 1D, mitochondrial"	254042	ENSG00000172878	https://www.uniprot.org/uniprot/Q6UB28	METAP1D	OID20519	Inflammation	0	4.6647	-0.2128	-0.8727	0.4411	0.422	-0.0514	0.3336	0.3171	0.5989	-0.9727	0.0739	-2.2726	3.7077	-1.2474	1.8515	-0.0276	-0.9374	-0.0702	0.2563	-0.8078	0.6292	1.8485	0.9596	1.3335	1.076	-0.1291	-0.4454	0.7562	-0.7881	-1.2015	0.1665	-1.3981	0.4152	-1.9021	2.1897	0.1785	-1.1794	0.542	0.1034	0.3998	0.218715
Q5R372	Rab GTPase-activating protein 1-like	9910	ENSG00000152061	https://www.uniprot.org/uniprot/Q5R372	RABGAP1L	OID20447	Inflammation	0	4.7629	-0.0486	0.6892	-0.2236	-0.5211	-0.083	0.7062	0.5489	-0.1138	-0.2735	0.5122	-1.7977	3.8373	-0.3023	1.8777	0.2201	-1.5365	0.2634	0.3579	-1.0093	0.1028	-0.2744	0.2377	2.0292	0.9079	-0.027	0.7493	0.9002	0.0058	-0.3504	-0.307	-0.6704	0.263	-1.1744	2.6255	1.4982	-0.8324	0.7984	-0.0058	0.7029	0.3761375
Q9Y6K9	NF-kappa-B essential modulator	8517	ENSG00000269335	https://www.uniprot.org/uniprot/Q9Y6K9	IKBKG	OID20544	Inflammation	0	4.5119	0.4433	-0.4035	0.8542	0.6516	0.1197	0.5602	0.1019	0.2118	-0.1551	0.6296	-2.2647	4.0125	-1.8276	2.1084	-0.0163	-1.9354	-1.5955	0.9554	-1.0929	0.4912	-0.8107	0.9562	2.7112	0.6069	0.0796	-0.3701	0.6143	-0.6789	-0.7352	0.7672	-1.1834	1.0219	-1.5454	1.6463	-0.0929	-0.989	1.0676	-0.3079	1.7304	0.27122
O15169	Axin-1	8312	ENSG00000103126	https://www.uniprot.org/uniprot/O15169	AXIN1	OID20582	Inflammation	0	4.8764	0.8095	-0.0674	0.5989	0.692	0.3111	0.9534	0.1643	1.0048	-0.1455	0.629	-2.8314	3.4761	-3.1886	2.2887	-0.0515	-2.3969	-3.1603	0.6455	-1.048	0.4116	-1.4886	1.0283	2.8715	1.0058	-0.0757	-0.4267	1.0953	-0.8535	-0.771	0.6431	-1.3662	1.3689	-2.433	3.124	-0.2204	-1.168	2.1363	-0.1145	0.6778	0.2251275
P11274	Breakpoint cluster region protein	613	ENSG00000186716	https://www.uniprot.org/uniprot/P11274	BCR	OID20558	Inflammation	0	4.5511	0.4576	-0.1338	-0.0179	0.7592	0.7683	1.0391	0.6991	0.9047	-0.0533	0.9584	-3.3071	3.943	-1.8936	1.7674	-0.0953	-1.892	-2.2739	0.9799	-1.1608	0.3852	-1.0436	0.6513	2.6338	0.4486	-0.0019	0.14	1.558	-0.8533	-0.2324	0.8242	-1.9127	0.724	-1.6673	2.8289	0.7335	-0.1685	1.741	-0.6689	1.1155	0.3308875
Q13459	Unconventional myosin-IXb	4650	ENSG00000099331	https://www.uniprot.org/uniprot/Q13459	MYO9B	OID20451	Inflammation	0.0571	3.6871	-0.2196	-0.914	0.8903	0.1285	0.5964	0.3783	0.237	0.7127	-0.4386	0.5229	-0.6672	3.8799	-1.5557	2.3825	-0.0429	-1.9839	-1.7433	1.9755	-0.9182	0.0677	-1.1876	0.6052	2.5058	2.498	0.0532	-0.6897	0.3614	-0.1936	-1.2081	0.6681	-1.6741	0.569	-1.6865	1.9794	-0.2493	-1.0272	0.2979	-0.6004	1.7105	0.242685
P01133	Pro-epidermal growth factor	1950	ENSG00000138798	https://www.uniprot.org/uniprot/P01133	EGF	OID20698	Inflammation	0	3.5618	0.7561	-1.4893	0.5677	0.9383	-0.1788	1.54	1.063	0.9998	-0.6904	0.5627	-4.1916	3.8677	-4.0512	3.1377	1.2042	-3.7757	-3.4173	1.7969	-0.8302	0.8726	-0.7588	1.3499	1.0275	1.7644	1.3179	1.3035	1.6956	-0.3863	-0.1341	1.1339	-0.9409	1.7592	-3.3293	2.9933	1.3428	-1.7594	-0.0301	0.2488	2.2201	0.32655
Q9NR12	PDZ and LIM domain protein 7	9260	ENSG00000196923	https://www.uniprot.org/uniprot/Q9NR12	PDLIM7	OID20729	Inflammation	0	4.0039	-0.2163	-1.8085	1.0517	0.7512	0.2767	1.3157	0.8533	0.0764	-0.7486	0.6904	-3.5528	3.8309	-3.3595	3.145	0.5268	-3.0452	-3.1858	2.2514	-0.6095	0.1198	-0.9707	1.2593	3.133	1.4481	0.7153	0.3983	1.6632	-0.3336	-1.3355	1.0827	-1.0988	1.1882	-3.1015	2.4488	-0.2927	-1.7413	1.5578	-0.5329	2.0839	0.248465
O43639	Cytoplasmic protein NCK2	8440	ENSG00000071051	https://www.uniprot.org/uniprot/O43639	NCK2	OID20683	Inflammation	0.0214	3.2227	-0.7417	-1.7277	-0.2224	0.4679	0.0988	1.3177	0.3737	0.6075	-0.8996	0.1291	-2.5553	3.8119	-2.9606	2.5341	0.7705	-2.4911	-2.7049	0.5807	-0.8201	1.0245	-0.9725	1.1878	1.9222	0.6565	0.5905	0.3168	1.4077	-0.4277	-0.6855	0.7315	-0.1469	1.2574	-2.6948	2.487	0.2517	0.6224	0.9425	0.2379	0.8018	0.20755
Q9UJU6	Drebrin-like protein	28988	ENSG00000136279	https://www.uniprot.org/uniprot/Q9UJU6	DBNL	OID20681	Inflammation	0	3.3783	-0.205	-1.5588	0.5272	0.7843	-0.0742	1.0892	0.4614	0.5399	-0.6863	0.592	-4.3944	3.094	-3.6477	2.5045	0.4986	-3.4944	-3.3915	1.253	-0.8078	0.3421	-1.0585	1.1123	2.4111	0.9828	0.224	0.2719	1.023	-0.5968	-1.2252	0.5558	-0.8138	0.6556	-3.2014	2.091	0.007	-1.7483	0.8837	-0.4353	1.9771	-0.00199000000000002
P46109	Crk-like protein	1399	ENSG00000099942	https://www.uniprot.org/uniprot/P46109	CRKL	OID20742	Inflammation	0	3.8311	-0.166	-1.1984	0.4777	1.0474	-0.2935	1.2451	0.4791	0.8337	-0.5164	0.5637	-3.8541	3.2518	-2.8776	2.9173	0.6689	-3.1857	-2.8338	1.1516	-1.0234	1.0087	-1.1695	1.1924	2.8726	1.0255	0.4772	0.5284	1.3246	-0.6844	-0.56	1.0086	-1.0736	1.1549	-2.7594	3.0248	0.3973	-1.317	0.9798	-0.6101	1.6132	0.2238125
P55145	Mesencephalic astrocyte-derived neurotrophic factor	7873	ENSG00000145050	https://www.uniprot.org/uniprot/P55145	MANF	OID20707	Inflammation	0	2.4986	-0.231	-2.345	0.9019	0.4926	0.2688	1.1878	1.0868	1.1942	-0.9739	0.2092	-5.2933	2.452	-5.303	2.2036	0.8963	-4.723	-4.6992	1.0178	-0.9068	0.8598	-1.6187	1.9914	2.7385	1.0978	1.1608	0.6847	1.9262	-0.0043	-1.0436	1.1396	-1.2526	1.1585	-4.1244	2.0234	0.0872	-2.0122	1.2676	0.0043	1.0721	-0.0727375
P47712	Cytosolic phospholipase A2	5321	ENSG00000116711	https://www.uniprot.org/uniprot/P47712	PLA2G4A	OID20685	Inflammation	0	3.4168	-0.3501	-1.3952	0.3019	0.7076	0.1007	0.9523	0.6397	0.8304	-0.5285	0.0157	-2.9892	3.1999	-2.9198	2.8468	0.7869	-2.4485	-2.0484	0.9227	-0.8073	0.5749	-0.185	1.3952	2.364	0.3093	0.6182	0.4467	1.4281	-0.3713	-0.3502	1.1626	-0.5125	1.0348	-1.7741	2.3196	0.6698	-0.6582	0.8529	-0.1107	1.1021	0.288765
Q9NZN5	Rho guanine nucleotide exchange factor 12	23365	ENSG00000196914	https://www.uniprot.org/uniprot/Q9NZN5	ARHGEF12	OID20554	Inflammation	0.0143	4.1668	0.06	-0.4871	0.9807	0.7122	0.6735	0.8001	0.5804	0.2611	-0.5733	0.9967	-3.487	2.4476	-2.8074	1.8393	0.4624	-3.3161	-2.7674	0.8111	-1.2386	0.3399	-1.7432	1.2866	2.9785	0.9531	0.1829	-0.391	1.3294	-0.487	-1.386	0.813	-1.6305	0.3971	-2.9241	2.1654	0.4271	-0.5183	1.8948	-0.6981	0.6955	0.0950025
Q92583	C-C motif chemokine 17	6361	ENSG00000102970	https://www.uniprot.org/uniprot/Q92583	CCL17	OID20745	Inflammation	0	3.4828	1.2885	-0.3239	-0.248	0.6368	-0.01	1.1526	1.2829	0.7556	-0.196	0.9743	-0.8186	2.9676	-0.6137	1.0572	0.0536	-1.7647	-0.3864	0.9532	0.0858	1.2382	-0.9423	0.9897	-0.6842	2.2736	0.5712	0.8548	0.7616	0.5472	-0.1341	0.8634	-0.7787	-0.1301	-0.3753	1.5348	1.4134	-1.263	0.7782	1.5672	1.2193	0.5158625
Q9NWZ3	Interleukin-1 receptor-associated kinase 4	51135	ENSG00000198001	https://www.uniprot.org/uniprot/Q9NWZ3	IRAK4	OID20577	Inflammation	0.0071	3.2558	0.159	-0.8646	-0.3521	0.553	0.1955	0.932	0.7912	0.9058	-0.7929	0.3219	-5.1557	2.6354	-4.3525	2.3541	0.2856	-4.4748	-3.1324	0.5194	-1.5159	0.5447	-1.2584	1.0186	2.5482	0.5804	0.5077	0.1102	1.8991	-1.3382	-0.881	0.9615	-1.4575	1.4153	-3.8344	2.6231	0.2246	-1.2395	1.9283	0.1002	1.0967	-0.054565
O95866	Megakaryocyte and platelet inhibitory receptor G6b	80739	ENSG00000204420; ENSG00000206396; ENSG00000228090; ENSG00000224393; ENSG00000237459; ENSG00000230060; ENSG00000231003	https://www.uniprot.org/uniprot/O95866	MPIG6B	OID20779	Inflammation	0	2.5023	0.746	-1.4034	0.7319	0.4014	0.2638	1.2072	1.0708	0.0062	-0.7546	-0.1245	-2.9967	2.7339	-3.6858	2.546	0.5561	-2.7762	-2.8742	2.0496	-0.8278	0.4826	-0.5364	1.089	0.7421	0.6564	1.674	1.1882	1.4382	-0.9376	-1.1004	1.3264	-1.4296	0.5372	-2.2981	1.7531	0.2484	-2.6447	-0.3304	0.2973	1.6852	0.0803225
O94992	Protein HEXIM1	10614	ENSG00000186834	https://www.uniprot.org/uniprot/O94992	HEXIM1	OID20589	Inflammation	0	3.5991	-0.0216	0.0742	1.2263	0.8321	0.8976	0.3468	0.8927	0.7787	-0.4013	0.1439	-2.6778	2.6531	-2.2921	2.3675	0.1193	-1.6973	-1.3867	0.568	-1.0285	0.6509	-0.3258	0.9449	2.5064	1.1526	-0.3839	-0.2238	0.6712	-0.4584	-0.9376	0.3063	-0.8955	1.4031	-0.9155	2.4512	0.3332	-0.2777	1.0593	-0.0191	0.4644	0.312505
Q05084	Islet cell autoantigen 1	3382	ENSG00000003147	https://www.uniprot.org/uniprot/Q05084	ICA1	OID20484	Inflammation	0.0214	4.4851	0.0506	-1.1834	1.0237	0.7197	0.2271	0.2332	0.6013	0.415	-0.3301	0.5438	-2.243	3.1371	-1.7555	1.536	0.5971	-1.5718	0.8031	0.4811	-0.6461	-0.0795	-0.6915	1.1186	2.7094	0.5799	0.3936	-0.4549	1.2255	-0.4276	-0.2064	-0.146	-0.2966	0.9554	-1.0962	2.462	-0.7722	-0.4559	1.6185	0.3905	1.0468	0.374935
Q96DB9	FXYD domain-containing ion transport regulator 5	53827	ENSG00000089327	https://www.uniprot.org/uniprot/Q96DB9	FXYD5	OID20463	Inflammation	0.1143	4.0616	1.1212	-0.5579	0.6403	0.3201	-1.2716	0.4185	0.4268	0.9425	-0.7613	-0.4068	-1.6907	3.5652	-1.2528	2.3532	0.5441	-1.442	-1.1864	0.5133	-0.2923	0.3762	0.22	1.6599	2.1889	1.0504	0.9413	0.4224	0.424	-0.8521	-0.0106	1.1754	-0.0355	0.4321	-1.6053	2.5534	0.0242	-1.5392	1.1869	0.359	1.0374	0.401345
P51617	Interleukin-1 receptor-associated kinase 1	3654	ENSG00000184216	https://www.uniprot.org/uniprot/P51617	IRAK1	OID20485	Inflammation	0	4.1083	0.3509	-0.1132	1.0282	0.5905	-0.0288	0.4532	0.0887	0.6724	-0.2163	0.9086	-1.1492	2.6966	-1.3781	2.098	0.1443	-1.654	-1.2095	0.564	-1.0668	0.1159	-0.5906	0.0029	2.1028	0.9682	0.3457	0.5529	0.9931	-0.489	-0.4108	0.3169	-0.3805	0.8038	-0.8665	1.6598	-0.4077	-0.8716	0.3817	0.3079	0.9234	0.3086525
P42768	Wiskott-Aldrich syndrome protein	7454	ENSG00000015285	https://www.uniprot.org/uniprot/P42768	WAS	OID20479	Inflammation	0.1643	3.4215	-1.1577	-1.2451	1.0671	1.9658	0.0452	0.8184	0.1665	1.3425	-0.0738	0.6391	-4.4146	3.606	-4.0075	3.1021	0.8782	-2.3653	-3.0922	3.2337	-0.5146	-0.7965	-0.4437	1.1052	2.2669	1.4136	-0.0452	0.5922	0.9608	0.0813	-1.4313	1.0811	-0.4517	1.3526	-4.2376	1.3909	0.613	-0.8782	0.4095	-0.3763	2.6455	0.216685
P29965	CD40 ligand	959	ENSG00000102245	https://www.uniprot.org/uniprot/P29965	CD40LG	OID20616	Inflammation	0	3.2827	0.723	-1.0227	0.0912	0.4673	-0.061	0.5323	0.655	0.5128	-0.6376	0.4623	-2.0543	2.6545	-2.0113	1.9553	0.4834	-2.1624	-1.7073	1.2332	-1.3408	0.6332	-0.3693	0.8494	1.3691	1.0847	0.3073	0.6771	1.3012	0.1371	-0.4933	0.6719	-0.8392	1.5233	-2.0572	2.6581	0.7841	-1.6049	0.3874	0.3158	1.3202	0.26779
Q7L8A9	Tubulinyl-Tyr carboxypeptidase 1	22846	ENSG00000071246	https://www.uniprot.org/uniprot/Q7L8A9	VASH1	OID20516	Inflammation	0.25	3.9747	-0.8325	-1.1882	-0.14	0.1123	0.4012	1.3033	1.2804	0.6197	-1.378	-0.1138	-1.7686	2.7623	-2.435	2.6549	0.6278	-3.1617	-1.7539	0.5246	-0.8171	0.5226	-0.9382	2.1336	3.1536	0.4128	1.0033	0.5315	1.4923	-0.6506	-0.2189	0.5551	-0.8305	1.2257	-2.9267	2.7698	0.0548	-0.6666	2.5104	0.0061	1.2606	0.3018275
Q9HCM2	Plexin-A4	91584	ENSG00000221866	https://www.uniprot.org/uniprot/Q9HCM2	PLXNA4	OID20597	Inflammation	0	2.2011	0.8482	-0.1107	0.7123	0.3649	0.3781	0.9205	0.7182	0.4423	-0.2104	-1.0173	-0.904	3.0208	-1.597	3.033	0.2939	-0.192	-0.1927	1.773	-1.2988	-0.441	0.2925	0.3222	0.2288	-0.2808	1.0681	0.2873	0.3969	-0.4084	-0.7773	0.8168	-0.2813	1.1512	-0.2623	0.8785	-0.4802	-1.5211	-0.2245	0.4523	0.8641	0.28163
P52564	Dual specificity mitogen-activated protein kinase kinase 6	5608	ENSG00000108984	https://www.uniprot.org/uniprot/P52564	MAP2K6	OID20552	Inflammation	0	2.9947	0.4881	-1.534	0.9452	0.6826	-0.1381	0.2589	0.4192	0.9715	-0.3601	0.7524	-3.0346	2.6975	-3.0535	2.9243	0.3664	-3.7361	-2.5144	1.5865	-0.5733	0.2833	-1.1165	0.6296	2.4855	1.5018	-0.0285	0.0285	1.007	-0.7365	-1.0128	0.8322	-1.0619	1.6244	-2.5949	2.5138	-0.0346	-1.6678	1.3532	0.1884	2.2212	0.163965
O43561	Linker for activation of T-cells family member 1	27040	ENSG00000213658	https://www.uniprot.org/uniprot/O43561	LAT	OID20640	Inflammation	0	2.683	0.0751	-1.0537	0.0887	0.3122	0.2667	1.0684	0.7338	1.2232	-1.4383	-0.3762	-3.7237	2.0116	-3.3073	1.8872	0.2772	-3.693	-3.4915	0.6948	-1.5428	0.9576	-1.3803	0.6718	2.4761	0.4065	0.1472	0.2913	1.5905	-1.839	-0.6264	0.5263	-1.803	1.3499	-2.4708	2.611	0.647	-1.652	2.7058	0.2071	0.8664	-0.04054
P09038	Fibroblast growth factor 2	2247	ENSG00000138685	https://www.uniprot.org/uniprot/P09038	FGF2	OID20503	Inflammation	0.0643	3.5989	0.6964	-0.0781	-0.1153	0.6644	-0.4006	0.3112	0.7547	1.2896	0.1921	0.9583	-1.0409	2.392	-1.1132	2.4594	-0.4063	-0.9793	-0.5889	0.9187	-0.3439	0.6257	-0.6096	1.0414	2.2296	0.2052	0.5534	-0.1679	0.9408	0.8391	-0.6424	0.4806	-0.3782	0.0291	-0.3405	2.4278	0.3914	-0.6037	1.075	0.1067	0.9774	0.4587525
Q9UN19	Dual adapter for phosphotyrosine and 3-phosphotyrosine and 3-phosphoinositide	27071	ENSG00000070190	https://www.uniprot.org/uniprot/Q9UN19	DAPP1	OID20524	Inflammation	0.0286	2.1659	0.2113	-2.07	-0.1371	0.7278	0.8266	1.227	0.8698	0.8771	-0.7806	0.2884	-5.6046	2.1655	-4.7813	2.0161	0.7911	-5.5863	-5.4535	0.3543	-1.5748	0.7291	-0.7768	2.1921	2.38	0.7624	1.5966	0.7065	2.1297	-1.7165	-0.5964	1.1911	-0.3766	0.9577	-4.837	2.5605	0.8306	-0.6115	2.0558	0.5902	1.0412	-0.066465
O75563	Src kinase-associated phosphoprotein 2	8935	ENSG00000005020	https://www.uniprot.org/uniprot/O75563	SKAP2	OID20761	Inflammation	0	2.5925	-0.4856	-1.5562	0.8932	1.1107	0.257	0.9353	0.2173	0.7693	-0.302	0.258	-4.532	2.4761	-4.2283	2.4984	0.4948	-3.3562	-4.0277	1.4632	-0.7042	0.3178	-1.123	1.0749	2.191	0.9984	0.1298	0.4086	0.6823	-0.3196	-1.5042	0.486	-1.0341	0.7282	-3.606	2.2221	-0.1502	-1.5718	0.6286	-0.6347	1.5888	-0.0928375
Q04637	Eukaryotic translation initiation factor 4 gamma 1	1981	ENSG00000114867	https://www.uniprot.org/uniprot/Q04637	EIF4G1	OID20625	Inflammation	0	2.5953	-0.3063	-0.697	1.0185	0.7041	0.2206	0.9577	0.433	0.8432	-0.2085	0.5075	-4.1223	2.3936	-3.8058	1.8701	0.3372	-3.0257	-2.6186	1.0695	-1.2791	0.2789	-0.7889	1.1583	2.5826	0.83	-0.1448	0.1182	1.4224	-0.0308	-1.1898	0.8817	-1.4442	0.9606	-2.7104	2.2268	-0.2234	-1.5545	1.0428	0.0232	1.1115	0.03593
P19876	C-X-C motif chemokine 3	2921	ENSG00000163734	https://www.uniprot.org/uniprot/P19876	CXCL3	OID20788	Inflammation	0	3.2378	1.4145	-1.7383	0.0834	0.0658	-0.0154	0.8426	0.485	0.8238	-1.1958	-0.0913	-1.3423	2.9526	-5.8424	2.2915	0.1734	-2.552	-2.8341	1.1785	-1.5586	0.6872	-1.4369	1.2228	1.2641	0.9318	0.6014	0.8677	1.4642	-0.8173	-0.0622	0.9675	-1.6595	0.9174	-1.7171	1.9549	1.0112	-2.1349	0.5636	0.0154	1.0923	0.0528075
Q9Y478	5'-AMP-activated protein kinase subunit beta-1	5564	ENSG00000111725	https://www.uniprot.org/uniprot/Q9Y478	PRKAB1	OID20444	Inflammation	0	3.3813	0.0059	-0.4288	0.6417	2.5363	-0.3333	-0.357	0.3426	0.295	-0.2334	-0.2464	0.4074	2.5191	-0.6609	1.4693	-0.3357	0.9396	-0.9947	1.0087	-0.2135	-0.1972	0.4167	-0.0715	1.1963	0.5112	0.179	0.3489	0.2469	-0.4758	0.0495	0.0479	-0.3585	0.2622	-1.2762	1.2827	-0.1244	-0.9325	0.4406	-0.0059	0.6308	0.2978475
P29350	Tyrosine-protein phosphatase non-receptor type 6	5777	ENSG00000111679	https://www.uniprot.org/uniprot/P29350	PTPN6	OID20717	Inflammation	0	1.0319	-0.4377	-1.5004	-0.1235	0.5995	0.4331	0.7456	0.711	0.6823	-0.7155	-0.0659	-4.8165	1.0389	-3.9595	1.282	0.5213	-4.4086	-4.1019	-0.6053	-1.0808	0.6705	-1.083	1.3114	1.8454	0.6558	0.8474	0.4377	1.4275	-0.8697	-0.4955	0.8637	-0.7814	0.716	-3.7703	1.2598	0.0829	-0.7108	1.397	-0.0949	0.3807	-0.266995
P37235	Hippocalcin-like protein 1	3241	ENSG00000115756	https://www.uniprot.org/uniprot/P37235	HPCAL1	OID20615	Inflammation	0	2.246	-0.058	-0.6304	0.2821	0.3024	0.4256	0.2014	0.648	0.4441	0.0177	0.6733	-2.9124	1.4704	-2.1951	1.6739	0.0232	-1.8603	-1.9402	0.5791	-0.6011	0.9551	-0.4984	1.2045	2.2899	0.4178	0.9154	-0.0063	0.5544	-0.5795	-0.5792	0.3448	-1.0158	0.937	-1.5263	2.2108	0.7537	-0.0712	2.0879	0.0031	1.0094	0.20492
Q9UNK0	Syntaxin-8	9482	ENSG00000170310	https://www.uniprot.org/uniprot/Q9UNK0	STX8	OID20531	Inflammation	0.0071	3.5222	0.4295	-0.29	1.1242	0.3929	0.454	0.582	0.1715	0.9048	0.6783	0.0137	-1.6186	2.6961	-1.3124	1.96	-0.0672	-0.9453	-0.3959	0.8489	-0.7155	-0.2356	1.5209	0.3449	1.7438	1.3427	-0.3912	0.1131	0.9201	-0.4254	-0.7565	0.5564	-0.4041	1.3406	-0.5258	1.0927	-0.0665	-0.7616	0.8952	0.6436	1.4561	0.420915
P03956	Interstitial collagenase	4312	ENSG00000196611	https://www.uniprot.org/uniprot/P03956	MMP1	OID20672	Inflammation	0	2.2903	1.0239	-0.0304	1.1302	0.1298	-0.0971	0.6475	1.0069	1.2923	0.6499	-0.8513	-0.5033	1.5057	-0.9127	2.4063	1.0636	-1.3755	-0.278	1.1454	-1.2084	1.3798	-1.0398	0.0193	2.0023	1.5942	0.2522	1.2304	1.0528	0.4294	-0.1569	-0.4011	-0.9814	1.018	-0.9364	1.8908	1.9298	-1.3234	0.0389	-0.0836	1.4415	0.4597975
Q99616	C-C motif chemokine 13	6357	ENSG00000181374	https://www.uniprot.org/uniprot/Q99616	CCL13	OID20655	Inflammation	0	2.1448	0.3911	-0.1623	-0.0815	0.7672	-0.4187	0.466	0.9538	0.395	0.0992	-0.068	-1.1687	1.7743	0.2824	1.1245	-0.269	-0.4476	0.0234	0.1088	0.0953	0.6698	0.1489	-0.1413	-0.0234	1.0983	-0.6342	0.1585	-0.2215	-0.6052	0.2214	0.8627	-0.6453	0.8682	-0.5266	0.9256	0.6599	-0.8294	-0.0962	0.3748	0.6518	0.22317
O60884	DnaJ homolog subfamily A member 2	10294	ENSG00000069345	https://www.uniprot.org/uniprot/O60884	DNAJA2	OID20627	Inflammation	0	2.9536	-0.3231	-0.7602	0.3601	0.277	-0.5733	0.8167	0.1897	0.5737	-0.1329	0.0965	-1.9265	2.0974	-1.9801	2.0673	0.2148	-1.9	-1.6517	1.0484	-0.7916	-0.0043	-0.2245	0.6928	1.7149	0.4234	0.0406	0.1634	1.0801	-0.3926	-1.1385	0.2537	0.0043	0.6675	-1.6772	1.749	0.0999	-1.3227	1.1713	-0.0538	1.2066	0.1277425
O43598	2'-deoxynucleoside 5'-phosphate N-hydrolase 1	10591	ENSG00000112667	https://www.uniprot.org/uniprot/O43598	DNPH1	OID20744	Inflammation	0	2.6508	-0.3391	0.8244	-0.3484	-0.4186	-0.3623	1.4151	0.8478	-0.1982	-0.7975	0.1487	-1.7626	2.2481	-1.0097	1.5252	0.6717	-1.5482	0.0403	0.6928	-0.2659	0.0631	0.7718	0.202	1.5016	-0.8612	0.3142	0.5903	0.6814	-0.3418	0.2622	0.1967	-0.6242	0.1046	-1.2465	1.3057	-0.7185	-1.0641	0.2394	-0.1661	0.4759	0.1425225
Q9Y266	Nuclear migration protein nudC	10726	ENSG00000090273	https://www.uniprot.org/uniprot/Q9Y266	NUDC	OID20623	Inflammation	0	2.2985	0.0544	-0.6103	0.4545	0.6428	0.0627	0.6332	0.1089	0.9064	-0.8681	0.0103	-2.166	2.2665	-1.8959	1.4194	0.4789	-0.8063	-1.0845	0.5829	-0.3594	0.2122	0.337	-0.4245	1.8229	0.6884	0.0273	0.1467	0.7203	-0.099	-0.8394	0.5641	-0.6934	0.8104	-1.057	-0.3157	0.4255	-0.7645	0.6829	0.105	0.9177	0.134895
P13232	Interleukin-7	3574	ENSG00000104432	https://www.uniprot.org/uniprot/P13232	IL7	OID20535	Inflammation	0	1.8565	1.5828	-0.6876	0.3714	0.1536	-0.3827	0.3103	0.7382	0.5151	-0.0428	0.3473	-0.6426	0.7682	-0.4131	1.8711	-0.0619	0.2443	-0.4513	0.9464	-1.7069	0.67	0.0428	0.7906	0.8225	0.9238	-0.1707	1.1922	1.2716	0.4435	-0.3072	1.3524	-0.9855	0.8741	-1.3694	1.9366	0.5641	-1.0584	0.1447	-0.0595	0.5961	0.324765
P42575	Caspase-2	835	ENSG00000106144	https://www.uniprot.org/uniprot/P42575	CASP2	OID20555	Inflammation	0.0786	3.3211	0.2076	-0.7927	0.3853	0.8507	0.0171	0.8246	0.1283	0.9547	0.4216	0.5533	-2.0371	2.7711	-2.113	2.394	-0.2475	-2.0345	-1.7943	1.1729	-0.2836	0.8017	-0.747	0.3635	1.9277	1.0513	0.0596	-0.2888	0.62	-0.2065	-0.9506	0.593	-0.7592	0.9815	-2.5801	2.3138	-0.2681	-0.6105	1.2281	-0.0019	1.3577	0.23962
P16455	Methylated-DNA--protein-cysteine methyltransferase	4255	ENSG00000170430	https://www.uniprot.org/uniprot/P16455	MGMT	OID20588	Inflammation	0	3.1829	0.6477	-1.608	0.456	-0.0584	0.6258	1.2625	0.7622	0.5439	-0.6353	-0.8755	-2.2183	2.6963	-3.1007	2.3586	0.4232	-2.1173	-1.6761	-0.8332	-1.7771	0.5607	-0.2925	1.0595	2.9809	1.5088	1.0233	0.0112	2.3989	-0.4907	-0.9203	0.7307	-1.3094	1.4912	-2.4383	3.0381	-0.823	-1.7921	1.5555	0.5431	1.716	0.21527
P36959	GMP reductase 1	2766	ENSG00000137198	https://www.uniprot.org/uniprot/P36959	GMPR	OID20641	Inflammation	0	1.586	-0.1912	0.2921	-0.0137	0.1501	0.2806	0.7251	1.2252	-0.4022	-0.6819	0.3587	-2.4687	1.5112	-1.6982	1.3579	0.6221	-3.0151	-0.4068	0.7537	-0.3363	1.0101	0.505	0.8211	1.5855	-0.1339	0.3992	0.4823	1.0566	-0.1814	-0.4263	0.5371	-0.8594	-0.0463	-3.2845	1.3022	0.6274	-1.1725	0.3792	-0.0078	0.6904	0.073315
Q8TEU8	"WAP, Kazal, immunoglobulin, Kunitz and NTR domain-containing protein 2"	124857	ENSG00000173714	https://www.uniprot.org/uniprot/Q8TEU8	WFIKKN2	OID20785	Inflammation	0	1.2128	0.0465	0.5138	-0.0844	0.5016	-0.3322	0.7193	0.7303	0.4764	-0.233	-0.1703	-0.4548	0.1668	0.3256	-0.3041	-0.0572	0.8723	1.0932	-0.4805	0.293	0.8214	1.384	0.0012	-1.0991	0.0787	0.5574	0.6806	0.8384	-0.6265	0.2364	0.7155	-0.6136	-0.3938	0.7945	-0.728	-0.5871	-1.2061	-0.4543	-0.3954	-0.4604	0.1094725
Q14118	Dystroglycan	1605	ENSG00000173402	https://www.uniprot.org/uniprot/Q14118	DAG1	OID20774	Inflammation	0	1.6749	-0.0579	0.2361	-0.1402	-0.0058	-0.1499	0.4808	0.2184	0.1838	-0.4734	-0.4097	-1.0064	1.5744	-0.6942	1.2147	0.0236	0.0058	0.1301	0.3457	-0.654	0.1432	0.3581	0.246	0.2529	0.2616	0.4395	0.1749	0.6111	-0.5422	-0.1175	0.3928	-0.1506	0.3041	-0.0235	0.9539	-0.1998	-0.8538	0.0138	-0.1981	0.1606	0.118095
P48061	Stromal cell-derived factor 1	6387	ENSG00000107562	https://www.uniprot.org/uniprot/P48061	CXCL12	OID20464	Inflammation	0	0.7121	0.9174	-0.0158	-0.9723	0.3984	-0.2151	0.0143	0.2232	-0.1453	-0.1697	-0.0628	-0.3175	1.0656	-0.1456	0.5276	-0.0349	-0.5102	0.3928	0.6511	0.6236	-0.8596	0.1939	-0.2492	0.0427	0.1485	0.6043	0.8499	0.2036	-1.3622	0.2889	0.3942	0.2715	0.5955	-0.8265	-0.2201	0.0974	-0.5071	0.0095	0.5607	-0.2869	0.0721475
Q9BYZ8	Regenerating islet-derived protein 4	83998	ENSG00000134193	https://www.uniprot.org/uniprot/Q9BYZ8	REG4	OID20784	Inflammation	0	0.0137	0.0186	0.8807	0.644	0.7258	-0.0232	0.5489	-0.0837	0.9691	0.4273	-0.0189	-0.5977	-0.1402	0.3298	0.2583	0.3095	-0.035	-0.0137	0.8448	-0.1167	0.2008	0.4356	0.5074	0.6153	-0.082	0.3124	1.4662	1.5292	-0.1041	0.4288	0.0679	0.1994	-0.4603	0.7418	-0.1334	-0.1577	-0.5733	-0.8179	-0.422	0.2679	0.224085
P51671	Eotaxin	6356	ENSG00000172156	https://www.uniprot.org/uniprot/P51671	CCL11	OID20668	Inflammation	0	0.4449	-0.4146	0.1908	0.0154	-0.0986	-0.0266	0.2622	0.2338	0.3251	-0.1209	-0.586	0.1908	-0.2924	0.2775	0.3085	-0.1819	-0.186	0.2842	-0.0453	0.4787	0.4165	0.5779	-0.1168	0.0976	-0.2105	0.0144	0.6866	0.7559	-0.4049	-0.0144	0.284	0.1592	0.2662	0.9528	0.1833	-0.0555	-0.7748	-0.3869	0.3589	0.1368	0.0996475
P50995	Annexin A11	311	ENSG00000122359	https://www.uniprot.org/uniprot/P50995	ANXA11	OID20583	Inflammation	0	0.6069	0.0769	0.0837	-0.0695	-0.0903	0.1602	0.2044	-0.5562	0.0675	-0.0045	0.1107	-0.0011	0.7197	-0.1451	0.3315	-0.1126	-0.3195	-0.4771	0.293	-0.1745	0.3644	0.4899	0.0985	-0.0821	-0.1793	0.2485	-0.2227	0.2274	-0.647	-0.2083	0.05	-0.3753	0.1609	-0.2876	0.1512	0.2857	0.2416	0.023	0.1199	0.376	0.03847
Q9UMR7	C-type lectin domain family 4 member A	50856	ENSG00000111729	https://www.uniprot.org/uniprot/Q9UMR7	CLEC4A	OID20573	Inflammation	0	-0.5747	0.6735	-0.469	0.3326	0.0414	-0.59	0.1823	-0.0956	0.1263	-0.2523	-1.196	-1.4901	-0.3823	-0.2163	-0.4342	-0.5697	-0.398	0.4995	0.2289	-0.6905	-0.0103	1.6235	0.5262	-0.7063	-0.3753	-0.0764	0.1119	0.1606	-1.5997	0.1507	-0.0022	0.3436	-0.524	0.6838	-0.3972	-0.903	-0.4472	-0.6822	0.3491	-0.7764	-0.195625
P21709	Ephrin type-A receptor 1	2041	ENSG00000146904; ENSG00000284816	https://www.uniprot.org/uniprot/P21709	EPHA1	OID20677	Inflammation	0	-0.5261	-0.078	-0.102	-0.0631	-0.5028	-0.2378	-0.07	0.3516	0.2834	0.2754	-1.3293	-0.239	0.207	0.4238	0.1858	0.228	-0.402	0.3678	0.0178	-0.9236	-0.1369	-0.1487	-0.8422	-0.424	-0.2779	-0.1147	0.6185	0.5241	0.0285	-0.2467	0.065	-0.0577	0.2416	0.3135	-0.462	-0.5254	-0.7354	-0.2577	-0.6551	-0.5954	-0.1455425
Q13478	Interleukin-18 receptor 1	8809	ENSG00000115604	https://www.uniprot.org/uniprot/Q13478	IL18R1	OID20652	Inflammation	0	-0.7071	0.4202	0.36	-0.943	-0.311	-0.6409	-0.1122	-0.4124	-0.772	-0.3107	-0.9446	-0.2184	-0.4663	-0.0893	-0.4294	-0.3215	-0.5137	-0.1853	0.6732	-0.3106	-0.001	1.2405	-0.4899	-0.8027	-0.1324	0.0872	0.0224	0.3167	-0.3882	0.0237	0.0293	0.1499	0.6185	0.2871	-0.5737	-0.7282	-0.5329	-0.2524	-0.0276	-0.8273	-0.2054
Q06520	Bile salt sulfotransferase	6822	ENSG00000105398	https://www.uniprot.org/uniprot/Q06520	SULT2A1	OID20508	Inflammation	0.0071	0.0102	0.84	0.7384	0.9584	-0.4354	-0.6343	-0.649	0.4339	0.303	0.1805	-0.0057	0.3501	-0.5959	0.1635	-1.336	-1.1402	0.2921	1.4924	0.0319	-1.15	-0.0794	2.2768	-0.5821	0.0057	-0.4211	-0.0951	-0.3666	0.3294	0.1758	-0.2794	1.2528	0.6115	0.047	0.6001	-1.6286	-1.5963	-0.371	-0.6186	0.1431	-0.7116	-0.0364925
O60934	Nibrin	4683	ENSG00000104320	https://www.uniprot.org/uniprot/O60934	NBN	OID20442	Inflammation	0	7.4156	1.1	-0.0661	-0.5062	-0.3477	-0.7521	0.1124	0.1711	-0.0848	-0.6405	0.1843	-1.2331	8.2933	-0.4938	0.2543	-0.3646	0.0529	-0.2673	-0.2568	-0.4828	0.1458	0.2656	-0.622	2.5037	0.9545	-0.524	3.3116	0.2881	-0.813	-0.0091	-0.2781	-0.6056	1.5367	0.5391	3.4059	-0.4413	-0.2075	1.4941	-0.7499	1.5387	0.595535
Q9GZT9	Egl nine homolog 1	54583	ENSG00000135766	https://www.uniprot.org/uniprot/Q9GZT9	EGLN1	OID20572	Inflammation	0	7.1111	0.3941	0.3042	-0.1711	-0.9547	-0.4203	0.9606	0.106	0.0685	0.0326	-0.5428	-1.0054	6.9309	-0.5419	2.0089	0.0202	-0.2398	0.0143	-0.4373	-0.9043	-0.1839	0.8933	-0.417	2.5387	0.3487	-0.3465	0.355	0.0847	-0.6105	-0.2057	0.5824	-1.0991	0.7503	0.2109	2.4062	-1.0927	-1.1506	0.5632	-0.3217	1.0535	0.427325
O60880	SH2 domain-containing protein 1A	4068	ENSG00000183918	https://www.uniprot.org/uniprot/O60880	SH2D1A	OID20514	Inflammation	0	7.1132	0.5531	-0.0072	-0.2121	-0.0731	-0.4385	0.4131	0.9634	-0.1365	0.4857	-0.3402	-1.08	6.8555	0.0534	0.9255	-0.3494	-0.7317	-0.8072	0.1866	-0.9127	-0.0681	-0.0969	-0.0546	1.9942	0.1891	3.0438	0.9304	0.2375	-1.1948	-0.0058	1.0039	-0.7246	2.4517	-0.2253	3.4726	-0.2363	-0.8365	0.9961	-0.6468	1.8336	0.6131025
P19878	Neutrophil cytosol factor 2	4688	ENSG00000116701	https://www.uniprot.org/uniprot/P19878	NCF2	OID20567	Inflammation	0	6.201	0.5534	0.2125	-0.6958	-0.1446	-0.5413	0.6669	0.6499	0.439	0.4883	-0.1566	-0.7837	5.576	0.7008	0.5984	-0.2298	0.0001	-0.1783	-0.5613	-0.8992	-0.4531	0.8292	-0.4795	1.3076	1.3763	-0.5959	0.5039	0.2947	-0.5484	0.1871	-0.0514	-0.2679	0.7528	-0.2687	1.8613	-0.3289	-0.7217	1.9709	0.2563	3.6959	0.530405
P09874	Poly [ADP-ribose] polymerase 1	142	ENSG00000143799	https://www.uniprot.org/uniprot/P09874	PARP1	OID20500	Inflammation	0	7.0552	1.4106	-0.2079	0.1171	-0.8054	-0.2491	0.6501	-0.0663	0.6789	-0.3192	-0.2148	-0.3014	6.8865	-0.886	0.9699	-0.5256	0.381	-0.0154	-0.7073	-1.0171	-0.2597	-0.4773	-0.7225	2.5152	1.3259	-0.2147	0.032	0.6441	-0.914	-0.0076	0.3037	-0.591	2.9285	-0.1581	5.28	-0.8394	-0.8512	2.482	-0.3718	2.9983	0.648405
P78362	SRSF protein kinase 2	6733	ENSG00000135250	https://www.uniprot.org/uniprot/P78362	SRPK2	OID20502	Inflammation	0.05	5.5009	-0.6175	-0.4836	-0.346	0.3985	0.301	0.3467	0.5328	0.4881	0.9666	-0.1573	-1.3209	6.0949	-1.2473	2.36	0.2422	-1.1536	-0.6817	0.3426	-0.8427	0.1831	-0.1347	0.6179	2.3844	0.3883	-0.1261	0.1228	0.9847	-0.6382	-0.2542	0.6629	-1.0799	0.7328	-0.5286	3.1833	-0.0868	-0.9019	1.1877	-0.3806	1.2823	0.4580725
P57771	Regulator of G-protein signaling 8	85397	ENSG00000135824	https://www.uniprot.org/uniprot/P57771	RGS8	OID20454	Inflammation	0.6643	-0.4034	1.3568	0.0557	0.5172	0.4561	0.1728	-0.2885	-0.2064	0.0048	-0.3988	2.3546	1.2225	-0.0048	-0.0968	1.187	3.6868	0.2809	-0.4291	-0.6961	-0.9364	-0.292	0.1708	2.6809	-1.0022	6.0139	-0.4208	0.0466	-0.0528	-0.0466	-0.9127	-0.2424	-0.6768	-0.1766	-0.4295	1.899	-0.5147	0.0867	-0.5284	0.2339	-0.3821	0.3322275
Q6ZUJ8	Phosphoinositide 3-kinase adapter protein 1	118788	ENSG00000155629	https://www.uniprot.org/uniprot/Q6ZUJ8	PIK3AP1	OID20587	Inflammation	0	4.7092	0.0648	1.2082	-1.2206	-0.8938	-0.1154	1.1714	0.9082	0.3536	-1.1103	0.0295	-2.4601	4.9842	-0.872	2.2806	-0.7616	-0.8839	0.1884	-0.3796	-0.6938	-0.8823	0.8494	0.1048	2.0057	1.0313	-0.1964	-0.0041	0.4458	-0.1556	0.9527	0.3016	-0.2614	0.9625	-0.6252	1.939	-0.3554	-1.1366	1.1227	0.0159	1.4357	0.3514275
O75475	PC4 and SFRS1-interacting protein	11168	ENSG00000164985	https://www.uniprot.org/uniprot/O75475	PSIP1	OID20534	Inflammation	0	5.6996	0.3992	0.4611	-0.9627	-0.6414	-0.271	0.2293	0.9273	1.1998	0.0311	-0.2686	-1.578	5.6928	-1.1134	1.6186	-0.9389	0.6383	-0.94	-0.2199	-1.1154	-0.2698	0.3808	-0.272	2.6542	1.0789	-0.2152	-0.0918	0.7954	-0.8753	0.1558	0.1698	-0.5479	1.592	0.3856	4.3842	0.3922	-2.2555	2.1276	-1.0328	2.2217	0.4906425
P68106	Peptidyl-prolyl cis-trans isomerase FKBP1B	2281	ENSG00000119782	https://www.uniprot.org/uniprot/P68106	FKBP1B	OID20618	Inflammation	0.3	6.1586	-0.1393	-1.7038	-0.0451	-0.3772	0.0727	2.3715	0.8604	0.6813	-0.9814	0.3811	-2.6222	4.4595	-2.7898	2.3668	-0.0119	-2.0281	-2.5574	1.9661	-1.2747	0.2132	0.0322	0.8912	3.2066	0.3276	0.2251	0.3467	1.1085	-0.4246	-0.625	0.2476	-1.3405	0.8155	-1.8607	3.0924	-0.8213	0.3138	1.4189	-0.6806	0.8867	0.30401
P34896	"Serine hydroxymethyltransferase, cytosolic"	6470	ENSG00000176974; ENSG00000284320	https://www.uniprot.org/uniprot/P34896	SHMT1	OID20714	Inflammation	0	3.9623	-1.2221	-1.1317	0.0987	1.044	-0.3687	0.6297	-0.971	1.1806	-2.2022	0.423	-3.653	2.8676	-2.1744	1.9469	-0.7083	-0.6861	2.5411	1.3282	-1.2052	0.174	1.0752	1.7181	0.3838	0.0149	-0.0952	0.5324	0.7048	-1.2729	-0.8806	0.1058	-0.2807	0.4434	-2.072	2.6622	-1.7829	-2.0212	0.7422	-0.699	1.2698	0.0605375
Q9HD26	Golgi-associated PDZ and coiled-coil motif-containing protein	57120	ENSG00000047932	https://www.uniprot.org/uniprot/Q9HD26	GOPC	OID20551	Inflammation	0	4.057	-0.1907	-1.9536	0.2142	-1.4653	-0.0354	0.2187	0.6853	1.044	-1.4321	0.4875	-1.9124	3.9635	-3.6891	2.9224	1.0347	-1.652	-3.2241	1.0344	-0.5457	0.5816	0.3444	1.1161	1.985	0.9538	0.398	-0.2138	0.6422	-1.4119	-0.7316	0.4487	-0.6816	-0.1224	-1.9473	3.2587	0.9632	-0.8301	0.4	-1.0781	1.3954	0.12579
Q96AX2	Ras-related protein Rab-37	326624	ENSG00000172794	https://www.uniprot.org/uniprot/Q96AX2	RAB37	OID20425	Inflammation	0.0571	1.6361	-0.6204	-1.1293	0.5753	0.335	0.6479	0.1943	-0.3666	0.4785	-0.5658	-0.7618	-2.4247	1.3337	-1.5371	1.1781	-1.33	-1.7833	-1.3787	0.168	-0.8321	0.4936	-0.5249	0.2062	1.1089	5.2172	1.9817	0.2256	0.0595	1.7596	4.1175	-0.0287	-0.5152	-1.3112	-0.6828	0.988	0.3195	1.2087	0.4982	0.234	0.104	0.2319125
P01583	Interleukin-1 alpha	3552	ENSG00000115008	https://www.uniprot.org/uniprot/P01583	IL1A	OID20488	Inflammation	0.8	-0.447	5.6402	-0.0529	1.4414	0.0453	0.0066	-0.0137	1.0122	0.2948	0.6415	0.7039	-0.5393	-0.2124	0.0626	-0.5503	-0.2253	-0.3108	1.0903	-0.2663	0.2301	0.1346	1.0339	-0.9446	0.2963	-1.8348	0.5083	0.8412	0.8571	0.458	-0.2811	-0.4562	-0.1952	1.1345	-0.5573	-0.6728	0.745	0.2354	-0.1103	0.9471	-0.2431	0.2611725
O95644	"Nuclear factor of activated T-cells, cytoplasmic 1"	4772	ENSG00000131196	https://www.uniprot.org/uniprot/O95644	NFATC1	OID20545	Inflammation	0	4.9049	0.945	-0.434	0.9291	0.8826	0.5197	0.3046	0.4211	0.4626	0.0096	1.0596	-1.7511	3.3672	-1.4589	1.6594	0.4625	-1.9639	-2.1473	0.997	-1.1031	0.0912	-0.8735	0.9801	1.2884	0.7323	0.0591	-0.1208	0.5218	-0.4177	-0.6006	0.7609	-1.0024	1.0064	-1.024	1.8833	-0.2568	-1.4068	1.0557	-0.4422	1.2626	0.28909
P01127	Platelet-derived growth factor subunit B	5155	ENSG00000100311	https://www.uniprot.org/uniprot/P01127	PDGFB	OID20741	Inflammation	0	3.7072	1.5115	-0.786	0.1281	0.2863	-0.4332	1.2894	0.2086	0.6823	-1.0514	0.6592	-2.5617	3.2957	-4.4655	2.6886	0.482	-3.2809	-2.4019	1.5351	-1.5562	0.9372	-1.5273	1.143	1.7004	1.3691	0.5318	0.699	1.4308	-1.5822	-0.2802	0.5418	-1.757	1.2518	-2.5663	3.0707	0.9876	-2.3144	0.1826	-0.3855	1.4558	0.1206475
Q92844	TRAF family member-associated NF-kappa-B activator	10010	ENSG00000136560	https://www.uniprot.org/uniprot/Q92844	TANK	OID20474	Inflammation	0.1643	4.0475	0.3729	-0.814	-0.9071	1.1258	0.902	0.0731	-0.1188	0.6738	-0.9118	0.6171	-0.5533	3.3473	-3.6057	0.7751	0.4138	-0.6948	-0.5019	1.1449	-0.6313	-0.6534	-0.1329	1.9275	2.186	-1.2458	-0.5766	0.7877	1.1106	-1.0904	-0.6064	0.3897	-1.65	-0.4122	-0.2432	1.7873	1.3134	-2.7059	1.0974	1.0646	1.5666	0.216715
Q8WV07	Protein LTO1 homolog	220064	ENSG00000149716	https://www.uniprot.org/uniprot/Q8WV07	LTO1	OID20434	Inflammation	0.2786	0.4852	0.2675	-0.1585	-0.1753	-0.7959	0.2223	0.4334	-0.941	-0.131	0.525	-0.7508	-0.1392	0.3946	-0.3377	0.8129	0.3359	-0.5684	0.2015	0.8441	0.4991	-0.8381	0.8057	1.4632	0.0683	-1.2984	-0.1118	0.1406	0.767	-0.5057	0.5551	0.1813	5.2371	-0.1394	-1.1691	-1.6327	2.2043	-0.2247	-0.3748	0.0481	-0.4808	0.1429725
Q03426	Mevalonate kinase	4598	ENSG00000110921	https://www.uniprot.org/uniprot/Q03426	MVK	OID20459	Inflammation	0	4.3802	-0.0028	-0.3099	-0.3488	-0.5428	-0.4618	0.5946	0.0729	0.5645	-0.7793	-0.1805	-0.84	1.8231	0.3793	1.5172	-0.2192	1.6704	1.8185	0.9587	-0.7466	-0.3823	4.2883	0.5093	1.1474	-0.2792	-0.2418	-0.5917	0.0028	-0.5225	-0.2077	0.555	-0.1868	0.0441	-1.819	1.2064	-0.7415	-0.7479	0.2383	-1.1776	0.881	0.2830575
Q8NDB2	B-cell scaffold protein with ankyrin repeats	55024	ENSG00000153064	https://www.uniprot.org/uniprot/Q8NDB2	BANK1	OID20594	Inflammation	0	4.0542	0.7868	-0.938	0.4149	0.8559	0.4724	0.5087	0.4946	0.8873	0.0821	1.082	-3.9609	3.2639	-3.7618	2.2868	0.3454	-3.9833	-3.4983	1.2821	-1.2664	0.8077	-1.9297	0.8858	2.3374	1.1746	0.2972	-0.5759	0.8043	-1.4328	-4.857	0.4712	-1.0098	0.2653	-2.93	2.4136	-0.0238	-0.6653	0.9702	-0.4076	1.645	-0.05878
Q96SB3	Neurabin-2	84687	ENSG00000108819	https://www.uniprot.org/uniprot/Q96SB3	PPP1R9B	OID20643	Inflammation	0	3.7281	0.5867	0.003	0.8937	0.8489	1.2937	0.4065	0.0684	1.2588	0.0055	0.2126	-2.7767	3.251	-2.9103	1.4591	-0.2202	-2.4916	-2.7511	-0.0055	-0.9714	0.1488	-2.1062	0.5666	2.9063	0.3773	-0.2804	-0.4547	2.1943	-0.1882	-1.5468	0.2201	-1.3708	0.9975	-2.4541	3.0601	-0.206	-0.515	2.747	-0.1125	0.4879	0.15901
Q7Z739	YTH domain-containing family protein 3	253943	ENSG00000185728	https://www.uniprot.org/uniprot/Q7Z739	YTHDF3	OID20478	Inflammation	0.1214	3.7383	0.4473	-0.5987	-0.7792	-0.4167	0.0081	0.6383	0.3687	1.2173	-0.9381	-0.1132	-3.4921	3.7603	-3.5509	2.5798	0.2187	-3.8151	-2.0365	0.3257	-1.4206	-0.3295	-0.5482	1.1923	2.2326	0.7282	0.1687	-0.0081	1.2383	-0.5321	-0.3551	0.3655	0.3848	0.6742	-3.5013	2.2968	0.7899	-1.4399	0.8785	0.684	0.3451	0.0351525
P01588	Erythropoietin	2056	ENSG00000130427	https://www.uniprot.org/uniprot/P01588	EPO	OID20522	Inflammation	0	-1.234	1.719	2.357	-0.1133	-1.101	-1.1785	0.8869	1.1516	0.6985	-0.4185	-2.118	-1.8713	1.0671	-0.6537	0.3939	0.6037	1.9271	-0.1774	2.8521	1.518	1.8025	0.4481	-0.2025	4.7321	-0.1957	-0.0825	0.6671	2.925	4.1107	0.0676	-0.1524	-0.4318	2.3252	1.3754	-1.7866	-0.2315	-0.0951	-1.6745	1.3578	0.6053	0.546835
P05231	Interleukin-6	3569	ENSG00000136244	https://www.uniprot.org/uniprot/P05231	IL6	OID20563	Inflammation	0	0.2858	1.5237	2.5204	-0.3562	-0.5879	-0.0649	0.6123	0.0087	2.256	0.1153	-0.4444	-0.207	0.6743	0.9492	2.3805	0.4115	2.0183	1.1002	-0.0219	-1.0454	1.2284	0.3771	-1.6548	-0.8097	-1.0933	-0.2938	0.3025	-0.2386	0.42	0.9555	-0.3243	-1.133	-0.7884	-0.3778	-1.8543	2.1065	-0.4255	-0.4382	2.4972	2.7666	0.333765
Q92609	TBC1 domain family member 5	9779	ENSG00000131374	https://www.uniprot.org/uniprot/Q92609	TBC1D5	OID20521	Inflammation	0.1	3.0779	0.4607	-1.2223	0.4608	0.7156	-0.7855	-0.2579	0.6246	0.6888	0.7838	1.0706	-3.9301	2.4509	-2.628	2.1409	-1.5362	-0.741	-3.1747	1.2483	-1.2895	0.4826	0.0057	1.1241	2.0664	1.4251	0.6098	-0.9427	0.914	0.0332	-0.8895	0.9269	-1.0381	1.0702	-1.1618	1.6581	0.6072	3.8264	0.681	-2.6137	1.7358	0.21696
P50452	Serpin B8	5271	ENSG00000166401	https://www.uniprot.org/uniprot/P50452	SERPINB8	OID20630	Inflammation	0	4.044	0.4801	0.5773	-0.2127	-0.9986	-0.3388	0.3369	-0.3454	-0.0814	0.5348	-0.842	-0.8045	3.9074	0.2275	0.2816	-0.1418	0.0746	-0.2243	-0.0978	-1.0087	0.3389	0.3663	-0.5436	0.4377	-0.186	-0.0109	0.6755	0.9871	-0.4511	0.2865	0.081	-0.7083	0.0507	0.0314	1.2687	0.3245	-1.0705	0.5668	-0.0675	0.4854	0.20577
P30048	"Thioredoxin-dependent peroxide reductase, mitochondrial"	10935	ENSG00000165672	https://www.uniprot.org/uniprot/P30048	PRDX3	OID20483	Inflammation	0.1	2.3365	0.2747	-0.6233	0.313	-0.8525	-0.1625	0.2809	-0.0482	0.3709	-0.5844	-1.0127	-1.3356	2.8802	-0.1777	1.1831	0.0805	0.3202	0.9617	0.4704	-0.4858	-0.1197	3.7539	0.3112	0.2998	0.4661	-1.2288	-0.5463	0.3882	-0.9315	-0.1019	0.5509	-0.3905	-0.5916	-0.53	0.9856	-0.0131	-0.4219	-0.4083	0.0899	0.0284	0.144495
Q15389	Angiopoietin-1	284	ENSG00000154188	https://www.uniprot.org/uniprot/Q15389	ANGPT1	OID20740	Inflammation	0	3.1849	1.6714	-0.5376	-0.0529	-0.4758	0.1208	1.1868	0.4254	0.9285	-0.6361	0.5932	-1.2056	2.5733	-2.1603	1.8705	0.6123	-1.6524	-1.2763	0.7051	-1.8946	0.2079	-1.3821	0.5459	1.0427	2.081	-0.141	1.1695	1.9349	-1.1975	0.2644	0.5859	-1.7086	0.5648	-1.2498	2.4322	-0.0912	-2.5184	-0.5199	0.0779	1.1246	0.180095
Q9C035	Tripartite motif-containing protein 5	85363	ENSG00000132256	https://www.uniprot.org/uniprot/Q9C035	TRIM5	OID20526	Inflammation	0.0714	3.3083	0.1573	-0.109	0.6696	0.3178	-0.1277	-0.4135	0.5891	-0.3772	-0.5718	0.3507	-2.2999	3.5667	-1.0339	1.3971	0.2888	-1.5147	1.1909	0.4153	-0.0866	-1.2648	-0.8459	1.0012	1.8558	0.798	1.464	0.0121	0.7407	-0.8263	-0.5575	0.8295	-0.2673	1.4057	-0.6957	1.6744	0.6324	-0.1605	-0.0329	0.4536	1.0373	0.3242775
Q9Y3P8	Signaling threshold-regulating transmembrane adapter 1	27240	ENSG00000137078	https://www.uniprot.org/uniprot/Q9Y3P8	SIT1	OID20462	Inflammation	0.05	3.0359	0.9341	0.4389	1.2049	-0.5172	-0.297	-0.0544	0.3313	0.2011	-0.055	-0.051	-0.184	2.1571	-0.0528	0.6625	-0.4248	-0.8784	-0.1611	0.3128	-0.8762	-0.2243	4.3261	-1.0859	-0.4402	-0.2639	-0.2549	0.0268	0.3627	-0.4064	0.3904	0.3336	0.2083	2.446	-1.2395	0.1511	-0.5816	-0.0473	0.2739	0.2849	-0.6711	0.232885
Q9H008	Phospholysine phosphohistidine inorganic pyrophosphate phosphatase	64077	ENSG00000107902	https://www.uniprot.org/uniprot/Q9H008	LHPP	OID20749	Inflammation	0	3.2735	-0.5439	0.8445	0.1098	-0.2354	-0.8773	1.444	0.3882	-0.2147	-0.8913	0.3139	-1.5287	2.6787	-0.4728	1.6509	0.7611	-0.3458	0.1422	0.373	-0.3607	0.0567	2.0156	-0.29	1.4229	-0.2053	-0.1849	-0.0905	0.1888	-0.2874	-0.0664	0.5087	-0.1012	-0.2086	-1.1358	1.2768	-0.821	-0.8584	-0.0426	-0.4906	-0.3745	0.1705375
Q9BT73	Proteasome assembly chaperone 3	84262	ENSG00000157778	https://www.uniprot.org/uniprot/Q9BT73	PSMG3	OID20549	Inflammation	0	3.3073	0.2319	1.0794	-0.279	-0.7227	-0.1916	1.4581	1.1431	-0.1233	-0.3005	0.9307	-1.3147	2.8146	-1.3421	2.0654	0.3698	-1.4177	0.1808	0.6399	-0.4264	-0.1172	0.7058	-0.2697	1.9419	0.3784	-0.3435	0.326	0.6068	-0.1119	0.2778	-0.2249	-0.8312	0.3583	-1.8176	1.3223	-0.919	-0.8875	1.0517	0.1362	0.627	0.2578175
Q16552	Interleukin-17A	3605	ENSG00000112115	https://www.uniprot.org/uniprot/Q16552	IL17A	OID20469	Inflammation	0.0143	0.6254	-0.3502	0.0148	-0.7592	0.0343	0.1812	0.6116	-0.0458	0.9893	-0.456	-1.3496	-0.0696	0.077	-0.4302	-0.8156	1.3583	1.9857	-0.3862	-0.1561	-0.2496	1.3362	1.1093	0.1728	-2.308	-1.7283	0.0632	2.2089	1.9599	1.3378	2.0481	2.0398	-0.3322	0.4342	-0.1414	-0.7483	-0.4644	1.8783	0.8008	2.928	-1.7274	0.29192
Q9UDT6	CAP-Gly domain-containing linker protein 2	7461	ENSG00000106665	https://www.uniprot.org/uniprot/Q9UDT6	CLIP2	OID20559	Inflammation	0.0071	3.8223	-0.0478	-1.6304	0.3834	0.2229	0.3778	-0.4203	0.5518	0.7105	-0.1749	0.8642	-4.4431	3.1709	-4.6193	2.1628	0.5129	-4.0149	-3.8142	1.1441	-1.1092	2.0529	-1.4059	0.6988	2.7676	1.0432	-0.101	-0.0881	1.5286	1.2868	-1.1306	-0.2816	-1.1989	1.1523	-5.1879	2.9726	-0.3286	-1.2992	1.7074	0.0063	1.5856	-0.014255
P14317	Hematopoietic lineage cell-specific protein	3059	ENSG00000180353	https://www.uniprot.org/uniprot/P14317	HCLS1	OID20648	Inflammation	0	2.4595	0.0371	-0.6642	0.1565	-0.0281	-0.0013	0.4736	0.5163	0.4672	-0.6392	0.1717	-2.792	2.7502	-1.5377	1.7071	0.1852	-2.1916	-1.7509	0.3795	-0.9774	0.2292	-0.7581	1.006	1.6026	0.2728	0.3121	-0.2661	0.9898	-0.7672	-0.2882	0.3554	-0.7541	0.6879	-1.4596	1.5043	0.2789	-0.7466	1.7289	-0.2735	0.5187	0.0723675
Q9Y3D6	Mitochondrial fission 1 protein	51024	ENSG00000214253	https://www.uniprot.org/uniprot/Q9Y3D6	FIS1	OID20722	Inflammation	0	3.0997	-0.2034	-0.0011	-0.1296	0.0764	0.5188	0.2211	0.0017	0.2255	-0.7143	0.4681	-1.3408	2.7965	-1.4403	1.0497	0.0275	-0.9526	1.3433	0.8509	-0.6807	0.1698	1.3572	0.5681	1.5438	0.0895	0.8039	0.4807	0.9503	-1.0181	-0.1612	0.9528	-0.553	0.2869	0.1736	1.5277	-0.5207	-1.2022	-0.4192	-1.4258	0.4497	0.231755
Q9NRJ3	C-C motif chemokine 28	56477	ENSG00000151882	https://www.uniprot.org/uniprot/Q9NRJ3	CCL28	OID20569	Inflammation	0	2.4323	2.665	-0.2598	1.4321	0.2624	-0.2226	0.1888	0.5871	-0.4589	-0.3735	-0.6423	-0.36	0.3902	-1.4329	1.7238	-0.2524	-0.1426	2.1232	-0.1804	0.0647	-0.1554	1.2028	-0.6894	1.2049	0.3796	0.4957	0.8881	1.3712	0.1907	0.4206	0.5921	-0.1585	1.2911	0.7271	1.7537	-0.006	-1.2163	-0.2037	2.4912	0.4215	0.46363
Q13574	Diacylglycerol kinase zeta	8525	ENSG00000149091	https://www.uniprot.org/uniprot/Q13574	DGKZ	OID20466	Inflammation	0.9	3.0089	-0.924	-1.5848	-0.402	-1.1116	-0.1157	-0.458	-0.29	0.6118	-1.1919	0.016	-0.363	3.2126	-0.719	1.2758	0.0951	-0.0646	-0.8142	-1.1833	-0.7025	-0.4204	0.0416	0.3139	1.4785	0.7182	-0.0272	0.1653	0.6371	-0.8108	0.9414	0.571	-0.6521	0.1651	0.0563	1.3075	-0.6282	0.1098	0.4035	0.165	0.3517	0.07957
Q96PD4	Interleukin-17F	112744	ENSG00000112116	https://www.uniprot.org/uniprot/Q96PD4	IL17F	OID20456	Inflammation	0.2571	-0.0139	0.7774	-0.8632	0.8578	0.3062	-0.7166	-0.7059	3.8972	0.3626	0.2983	-0.8911	0.0575	-0.0854	-0.8987	2.3584	0.6583	-0.6553	-0.5931	-1.1045	0.0434	1.6332	0.7557	-0.6815	-0.233	-0.5671	-0.2344	1.4826	-0.003	-0.3654	-0.4517	1.852	-0.0738	1.8418	0.0125	-0.5762	4.0712	0.7362	0.9186	0.4469	0.3551	0.3502275
P01584	Interleukin-1 beta	3553	ENSG00000125538	https://www.uniprot.org/uniprot/P01584	IL1B	OID20427	Inflammation	0.0143	2.6339	0.0082	-0.7682	0.3792	0.3237	-0.9713	0.1646	0.6778	0.4409	-1.3445	-0.6472	-1.1692	1.8697	-0.0325	3.3932	-0.1303	-1.4682	-0.9176	-0.229	-0.4387	0.7879	-0.0976	0.6471	0.4301	-0.9633	0.1172	0.3147	0.781	-0.4628	-0.0082	0.4498	-0.3027	0.3821	-0.5134	1.193	0.0114	-2.1074	-0.4762	2.0475	0.1616	0.1041575
Q12933	TNF receptor-associated factor 2	7186	ENSG00000127191	https://www.uniprot.org/uniprot/Q12933	TRAF2	OID20507	Inflammation	0	2.4585	-0.0066	0.1797	0.2137	0.2455	0.0378	0.2428	0.5025	0.3137	0.4977	1.0653	-2.9071	2.6387	-0.515	1.1125	0.1218	-0.8464	-0.7635	1.2394	-1.9456	-0.7244	0.6251	0.4328	2.2227	0.6202	0.5123	0.1291	1.0121	-0.9913	-1.0163	0.1512	-0.4171	0.4071	-0.9886	0.3121	-0.9375	-0.5412	0.2351	-0.033	1.7578	0.16634
Q12968	"Nuclear factor of activated T-cells, cytoplasmic 3"	4775	ENSG00000072736	https://www.uniprot.org/uniprot/Q12968	NFATC3	OID20470	Inflammation	0.8929	4.6529	0.3148	-0.7786	0.1275	-0.0434	-0.6175	1.6734	0.2012	-0.0688	-0.0969	-0.0424	-0.3595	3.2017	0.0599	-0.1747	-0.2062	-0.7281	0.7478	0.1122	-0.3699	-0.3588	0.5511	-0.3716	1.2732	0.4495	-0.3179	-0.2142	0.1773	-0.0576	-0.8267	-0.0188	-0.2102	1.0262	-0.574	0.8072	-0.4562	1.3445	-0.1687	0.3377	-1.8537	0.2035925
P0DMV8	Heat shock 70 kDa protein 1A	3303; 3304	ENSG00000204389; ENSG00000215328; ENSG00000235941; ENSG00000234475; ENSG00000237724	https://www.uniprot.org/uniprot/P0DMV8	HSPA1A	OID20718	Inflammation	0	3.0072	-0.6543	-0.3316	-0.1072	-0.0795	-0.2418	0.5951	0.2423	0.1086	-0.6669	0.0116	-1.3145	3.0955	-0.7077	1.5179	0.2373	-0.3242	-0.1505	0.427	-0.6723	-0.2493	0.2052	0.1616	1.5361	0.2293	0.0144	0.3602	0.453	-0.2549	-0.1902	0.3744	-0.6072	0.2832	-0.0703	1.6974	0.0144	-0.9893	0.3882	-0.5751	0.6319	0.185125
Q9H0P0	Cytosolic 5'-nucleotidase 3A	51251	ENSG00000122643	https://www.uniprot.org/uniprot/Q9H0P0	NT5C3A	OID20553	Inflammation	0.5286	2.7624	0.0527	-0.5338	0.675	-0.0569	-0.4533	0.3998	0.7287	0.2756	-0.0718	0.3553	-1.2647	2.715	-1.26	2.1157	0.1662	-0.47	-0.5916	0.9489	-0.3187	0.6007	-0.3681	0.9484	1.8574	0.6876	0.528	0.0335	0.2724	-0.2994	-0.3382	-0.0335	-0.6789	0.1503	-0.7777	1.9973	0.253	-0.1761	0.7923	-0.293	0.8439	0.30436
Q9UPV0	Centrosomal protein of 164 kDa	22897	ENSG00000110274	https://www.uniprot.org/uniprot/Q9UPV0	CEP164	OID20441	Inflammation	0.8357	3.0554	0.3452	0.2074	-0.5852	-0.254	-0.1954	0.1987	-1.2637	0.5203	-0.1965	-0.5772	-0.2123	4.2855	-0.2877	0.2507	-0.1817	-0.7241	0.2886	0.1778	-0.5126	-0.002	1.4503	-0.0565	0.3387	0.1665	0.2291	0.3036	0.1685	-0.2226	0.2879	0.0014	-0.2551	0.231	1.3704	0.4862	1.0725	0.1873	-1.0142	0.2295	0.2929	0.240115
P30044	"Peroxiredoxin-5, mitochondrial"	25824	ENSG00000126432	https://www.uniprot.org/uniprot/P30044	PRDX5	OID20644	Inflammation	0	2.1079	-0.4711	-1.8186	0.2627	0.2013	-0.2332	-0.11	1.0238	0.6631	-0.9271	0.4519	-3.398	2.2351	-2.5803	1.8446	0.6957	-1.9646	-2.2909	0.2262	-0.6393	0.3441	0.5577	0.8666	1.3343	1.2775	1.0677	0.1102	0.2136	-0.692	-0.7184	0.1154	-1.0376	0.3508	-0.9877	1.6794	0.0367	-0.8484	0.7233	-1.3338	1.3688	-0.007315
P19474	E3 ubiquitin-protein ligase TRIM21	6737	ENSG00000132109	https://www.uniprot.org/uniprot/P19474	TRIM21	OID20533	Inflammation	0	3.2053	0.2782	0.397	0.4195	-0.0799	-0.4276	-0.4252	0.0329	0.5921	-0.2516	-2.8183	-1.892	3.5302	-1.3586	1.403	0.3493	-0.2447	-0.4808	0.9652	-0.7323	-4.1148	1.8129	0.3854	1.3842	-0.4864	-0.8013	-0.519	0.2182	-0.6697	-0.0196	0.8492	-0.8475	0.1949	0.0055	2.1252	-0.3178	-0.6381	0.9426	-0.2464	0.7757	0.0623725
P09341	Growth-regulated alpha protein	2919	ENSG00000163739	https://www.uniprot.org/uniprot/P09341	CXCL1	OID20762	Inflammation	0	1.3961	1.1648	0.0409	1.1989	0.94	-0.3513	0.6423	0.34	0.2423	-1.0373	-1.0594	-1.6949	1.9499	-0.9041	2.1236	-0.6831	-2.0515	-0.6451	0.9239	-1.8566	0.7239	-0.8863	0.1697	2.318	-0.4062	-1.065	1.1038	0.5809	0.4041	0.8303	0.214	-1.3402	1.7567	-1.6312	0.1975	0.0351	-1.1038	-0.5535	0.334	1.7196	0.10202
Q9UNE0	Tumor necrosis factor receptor superfamily member EDAR	10913	ENSG00000135960	https://www.uniprot.org/uniprot/Q9UNE0	EDAR	OID20525	Inflammation	0	3.2177	-0.3184	-0.8876	0.5946	0.4393	0.6495	0.6527	-0.0795	0.221	-0.0314	-0.3983	-1.5947	2.2274	-1.1724	1.6124	-0.1351	-1.8507	-0.4431	0.1167	-0.5019	0.3945	0.1201	0.1388	-0.8854	1.4158	1.5269	-0.009	0.478	-1.6607	-1.5873	1.12	-0.9373	1.5419	-0.5046	1.1639	-1.4531	-0.568	1.3796	0.4024	0.8147	0.130235
P05113	Interleukin-5	3567	ENSG00000113525	https://www.uniprot.org/uniprot/P05113	IL5	OID20472	Inflammation	0.65	0.6648	4.2773	1.6286	1.9811	1.2577	-0.9703	4.6261	-0.0282	-0.3579	-0.4514	-6.5328	-2.5537	2.7608	2.4879	-5.5403	0.0494	-1.6131	-0.4808	0.597	-1.4999	0.4698	0.4736	0.0839	-1.1461	-6.0436	-6.4469	-6.2575	0.5863	1.2977	1.8075	1.7704	1.9953	0.2703	-0.4362	-0.1555	2.4359	1.7857	3.0822	3.2506	0.1272	-0.0186775
Q15109	Advanced glycosylation end product-specific receptor	177	ENSG00000204305; ENSG00000206320; ENSG00000229058; ENSG00000230514; ENSG00000231268; ENSG00000237405; ENSG00000234729	https://www.uniprot.org/uniprot/Q15109	AGER	OID20756	Inflammation	0	-0.5096	0.3188	-0.3536	-0.782	-0.0228	-0.0603	0.3561	0.8478	0.4213	0.6778	-1.7391	-0.3096	0.72	1.0582	0.3153	0.3502	2.971	0.2875	-0.0309	-0.2828	-0.2341	2.0794	-0.0008	-0.4049	-0.0893	0.3848	1.1207	0.9347	-0.9881	0.5988	0.5443	-0.0334	-0.618	0.3098	-0.2352	0.2477	-0.5037	-0.6974	-0.9865	-0.4422	0.1304975
Q9HC38	Glyoxalase domain-containing protein 4	51031	ENSG00000167699	https://www.uniprot.org/uniprot/Q9HC38	GLOD4	OID20710	Inflammation	0	1.8344	-0.238	0.0519	0.097	0.1788	-0.2242	0.7564	0.4185	0.3787	-0.3708	0.0203	-1.5785	1.8049	-1.0346	1.2604	0.3608	-1.7077	-0.3945	0.605	-0.4915	0.2207	0.2077	0.3664	1.1123	0.3197	0.3306	0.4416	0.6752	-0.5711	-0.0203	0.3589	-1.4776	0.2598	-0.5162	1.2958	-0.0189	-1.0015	0.2964	-0.2942	0.7244	0.110925
P30613	Pyruvate kinase PKLR	5313	ENSG00000143627; ENSG00000262785	https://www.uniprot.org/uniprot/P30613	PKLR	OID20682	Inflammation	0	2.5144	-0.9103	1.3071	-1.7704	-1.135	-1.1553	1.7068	1.2025	-0.9223	-1.4131	0.35	-1.6794	1.3505	-0.1419	1.1268	0.8002	-0.4755	0.9634	0.5853	0.0756	0.1861	2.1325	-1.5108	1.474	-0.2853	-0.1326	0.8606	0.166	-0.0118	1.0027	-0.1917	-0.0309	-0.3871	-0.7327	0.2168	-1.5348	-1.349	0.1753	0.3179	0.5262	0.08177
P25116	Proteinase-activated receptor 1	2149	ENSG00000181104	https://www.uniprot.org/uniprot/P25116	F2R	OID20691	Inflammation	0	2.3426	-0.109	-0.2808	-0.0158	0.2699	-0.2254	0.2999	0.9082	0.8323	-0.139	-0.4581	-1.4278	1.747	-0.0182	1.6357	-0.0545	-0.3309	-0.2709	0.4458	-0.5383	-0.0355	0.3219	0.4787	1.1303	0.4584	0.4938	1.0607	1.3469	-0.1069	-0.0487	0.9247	-0.3118	0.193	0.4372	0.9225	-0.0003	-1.3406	0.2933	-0.2622	0.3657	0.273345
P26022	Pentraxin-related protein PTX3	5806	ENSG00000163661	https://www.uniprot.org/uniprot/P26022	PTX3	OID20570	Inflammation	0	0.477	0.5232	-0.1031	-1.3277	0.2375	0.2729	-0.4142	-0.0577	0.0444	0.9298	-0.3173	-0.2176	0.8211	0.027	-0.249	-0.187	1.2866	0.9113	-1.5408	-0.5204	0.311	0.8667	0.3853	1.0316	0.5866	0.2495	0.2486	-1.7937	-0.8957	-1.6384	-0.2455	-0.1191	-0.2776	1.3297	-0.8413	1.2001	-0.148	0.2808	-0.9408	0.2382	0.0106
P20849	Collagen alpha-1(IX) chain	1297	ENSG00000112280	https://www.uniprot.org/uniprot/P20849	COL9A1	OID20550	Inflammation	0	-1.3624	0.3608	0.2687	-0.6755	-1.2216	-0.5176	-0.0499	0.081	-0.4018	-0.5074	-0.6428	-0.2703	0.9487	2.2483	-1.1254	-0.5602	0.1687	0.5188	-0.9738	-0.0399	-0.5166	0.8022	-0.1339	-1.2044	-0.067	0.5692	1.0726	2.2023	0.3114	1.6533	0.256	1.1613	0.0956	3.5529	0.4931	1.3948	-0.4916	-0.3048	1.2735	-0.5259	0.19601
P28838	Cytosol aminopeptidase	51056	ENSG00000002549	https://www.uniprot.org/uniprot/P28838	LAP3	OID20436	Inflammation	0.0429	2.2962	0.4577	-0.8464	0.458	0.2408	-1.0372	-0.2132	-0.2664	0.3814	-1.3927	-0.3889	-0.4402	1.1043	-3.391	1.0591	-0.0626	0.3387	0.3271	-0.0496	-1.0506	0.9162	0.8925	0.6594	1.0338	0.4323	-0.349	0.5291	0.758	-0.7108	-0.0012	1.0962	-0.6921	0.7415	-0.7221	1.0179	0.13	-1.5311	1.5784	-0.4777	1.2967	0.1030625
P19883	Follistatin	10468	ENSG00000134363	https://www.uniprot.org/uniprot/P19883	FST	OID20770	Inflammation	0	0.4595	0.7525	1.3191	-0.5531	-0.4888	-0.3302	1.2954	-0.0375	0.7177	-0.6504	-0.4034	0.1433	0.6791	-0.0051	-0.1647	0.0031	0.6631	0.9178	-0.4652	-0.0716	1.9667	-0.0031	-0.6701	-0.7622	0.2171	0.8824	0.7913	1.691	0.2011	0.3697	0.2862	0.4344	-0.3534	0.3396	-0.0478	-0.5216	-0.6239	-0.4164	-0.1351	-0.388	0.1759625
O95379	Tumor necrosis factor alpha-induced protein 8	25816	ENSG00000145779	https://www.uniprot.org/uniprot/O95379	TNFAIP8	OID20433	Inflammation	0.1071	2.2852	-0.4627	-1.1059	-0.7478	0.634	0.1554	-1.3542	1.0113	0.9289	-1.332	-0.9437	1.1779	1.3711	-7.3019	1.4543	0.4195	-0.9521	-0.427	0.4725	-1.9528	-1.8821	-0.0574	0.0168	1.3069	-0.0135	-0.7278	-0.5384	0.7547	-7.8635	0.24	0.9259	-1.5053	-0.4085	0.9697	0.8349	3.963	-1.2627	-0.3597	0.1289	-0.9802	-0.3282075
P29279	CCN family member 2	1490	ENSG00000118523	https://www.uniprot.org/uniprot/P29279	CCN2	OID20709	Inflammation	0	2.23	0.6413	-0.3343	-0.8413	0.1938	-0.1381	0.6239	0.3472	0.2833	-0.5315	-0.382	-0.8158	1.5212	-0.2539	1.0271	0.1413	-0.2304	-0.0074	0.2737	-1.1143	-0.2084	0.0892	-0.23	0.4592	0.6279	0.6637	0.6601	1.0604	-0.6851	-0.0507	0.0374	-0.4066	0.6753	-0.0475	1.4572	0.2808	-1.0907	-0.4176	-0.5543	0.0658	0.1254975
P78310	Coxsackievirus and adenovirus receptor	1525	ENSG00000154639	https://www.uniprot.org/uniprot/P78310	CXADR	OID20561	Inflammation	0	-0.3063	1.6805	0.4396	0.2109	-0.4837	-0.3731	-0.3722	0.4093	0.5086	0.4953	-0.6314	-0.1165	0.0255	0.5193	0.0975	-0.2015	0.6617	1.8107	0.2128	-0.7785	0.4744	3.8758	-0.6899	0.2814	0.3009	-0.1722	0.5778	0.8802	-0.8269	-0.0416	0.755	-0.1364	0.4316	1.0492	-1.4264	-0.9739	-1.1989	-0.4814	-0.0745	-0.7218	0.1422725
O00175	C-C motif chemokine 24	6369	ENSG00000106178	https://www.uniprot.org/uniprot/O00175	CCL24	OID20772	Inflammation	0	0.5187	-0.7014	-0.607	-0.8328	-0.2334	-0.7221	0.594	-0.4031	-0.0957	0.0214	-0.2244	0.923	0.1756	-0.6371	0.3376	-0.0214	0.5916	0.442	-0.5983	0.6573	-0.3096	0.9871	-0.4067	0.3811	0.0863	1.056	0.9414	0.6433	-0.5837	0.2672	0.0932	-0.1021	1.7304	1.3462	-0.5775	1.0471	-0.3854	1.1513	-0.4211	0.4556	0.164615
P32456	Guanylate-binding protein 2	2634	ENSG00000162645	https://www.uniprot.org/uniprot/P32456	GBP2	OID20489	Inflammation	0.4786	2.9412	-1.0493	0.5038	-0.3401	-7.4346	-6.7745	-2.6509	1.1164	0.0677	0.2266	0.8785	-7.0004	2.826	0.1316	0.795	0.3387	-0.8241	0.0333	0.7505	-0.3934	-2.3558	0.5965	0.1414	0.5163	0.0487	0.3731	-0.2948	1.9154	-1.0014	-0.4495	-2.5264	-1.3079	0.8451	0.9229	-0.0915	3.6627	-3.6225	-1.2932	-1.3319	0.4861	-0.5156175
P20340	Ras-related protein Rab-6A	5870	ENSG00000175582	https://www.uniprot.org/uniprot/P20340	RAB6A	OID20608	Inflammation	0	1.7192	0.3402	0.3792	0.223	-0.2523	0.3767	-0.0554	-1.1353	0.1545	-0.4852	-0.4429	0.3621	1.2217	-0.2796	-0.3831	-0.474	-0.8739	0.1913	0.1458	-0.5873	-0.3813	0.9681	-0.1504	0.4613	0.8121	-0.0584	-0.9821	0.4955	0.4581	-0.5221	-0.7961	0.3505	1.4676	0.6722	1.0279	-0.0249	-0.6681	1.4389	0.303	-0.0408	0.1243925
O60575	Serine protease inhibitor Kazal-type 4	27290	ENSG00000122711	https://www.uniprot.org/uniprot/O60575	SPINK4	OID20509	Inflammation	0	1.0878	0.7983	0.9491	0.5681	0.632	-1.4789	0.0781	0.9177	0.826	0.8935	-0.8685	-0.0336	-0.8471	0.2565	0.3576	-1.1107	0.3001	0.2234	-1.202	-0.2249	-0.9571	0.3826	-0.998	-0.0626	0.8983	-0.7838	0.7496	0.2035	0.5779	-1.0705	0.8846	1.2448	1.0317	1.3211	-1.1541	-0.0788	-0.6556	-0.5045	0.1605	1.22	0.1133025
O43736	Integral membrane protein 2A	9452	ENSG00000078596	https://www.uniprot.org/uniprot/O43736	ITM2A	OID20504	Inflammation	0	-0.2529	-1.2883	1.064	-0.9023	0.0827	-0.0274	0.0331	0.1586	0.6762	0.8319	-2.2853	-0.0546	0.4099	0.8588	0.2055	0.3105	0.0844	0.993	-0.4925	-0.6696	0.2547	0.7189	-0.3377	0.7159	-0.101	-0.6577	1.0628	0.4133	-1.2711	0.2873	-0.0114	0.042	-0.0374	1.6053	-0.4886	0.3442	0.6689	-0.4939	0.0145	0.0054	0.0617525
Q99895	Chymotrypsin-C	11330	ENSG00000162438	https://www.uniprot.org/uniprot/Q99895	CTRC	OID20752	Inflammation	0	-0.0446	-0.5021	-0.8368	-0.6235	0.1376	1.4495	0.5051	0.5577	-0.4883	-0.911	-2.0972	0.9351	0.3965	-0.0669	1.3647	-0.2364	1.415	0.3079	-0.6247	0.3449	0.7021	0.7864	1.8215	0.6445	0.6089	-0.0386	0.7712	-0.2733	-1.4881	-0.2974	-0.32	1.1055	0.5325	-1.2664	-1.0988	0.0946	-0.5636	-0.1113	-0.2323	-0.7467	0.04033
O76096	Cystatin-F	8530	ENSG00000077984	https://www.uniprot.org/uniprot/O76096	CST7	OID20704	Inflammation	0	1.7601	0.4008	-0.272	-0.9959	-0.1694	-0.7221	0.7555	0.3856	-0.0131	-0.6766	-0.149	-0.9059	1.8757	0.0933	1.2077	0.3714	-0.993	0.3212	-0.6587	-0.5826	0.1876	0.1195	-0.3136	-0.0559	-0.1047	0.2533	0.9691	0.4481	-0.3535	0.2616	0.2121	-0.3648	-0.4513	0.3961	0.2338	0.4588	-0.7792	-0.9501	-0.2423	0.3489	0.0326625
P12544	Granzyme A	3001	ENSG00000145649	https://www.uniprot.org/uniprot/P12544	GZMA	OID20663	Inflammation	0	2.196	-0.2478	-0.0054	-0.4445	-0.1078	-0.103	0.6885	-0.0464	0.5585	-0.5185	-0.4987	-0.049	2.5879	0.0054	0.1745	-0.1528	-0.3658	0.449	-0.4014	0.2898	0.0791	0.5522	-0.3175	-0.6118	0.0786	0.2129	0.6939	0.5664	-0.8179	0.3885	0.4528	0.2711	0.6583	0.5844	0.1823	0.0175	0.2071	-0.5456	0.296	-0.0562	0.172515
O43707	Alpha-actinin-4	81	ENSG00000130402; ENSG00000282844	https://www.uniprot.org/uniprot/O43707	ACTN4	OID20435	Inflammation	0.3071	0.0749	0.6706	0.4717	0.0634	-0.584	-0.0661	0.4574	-0.4464	0.5288	0.0663	-0.923	-0.3435	0.1553	-0.0335	-0.0526	0.2444	0.3198	0.2617	-0.4158	-0.0239	0.0006	0.6567	-0.7673	0.0565	0.277	0.1402	0.3731	0.0895	0.7698	0.0822	0.4668	0.117	-0.4062	0.3621	-0.3551	4.2189	1.0879	-0.2639	0.2275	0.5274	0.202155
O43915	Vascular endothelial growth factor D	2277	ENSG00000165197	https://www.uniprot.org/uniprot/O43915	VEGFD	OID20662	Inflammation	0	0.3927	0.3993	0.3141	-0.9263	-0.0622	0.5732	0.6796	0.2762	-0.1096	0.0558	-0.5303	-0.0418	-0.1236	-0.2334	-0.0226	-0.3691	1.7454	0.5707	-0.1307	0.0432	0.2268	0.9992	-0.1573	0.2215	-0.1398	0.6055	0.3074	0.8482	-0.4143	0.0234	0.4947	-0.2114	0.162	0.876	-0.0035	-0.2212	-1.0119	-0.6868	0.0417	-0.504	0.09892
P01375	Tumor necrosis factor	7124	ENSG00000204490; ENSG00000206439; ENSG00000228321; ENSG00000228849; ENSG00000230108; ENSG00000223952; ENSG00000232810	https://www.uniprot.org/uniprot/P01375	TNF	OID20473	Inflammation	0	0.6233	0.64	0.4848	0.0757	-1.2871	-0.1247	-0.9371	-0.5444	0.5494	-0.4389	1.1088	-0.1008	-0.3342	1.1441	0.4625	-0.2651	0.1197	0.778	-0.8176	-0.1919	0.3291	0.1388	-0.3599	-0.6928	1.2217	-0.1881	0.3629	0.9658	-0.5238	0.3231	0.9269	-0.5315	-0.4776	0.8605	-0.3477	0.134	3.404	-0.2888	1.1431	-0.1086	0.18089
Q9NRM6	Interleukin-17 receptor B	55540	ENSG00000056736	https://www.uniprot.org/uniprot/Q9NRM6	IL17RB	OID20585	Inflammation	0	-1.0304	1.843	0.3375	-0.0244	-0.0331	0.5909	-0.6076	0.6573	0.2597	0.8899	0.0799	-0.1431	-0.2439	0.275	0.28	0.4566	-0.0976	0.8696	0.5349	-0.2998	-1.5966	0.7426	-0.516	-0.5508	-0.1344	-0.2054	-0.394	0.5546	-1.1213	0.4222	0.181	0.0615	0.8702	0.6072	-0.3912	-0.1164	0.6326	-0.3697	0.4667	-0.5215	0.0803925
Q99435	Protein kinase C-binding protein NELL2	4753	ENSG00000184613	https://www.uniprot.org/uniprot/Q99435	NELL2	OID20706	Inflammation	0	-0.2217	-0.9034	0.1301	-0.7313	-0.0029	-0.5405	1.1151	0.1362	0.1006	-0.3554	-1.1415	0.2227	0.0029	-0.5245	-0.3249	0.0234	1.2679	0.1872	-0.466	0.8657	0.2046	1.1939	0.1865	-0.7017	0.0455	0.7947	0.7118	0.334	0.2052	0.5057	0.0599	0.2423	-0.0188	1.0902	0.0292	-0.2232	-0.2632	-0.1819	0.4562	-0.5312	0.074485
Q8WU39	Marginal zone B- and B1-cell-specific protein	51237	ENSG00000170476	https://www.uniprot.org/uniprot/Q8WU39	MZB1	OID20732	Inflammation	0	0.861	-1.4373	0.2099	-0.0005	0.3767	-0.3045	1.1823	0.0005	1.0547	0.5702	-0.3203	-0.0441	1.5327	0.3865	1.6495	-0.2569	0.1301	0.6126	0.008	-0.3407	0.9572	0.8962	-0.457	-1.4227	-1.3496	0.3234	0.2401	-0.3357	-0.0748	0.0562	0.5868	0.1779	0.6159	0.8182	-0.401	0.1212	-0.5313	-1.1211	0.3938	-0.9279	0.110905
P33241	Lymphocyte-specific protein 1	4046	ENSG00000130592; ENSG00000288199	https://www.uniprot.org/uniprot/P33241	LSP1	OID20530	Inflammation	0	3.198	0.6254	0.1194	-0.8191	-0.6314	-0.8458	0.081	0.0648	0.1975	0.0749	-0.4133	-0.6946	3.2665	-0.0543	-0.1533	-1.0259	-0.4823	-0.1018	-0.4501	-0.9652	-0.2344	0.2293	-1.0764	0.9038	0.2736	-0.5313	0.5162	0.0543	-0.3784	-0.1573	-0.2115	-0.8604	0.4224	0.2652	1.6804	0.9113	-0.8519	0.4431	-0.2458	0.5484	0.067275
P20809	Interleukin-11	3589	ENSG00000095752	https://www.uniprot.org/uniprot/P20809	IL11	OID20455	Inflammation	0.2357	0.4391	0.8106	-0.3598	-0.093	-1.2307	0.2349	-0.3785	-0.3594	0.6151	-0.0821	-0.2485	0.5388	-1.3077	-0.3231	0.535	2.524	-0.8147	0.3625	-0.2035	-0.4213	-0.255	0.496	-0.4517	-6.9511	1.0949	0.0916	-0.5845	1.0227	0.3275	0.886	0.7314	-0.2217	0.5673	-0.6501	-1.71	1.3678	-1.5535	-0.1123	1.104	0.4743	-0.1022175
P25942	Tumor necrosis factor receptor superfamily member 5	958	ENSG00000101017	https://www.uniprot.org/uniprot/P25942	CD40	OID20724	Inflammation	0	0.6149	-0.1562	-0.0618	-0.2898	-0.371	-0.4842	0.4791	-0.0035	0.8026	-0.0021	-1.0555	-0.6811	0.6964	-0.2791	1.2505	-0.2728	-0.3617	0.5371	0.0829	-1.1052	-0.3641	2.3168	0.0268	-0.0875	0.0881	0.3512	0.6909	1.0508	-0.6603	0.3205	0.6829	0.1992	0.7329	0.9353	0.0021	-0.1482	-0.6633	-0.5622	0.0694	-0.3532	0.09919
Q12765	Secernin-1	9805	ENSG00000136193	https://www.uniprot.org/uniprot/Q12765	SCRN1	OID20542	Inflammation	0	1.9222	-0.5418	-0.1536	-0.6769	-0.0126	-0.4129	0.1449	0.6774	1.4522	-0.4856	-0.7819	-2.403	2.2331	-1.2936	0.799	-0.6155	-0.6031	-0.2152	0.2273	-1.1188	-0.3555	0.1805	-0.0023	1.2832	-0.1949	0.6328	-1.0446	0.2304	-0.0884	-0.4113	0.5372	3.4715	0.5351	0.5704	0.8693	0.3033	-0.7362	0.1522	0.3374	0.5238	0.1233875
P13725	Oncostatin-M	5008	ENSG00000099985	https://www.uniprot.org/uniprot/P13725	OSM	OID20574	Inflammation	0	0.3854	0.108	1.4995	-2.1787	-1.7968	-2.1599	1.0987	0.9146	0.2846	-2.0032	1.0296	-1.9926	2.0264	-0.5142	2.4145	1.0938	-0.931	0.8613	0.0004	0.1016	-0.3571	1.2445	0.1068	-0.0045	0.4214	0.0064	-0.2442	0.1438	1.2874	1.3067	-0.7367	-1.2444	-0.8433	-0.9307	-0.7119	-0.9099	-2.3458	-1.157	-0.3003	0.1344	-0.12231
P02778	C-X-C motif chemokine 10	3627	ENSG00000169245	https://www.uniprot.org/uniprot/P02778	CXCL10	OID20697	Inflammation	0	-0.6663	-0.0767	1.6398	1.8602	-0.0164	-0.5666	1.1773	0.2604	0.781	0.3314	-0.5153	-0.1994	-0.1178	2.3851	1.1367	-0.0002	0.092	0.4526	-0.5837	0.3791	0.6571	0.7733	-0.2408	-0.115	0.1788	0.4168	1.1598	0.8189	0.0564	1.1474	0.4266	0.6895	0.6815	-0.1512	-0.4965	0.794	-0.4988	-0.1642	0.1685	-1.2074	0.3211975
P12872	Promotilin	4295	ENSG00000096395	https://www.uniprot.org/uniprot/P12872	MLN	OID20541	Inflammation	0	-0.4413	0.0075	0.5075	-0.0555	-0.7449	-1.7002	0.5395	1.7107	1.1494	1.2322	-1.5476	0.9349	1.307	-0.4668	-1.4017	-2.4377	-1.1336	0.3522	1.1871	-0.5138	-0.3044	-0.4819	-1.12	-1.853	0.844	0.7466	1.9702	2.7441	0.8053	0.814	1.0623	1.0002	0.1345	0.7672	0.4528	-0.3349	-0.5091	-0.2151	0.8238	-1.3587	0.11182
O00300	Tumor necrosis factor receptor superfamily member 11B	4982	ENSG00000164761	https://www.uniprot.org/uniprot/O00300	TNFRSF11B	OID20735	Inflammation	0	-0.4184	0.2492	0.4545	-0.7834	0.4159	-0.2469	0.4783	0.4957	0.9164	0.2743	-1.0443	-0.1079	0.74	-0.3834	-0.1489	-0.55	-0.0484	1.26	-0.5347	-0.0008	0.0008	0.6005	0.1386	-1.0519	-0.4941	0.8164	1.0027	0.929	-0.3538	0.2418	0.6781	0.6406	0.4074	1.1832	-0.6944	-0.222	-0.2542	-0.9612	-0.2562	-1.4249	0.04859
Q03405	Urokinase plasminogen activator surface receptor	5329	ENSG00000011422	https://www.uniprot.org/uniprot/Q03405	PLAUR	OID20764	Inflammation	0	0.0578	-0.0835	0.8417	-0.7055	-0.2509	-0.4274	0.9956	-0.1252	0.504	-0.0048	-0.2218	-0.6241	0.197	0.302	0.6094	-0.2178	0.294	0.1958	-0.3158	-0.4865	-0.0209	1.3135	-0.5722	0.7997	-0.1868	0.3656	0.661	0.76	-0.838	0.4113	0.7686	0.7411	0.0791	1.0868	-0.1578	0.3204	-0.5758	-0.3301	-0.1138	-0.3963	0.116235
Q14005	Pro-interleukin-16	3603	ENSG00000172349	https://www.uniprot.org/uniprot/Q14005	IL16	OID20633	Inflammation	0	2.3988	0.582	-0.4007	-0.3419	-0.1366	-0.4796	0.3883	0.1611	0.315	-0.5963	-1.2541	-0.1503	2.3931	0.2122	-0.7678	-0.0811	-0.054	0.3221	-0.1179	-0.9865	-0.5854	0.7868	-0.5662	-0.1711	0.1324	-0.0963	0.8483	0.5412	-0.996	0.461	0.2137	-0.192	0.1597	0.4731	1.2628	-0.4526	-1.3536	-1.7054	-0.044	-0.2118	-0.00224
P09238	Stromelysin-2	4319	ENSG00000166670	https://www.uniprot.org/uniprot/P09238	MMP10	OID20687	Inflammation	0	0.0663	0.7198	0.18	-0.3549	0.6662	-0.2433	0.7764	0.7263	0.5462	0.2572	-1.4339	-0.2644	0.4622	0.4707	-0.1974	0.3328	-0.1743	0.3376	0.47	-0.2811	1.9573	0.2863	-0.8632	-1.2553	-0.6006	0.1856	1.4784	1.512	-0.7958	0.3521	0.6981	-0.0274	-0.0976	0.8324	-0.6135	0.0339	-0.5201	-0.6007	1.1351	-0.4651	0.1423575
P35625	Metalloproteinase inhibitor 3	7078	ENSG00000100234	https://www.uniprot.org/uniprot/P35625	TIMP3	OID20684	Inflammation	0	3.5225	1.3395	0.0479	-1.7817	-0.7936	-0.6443	1.8713	-1.3365	1.2592	-2.4784	-1.827	-0.499	0.6842	-0.9312	0.5032	-0.5928	0.0648	1	2.1763	-0.9205	0.5777	-0.0948	0.3134	-0.2807	0.8058	1.6496	0.4822	1.6876	-1.0532	0.9649	1.3506	-0.8758	1.7044	-0.1017	1.6643	0.8899	-2.1253	0.4231	-0.4325	-0.5309	0.1920625
P22301	Interleukin-10	3586	ENSG00000136634	https://www.uniprot.org/uniprot/P22301	IL10	OID20431	Inflammation	0	-0.0035	0.1905	0.3738	-0.1636	0.0045	0.1395	-1.0494	-0.3075	0.5764	-0.7276	-1.3834	-0.4246	0.3292	1.6781	0.4548	0.331	0.6899	0.7544	-0.061	-0.6543	1.3273	2.072	0.3837	-0.038	-0.0934	0.7408	0.1472	-0.047	-0.3916	2.0592	0.038	0.8659	-0.0302	-0.281	-1.4331	-0.2308	0.4322	-1.5566	1.0616	-0.4132	0.134005
P15692	Vascular endothelial growth factor A	7422	ENSG00000112715	https://www.uniprot.org/uniprot/P15692	VEGFA	OID20650	Inflammation	0	0.8425	1.1161	-0.1373	-0.0474	-0.435	-0.4222	0.3386	0.2629	0.7196	0.0213	-0.6236	-0.5451	0.6842	-0.0552	1.2094	-0.1259	-0.2123	0.1795	0.0636	-0.7285	0.1443	0.0582	-0.8369	0.1065	0.9635	-0.1793	0.9478	0.637	0.1145	-0.0062	0.125	-0.1998	0.1121	0.4572	0.5454	0.7928	-0.9156	-0.0641	0.0797	-0.2256	0.1190425
P23582	C-type natriuretic peptide	4880	ENSG00000163273	https://www.uniprot.org/uniprot/P23582	NPPC	OID20568	Inflammation	0	-0.3187	0.9526	0.7348	-0.0593	-0.2337	0.1977	0.4116	0.4994	1.1101	0.3368	-0.3629	-0.2053	0.6364	0.4088	0.2973	0.1324	0.2639	0.8096	-0.3977	0.0678	-0.5821	0.7074	-0.6915	-0.5317	-0.1507	0.5144	0.5228	0.7041	-0.487	0.0723	0.4408	-0.5103	0.1581	0.6761	-0.6776	-0.7241	-1.2594	-0.1256	-0.0267	-0.9088	0.0600525
P28845	Corticosteroid 11-beta-dehydrogenase isozyme 1	3290	ENSG00000117594	https://www.uniprot.org/uniprot/P28845	HSD11B1	OID20575	Inflammation	0	0.3931	0.7044	0.9515	0.6178	-0.2966	0.2353	0.1956	0.6194	0.2549	0.1196	-0.0707	-0.0473	0.4842	-0.1196	-0.1709	0.0818	0.212	1.5411	-0.0031	-0.1494	-0.1543	0.2332	-0.4674	-0.1572	0.0219	0.1738	0.0621	0.6629	-0.3987	-0.5479	-0.2481	0.5135	-0.039	0.3589	-0.2627	-1.3258	-0.1999	-1.0531	0.6007	-0.7078	0.065455
Q9NP70	Ameloblastin	258	ENSG00000178522	https://www.uniprot.org/uniprot/Q9NP70	AMBN	OID20437	Inflammation	0	-0.3888	0.2277	-0.709	0.0416	0.0448	0.3755	-0.4288	-0.1195	0.4743	0.2028	0.0602	0.0895	-0.0404	0.6335	0.187	0.2453	-0.2098	-0.427	-0.4908	-0.3695	0.3342	0.6859	-0.1083	-0.1344	-0.0173	0.1238	0.1876	-0.3071	-0.0917	-0.2105	-0.0119	2.7004	0.0775	-0.4515	-0.2556	0.5811	-0.0071	-0.2036	0.0105	-0.3233	0.0494325
P49771	Fms-related tyrosine kinase 3 ligand	2323	ENSG00000090554	https://www.uniprot.org/uniprot/P49771	FLT3LG	OID20661	Inflammation	0	-0.3575	0.2938	0.4135	-0.4288	0.2513	-0.0083	-0.1432	0.3215	0.2389	-0.1501	-1.0767	-0.6763	0.1183	0.2054	-0.5019	-0.4142	0.1943	0.4606	0.3026	0.7795	-0.1216	0.3171	-0.1913	-0.4238	0.1046	-1.2033	0.3768	0.1674	0.8685	0.1954	0.665	0.1468	0.7523	0.7034	0.0174	0.2175	-0.2888	-0.3707	0.3531	-0.0278	0.0520175
P01137	Transforming growth factor beta-1 proprotein	7040		https://www.uniprot.org/uniprot/P01137	TGFB1	OID20621	Inflammation	0	1.1891	0.2275	0.0721	-0.2501	-0.3214	-0.2438	0.3187	-0.0452	0.2067	-0.8413	-0.7826	-0.4454	0.7984	-0.3955	0.7869	-0.0607	0.4533	0.3889	0.003	-1.0804	-0.2567	0.5109	-1.0191	0.4018	0.0909	0.0768	0.571	0.9206	-0.637	-0.0848	0.4209	-0.4727	0.2753	0.656	0.6436	-0.5529	-1.0489	0.4271	-0.2875	-0.6153	-4.49999999999962e-05
O43291	Kunitz-type protease inhibitor 2	10653	ENSG00000167642	https://www.uniprot.org/uniprot/O43291	SPINT2	OID20720	Inflammation	0	1.172	0.1361	-0.1191	-0.2617	0.0735	-0.1651	0.244	0.3467	0.5887	0.2042	-0.5541	-0.6734	0.8107	0.3542	0.5777	-0.079	0.1867	0.2814	-0.0077	-0.1784	-0.0123	0.4656	-0.5323	0.0471	0.041	0.0263	0.8196	0.6963	-0.81	-0.1627	0.2571	-0.3061	0.0197	0.8432	0.2109	-0.0186	-0.6924	-0.2845	-0.4153	-0.038	0.0773
P80162	C-X-C motif chemokine 6	6372	ENSG00000124875	https://www.uniprot.org/uniprot/P80162	CXCL6	OID20613	Inflammation	0	2.3774	0.7248	-0.1528	-0.2195	-0.4454	-0.4144	1.6864	0.1329	0.0713	-0.2987	-0.7909	0.2043	1.333	-0.6863	1.8433	0.4419	-1.121	-0.3722	1.1818	-0.6649	1.3694	0.3151	-0.3087	1.0497	0.1257	-0.6108	0.5333	1.0891	0.0452	0.016	-0.0639	-1.1671	1.8422	-0.6692	0.6654	0.7993	-0.7921	1.1399	0.113	1.4224	0.2936225
Q8N8S7	Protein enabled homolog	55740	ENSG00000154380	https://www.uniprot.org/uniprot/Q8N8S7	ENAH	OID20497	Inflammation	0.0071	1.1321	-0.1203	0.3448	0.1048	-0.2057	-0.1215	0.1904	0.4959	0.4657	-0.0494	-0.6195	-0.7732	0.3588	0.1523	-0.2437	-0.6069	1.1886	0.3407	0.1104	-0.5986	-0.2146	1.8057	-0.2823	0.3721	-0.914	-0.1216	0.1219	0.7677	0.0126	0.8416	0.6009	0.1289	0.0881	0.7267	-0.0677	-0.0501	-0.1519	-0.8866	0.2151	-1.5188	0.075485
Q5ZPR3	CD276 antigen	80381	ENSG00000103855	https://www.uniprot.org/uniprot/Q5ZPR3	CD276	OID20680	Inflammation	0	-0.2959	0.1397	-0.2396	-1.0533	0.3349	0.1957	0.3095	0.3372	0.7627	-0.2824	-1.3107	-0.4909	-0.3233	0.1792	0.1962	-0.5757	1.0135	-0.4095	-0.0412	-0.1208	-0.4253	0.0853	-0.1153	0.708	-0.0361	0.7129	0.5206	1.4532	-0.0869	0.2304	0.2141	-0.2807	-0.5414	1.1486	1.2753	0.1981	-0.3244	-0.6422	0.3173	0.0558	0.069815
P51888	Prolargin	5549	ENSG00000188783	https://www.uniprot.org/uniprot/P51888	PRELP	OID20766	Inflammation	0	0.2421	-0.0672	0.1066	-0.3942	0.2028	0.1878	0.4449	0.3613	0.596	-0.0418	-0.4792	-0.2881	0.5439	1.326	-0.5471	-0.1091	0.1105	0.6301	-0.132	-0.0561	-0.2122	0.3219	0.027	-0.3484	-0.0877	0.6016	0.5608	0.544	-0.2695	-0.1074	0.505	0.0993	-0.0216	1.4757	-0.2896	1.1866	-0.2775	-0.3135	-0.2275	-0.3033	0.1375225
Q8TAD2	Interleukin-17D	53342	ENSG00000172458	https://www.uniprot.org/uniprot/Q8TAD2	IL17D	OID20481	Inflammation	0	0.0176	0.1542	0.2837	-0.574	-0.0103	-0.0747	1.6004	0.0534	-0.2349	-0.7128	-0.5753	-0.2058	0.3063	0.5112	0.028	0.2969	0.6968	0.6839	-0.3238	0.3376	-0.1825	1.0947	-0.3374	-1.0847	0.0065	0.1758	0.8005	0.8899	-0.8417	0.5193	0.3043	0.3567	0.0767	0.5157	-0.4179	-0.2992	-0.3234	-0.0411	-0.0308	-0.3066	0.07833
Q8WXD2	Secretogranin-3	29106	ENSG00000104112	https://www.uniprot.org/uniprot/Q8WXD2	SCG3	OID20728	Inflammation	0	-0.4195	-0.1131	0.3615	-0.4653	0.401	0.1774	0.1924	0.3197	0.2888	-0.173	-0.8894	-0.3187	0.598	-0.1381	-0.6088	-0.0193	0.7864	0.7638	-0.4031	0.1941	0.3359	1.2208	0.0166	-0.468	0.2071	0.6135	0.8164	0.9201	-0.2784	0.4532	0.4814	0.1722	-0.2078	1.1509	-0.4417	0.0204	-0.7226	-0.4357	-0.8274	-0.2057	0.0839
P45984	Mitogen-activated protein kinase 9	5601	ENSG00000050748	https://www.uniprot.org/uniprot/P45984	MAPK9	OID20557	Inflammation	0	1.5463	0.0177	0.0924	0.1407	-0.642	-0.7978	0.199	-0.2177	0.4719	-0.2059	0.0022	-0.414	1.3147	-0.5375	0.005	-0.4275	-0.0333	0.241	0.0624	-0.2238	-0.3975	0.0579	-0.1598	0.401	0.2987	-0.0004	-0.1359	-0.0996	-0.1819	0.0721	0.2269	-0.2915	0.6414	0.6622	0.4642	-0.0728	-1.0576	0.5378	-0.2555	-0.4085	0.022375
Q92484	Acid sphingomyelinase-like phosphodiesterase 3a	10924	ENSG00000172594	https://www.uniprot.org/uniprot/Q92484	SMPDL3A	OID20676	Inflammation	0	1.0574	-0.4663	1.5044	0.2042	0.4285	0.3918	0.3263	0.7227	-0.8028	-1.1652	2.3043	-0.2287	0.1959	-0.4752	-0.3537	-0.2354	0.3243	0.7533	1.0047	-0.013	-0.3176	0.4593	-0.1913	0.0431	0.1787	0.4147	0.038	1.1275	0.1735	0.5402	-1.2028	1.0466	-0.1794	0.5471	-0.0036	-1.9778	-0.6355	-0.1323	-0.2854	0.6788	0.1449825
Q9P0M4	Interleukin-17C	27189	ENSG00000124391	https://www.uniprot.org/uniprot/Q9P0M4	IL17C	OID20477	Inflammation	0	0.0928	-0.5234	-0.3867	0.9725	0.8133	-0.8804	0.5296	0.8945	-0.0249	0.1942	-1.1311	-0.6465	-1.1107	0.3473	0.2611	-0.71	-0.7106	-0.4715	-1.0333	-1.2271	-0.233	2.7147	-0.6547	-0.4089	-1.6303	-1.4746	1.3418	-0.2387	0.3747	0.9418	2.4547	-0.4477	-0.6093	1.2395	-0.4316	-1.3957	0.3121	-0.4675	1.7416	-1.4076	-0.07574
Q16363	Laminin subunit alpha-4	3910	ENSG00000112769	https://www.uniprot.org/uniprot/Q16363	LAMA4	OID20769	Inflammation	0	0.5561	0.2673	-0.5027	-0.3161	-0.3069	-0.2192	0.5677	0.4314	0.5425	-0.0788	-0.534	-0.6449	0.9471	0.0619	0.4096	0.2685	0.9752	0.4773	-0.1679	-0.1777	0.2268	0.5329	0.0193	-0.4269	-0.233	0.4313	1.2289	1.062	-0.2896	0.0718	0.1909	0.1304	0.0643	0.8002	0.0721	0.1676	-0.9855	-0.3855	-0.1988	-0.4332	0.11506
O75888	Tumor necrosis factor ligand superfamily member 13	8741	ENSG00000161955	https://www.uniprot.org/uniprot/O75888	TNFSF13	OID20733	Inflammation	0	-0.1119	0.2933	0.6469	-0.5836	-0.0957	-0.2664	0.0667	0.4022	0.7989	0.1658	-0.6169	-0.8911	0.2343	0.2773	0.1632	0.3281	0.2341	0.8632	-0.3244	-0.7073	0.0031	0.5959	-0.1078	-0.0905	0.2923	0.1094	0.7321	0.9589	-0.5177	0.2446	-0.2024	0.4538	-0.02	1.2551	-0.4328	0.1194	-1.1733	-0.751	-0.437	-0.3963	0.0378125
P24001	Interleukin-32	9235	ENSG00000008517	https://www.uniprot.org/uniprot/P24001	IL32	OID20605	Inflammation	0	0.7271	0.6198	0.1158	0.0792	0.6992	0.0212	0.0643	0.252	0.403	-0.4614	-0.368	-0.5803	1.2107	-0.293	-0.7473	-0.8624	0.4935	0.5901	0.0386	0.0192	-0.9023	2.3519	0.3466	-1.8314	-0.3835	0.3098	0.193	0.4803	-0.7097	0.0278	0.1548	0.2338	0.5828	1.1069	-0.4543	-0.7637	-1.0741	-1.0162	0.3619	-0.7089	0.00817000000000001
P78410	Butyrophilin subfamily 3 member A2	11118	ENSG00000186470	https://www.uniprot.org/uniprot/P78410	BTN3A2	OID20540	Inflammation	0	-0.0558	0.2639	1.6367	-0.0481	-0.0442	-0.4647	0.0842	0.1812	0.9384	0.084	-0.6518	-0.2055	0.8823	0.3089	0.661	-0.1781	-0.0389	0.4212	-0.1285	-0.4694	0.1195	-0.1377	-0.7854	-0.1853	-0.1082	0.2107	0.9486	0.4085	-0.4169	-0.179	0.4418	0.0241	0.3622	1.0148	-0.3334	-0.3596	-0.1983	-0.5061	0.4034	-0.2233	0.09193
P12034	Fibroblast growth factor 5	2250	ENSG00000138675	https://www.uniprot.org/uniprot/P12034	FGF5	OID20490	Inflammation	0	0.1695	0.4069	0.2003	-0.2493	-0.1228	-0.0342	0.0384	0.2256	-0.0746	-0.1189	-0.2235	0.0845	0.0312	0.024	-0.4859	-0.331	-0.0524	1.0454	0.2175	-0.1754	-0.1612	1.0206	0.1586	-0.3001	-0.243	0.6101	0.9381	1.4342	0.3399	-0.0309	0.4313	0.0717	0.6342	1.4362	-0.3689	-0.7844	-0.4614	-0.5765	0.4322	-0.2387	0.1229325
O14904	Protein Wnt-9a	7483	ENSG00000143816	https://www.uniprot.org/uniprot/O14904	WNT9A	OID20460	Inflammation	0	0.1693	0.4358	0.1387	-0.1548	0.1958	0.1315	0.486	0.5294	0.6419	0.1881	-1.0149	0.1784	0.4484	-0.2439	-0.186	0.0279	-0.7	0.4386	-0.6544	-0.1265	-0.3872	0.5173	-0.3991	0.0946	0.1107	0.3664	0.8619	1.4527	-0.9444	0.4844	0.1132	0.4214	0.3649	1.2922	-0.9646	-0.7786	-0.7448	-0.8856	0.5884	-0.2794	0.0553425
Q6UXH1	Protein disulfide isomerase CRELD2	79174	ENSG00000184164	https://www.uniprot.org/uniprot/Q6UXH1	CRELD2	OID20751	Inflammation	0	1.8302	-0.0423	0.042	0.2208	-0.2844	-0.4764	0.4996	0.3087	0.8444	-0.1748	-0.9989	-0.641	1.634	0.5343	0.8549	0.5136	-0.5323	0.1091	-0.0194	-0.8374	-0.3066	0.3463	-0.0712	-0.0367	-0.2566	0.3154	0.9258	0.8037	-0.2317	-0.4313	0.5725	-0.6756	0.2445	0.1161	1.1525	-0.2386	-1.0777	-0.0837	-0.6741	-0.6714	0.0776575
Q14435	Polypeptide N-acetylgalactosaminyltransferase 3	2591	ENSG00000115339	https://www.uniprot.org/uniprot/Q14435	GALNT3	OID20471	Inflammation	0	-0.9648	1.1769	0.1206	-1.0694	-0.8095	-0.0527	0.564	0.675	0.2737	-0.6041	-0.4551	-0.0034	-0.2591	1.038	0.1963	0.4874	1.1148	0.8988	0.6571	-1.0579	-0.1238	1.7946	-0.1141	1.1388	-0.1563	-0.4483	0.0354	0.8553	-0.5587	1.08	0.7812	0.1594	0.8113	1.1186	-0.7886	-1.1259	-0.065	-0.3076	0.7616	-0.5984	0.1544025
B1AKI9	Isthmin-1	140862	ENSG00000101230	https://www.uniprot.org/uniprot/B1AKI9	ISM1	OID20538	Inflammation	0	-1.0761	0.0646	0.8208	-0.5733	-0.6299	0.2713	-0.2242	0.5711	0.113	-0.0716	-0.7818	-0.6226	-0.5702	0.2998	-0.7029	-0.7264	0.7243	0.3139	0.199	0.0337	-0.2347	1.658	-0.5917	-1.1344	0.1025	0.4022	0.7741	1.1079	-0.4509	0.5928	0.39	1.6884	0.3599	0.466	-0.068	-0.5766	-0.1609	0.0666	0.2702	-0.0912	0.0500675
Q14773	Intercellular adhesion molecule 4	3386	ENSG00000105371	https://www.uniprot.org/uniprot/Q14773	ICAM4	OID20578	Inflammation	0	-0.4477	0.554	0.4964	-0.1707	-0.0721	0.1428	0.8141	-0.2766	0.534	-0.3163	-0.3162	0.2194	0.4303	-0.0027	-0.2096	0.1235	-0.0074	0.8218	-0.0218	-0.427	-0.2937	1.3588	0.192	-1.1549	0.0364	0.9046	0.1262	0.6001	-1.5318	-0.1345	0.3204	-0.043	0.5722	1.0692	-0.2783	-0.3266	-1.2821	-0.4257	-0.0571	-1.2114	0.007725
P05412	Transcription factor AP-1	3725	ENSG00000177606	https://www.uniprot.org/uniprot/P05412	JUN	OID20424	Inflammation	0.0786	1.5721	-0.2241	-0.3131	1.3362	0.6624	-1.3301	-0.1824	0.2172	0.5102	-0.2271	-1.7597	-0.9033	2.2866	0.6364	-0.1303	-1.3806	1.1164	-0.4519	0.003	-0.6364	-0.7787	0.653	-1.5528	0.0154	-0.7557	-0.1722	0.2008	0.7433	0.1207	0.5821	2.0024	0.1969	0.5093	0.4922	-0.4477	0.114	-0.7915	0.0667	-0.0411	-0.562	0.034915
P22466	Galanin peptides	51083	ENSG00000069482	https://www.uniprot.org/uniprot/P22466	GAL	OID20727	Inflammation	0	0.8292	-0.8373	0.1382	-0.0005	0.6275	1.0838	0.6298	-0.0754	1.6507	-0.7911	-0.2739	0.1964	2.1567	0.0241	1.2554	-0.2558	-0.1632	1.8053	1.0915	0.6752	-1.5184	1.251	0.2433	-0.6764	-0.3411	-0.4081	0.0198	-0.7184	-0.7705	-0.5234	-0.2501	-0.3527	0.1766	0.1162	-0.766	-1.9534	-1.0215	-0.6275	-1.1645	-1.3129	-0.020785
P01903	"HLA class II histocompatibility antigen, DR alpha chain"	3122	ENSG00000227993; ENSG00000206308; ENSG00000204287; ENSG00000234794; ENSG00000230726; ENSG00000228987; ENSG00000226260	https://www.uniprot.org/uniprot/P01903	HLA-DRA	OID20520	Inflammation	0	-0.2671	0.3639	1.7817	-0.0129	0.0101	-1.36	-0.3807	0.2547	0.204	0.0829	-0.4758	-0.2149	1.0713	-0.1621	1.418	-0.6551	0.8324	0.8924	0.2176	0.6041	-1.1378	1.1375	-0.0726	-0.5171	-0.3835	1.5551	0.039	0.0129	-0.3648	0.5134	0.6899	-1.0159	0.5381	1.115	-0.2471	1.4614	-0.5654	-0.3338	-0.1813	0.0901	0.16344
Q03403	Trefoil factor 2	7032	ENSG00000160181	https://www.uniprot.org/uniprot/Q03403	TFF2	OID20787	Inflammation	0	1.1884	-0.17	0.7612	-0.6669	0.419	0.1101	-0.476	0.0968	-0.4457	0.4461	-0.9823	0.1375	0.2449	0.6317	-0.9847	-0.3283	-0.5352	0.3772	-0.8545	-0.8498	0.0216	1.9094	0.5382	-1.1208	-0.3416	-0.8204	2.3092	1.1279	-0.3957	1.2404	0.1279	-0.5666	0.0854	2.0197	0.115	-0.0645	0.936	-0.6825	-0.8608	0.135	0.0958075
Q9BU40	Chordin-like protein 1	91851	ENSG00000101938	https://www.uniprot.org/uniprot/Q9BU40	CHRDL1	OID20771	Inflammation	0	-0.4161	0.0914	-0.1291	-0.5096	0.2566	-0.094	0.5367	0.2448	0.1115	-0.221	-0.8364	-0.3554	0.5951	-0.2101	0.235	0.1069	0.4698	0.4298	-0.5136	0.2523	0.4963	0.7105	-0.2691	-1.1547	-0.4065	0.744	1.0771	0.6629	-0.3083	0.0755	0.6829	0.076	0.3289	0.8224	-0.3569	-0.1871	-0.7901	-0.1614	0.2254	-0.8786	0.035845
P10147	C-C motif chemokine 3	6348	ENSG00000278567; ENSG00000277632; ENSG00000274221	https://www.uniprot.org/uniprot/P10147	CCL3	OID20610	Inflammation	0	0.1197	0.0765	0.6942	-0.4347	-0.4361	0.7353	0.0405	0.487	0.6659	0.0716	-0.0024	0.2338	0.3034	0.9829	0.5828	-0.542	0.1535	0.3828	-0.5013	-0.7922	-0.3359	0.1135	-0.5398	0.5116	1.0222	0.095	0.5961	0.6804	-0.6511	0.5267	-0.1859	0.0274	0.0033	0.2323	0.4142	-0.2347	-0.5748	-0.2484	0.9831	-0.3983	0.1214525
Q9UKX5	Integrin alpha-11	22801	ENSG00000137809	https://www.uniprot.org/uniprot/Q9UKX5	ITGA11	OID20581	Inflammation	0	-0.2036	-0.0911	0.8264	-0.3079	-0.1329	0.0066	0.4701	-0.0531	-0.4209	-0.162	-0.413	-0.2465	-0.6799	-0.0875	-1.5873	-0.299	0.0916	-0.1808	-0.3566	-0.0328	-0.7499	0.42	-0.1495	-1.7853	-0.134	0.3336	-0.1262	0.0433	-0.9497	3.2138	0.2985	0.2021	0.3591	0.275	-0.2171	0.5588	-0.2927	0.1292	0.4134	-0.5011	-0.0629725
P11684	Uteroglobin	7356	ENSG00000149021	https://www.uniprot.org/uniprot/P11684	SCGB1A1	OID20688	Inflammation	0	-1.0328	-0.8916	-0.0602	0.486	0.2729	-0.5424	0.8289	0.5555	0.3548	0.931	-0.4379	0.0991	0.095	0.4148	-0.0346	0.4251	0.1909	0.6986	-2.1282	0.6118	0.7485	0.8775	-0.8817	0.3451	-0.568	0.5666	1.3503	0.9614	-0.8939	-0.6266	0.1143	0.1829	-0.3353	0.9179	-1.0326	0.3853	-1.0436	0.1601	-1.9714	-1.4169	-0.033085
Q07325	C-X-C motif chemokine 9	4283	ENSG00000138755	https://www.uniprot.org/uniprot/Q07325	CXCL9	OID20675	Inflammation	0	-0.225	-0.1054	1.6511	-0.6342	-0.2776	-0.2458	0.1396	0.2546	1.8552	0.3983	-0.8594	-0.1777	0.0752	0.6637	1.6041	-0.2613	-0.6185	0.8032	-0.4755	0.6315	0.5001	1.1008	-0.3187	-0.9327	-0.2587	0.7789	1.4885	1.2801	0.1135	0.9361	0.0729	0.773	0.6067	0.3842	-0.0686	0.7511	-0.293	-1.0963	0.8123	-1.1177	0.242715
Q9UIB8	SLAM family member 5	8832	ENSG00000066294	https://www.uniprot.org/uniprot/Q9UIB8	CD84	OID20607	Inflammation	0	0.8968	0.2524	0.19	-0.1114	-0.3035	-0.1226	-0.3794	0.4181	-0.0247	-0.4533	-0.5578	-0.7107	0.9479	-0.5403	0.457	-0.3842	-0.0361	0.3097	0.2675	-0.4863	-0.348	0.1862	-0.2558	0.1927	0.2402	0.2667	0.1839	0.6726	-1.6131	-0.279	0.0417	-0.5841	0.1472	0.1587	0.3848	-0.5444	-0.4374	-0.2541	0.1655	0.3135	-0.0433275
P80098	C-C motif chemokine 7	6354	ENSG00000108688	https://www.uniprot.org/uniprot/P80098	CCL7	OID20523	Inflammation	0	0.1244	1.8765	1.6245	-0.2923	-0.4571	-0.7625	-0.7293	0.1038	0.9028	0.1388	1.0151	0.0924	-0.0191	-0.4838	1.1394	-1.4479	-1.1998	1.366	-0.103	-0.5513	-0.8035	0.0287	-0.5476	-1.5949	0.1731	-0.261	-0.0989	0.1334	-1.064	0.4366	-0.0356	-0.4401	0.2274	1.1585	1.2715	3.0621	-0.4943	-0.7743	0.0492	-0.582	0.0545475
O95760	Interleukin-33	90865	ENSG00000137033	https://www.uniprot.org/uniprot/O95760	IL33	OID20428	Inflammation	0.7714	-0.8401	1.0482	-0.6431	0.2257	0.369	0.2644	-0.2155	0.334	0.5768	-0.2701	-0.075	-0.0479	0.2701	-0.2867	-0.4161	0.1387	0.1423	0.0413	-0.3645	-0.7923	-0.0861	1.5338	0.5388	-0.3695	0.2552	-0.1677	0.5764	0.9351	0.4552	-0.7518	-0.1412	-0.074	0.4128	0.6385	0.0025	-0.189	0.2226	0.0543	0.4624	-0.4222	0.0836325
Q6UXB2	C-X-C motif chemokine 17	284340	ENSG00000189377	https://www.uniprot.org/uniprot/Q6UXB2	CXCL17	OID20622	Inflammation	0	-0.4386	0.2135	0.9672	-1.0767	0.265	-0.5556	1.4202	0.9398	-0.0313	0.5016	0.4051	-0.0874	0.0418	-0.0084	-0.0056	0.1058	0.1009	1.1686	0.2093	0.6853	0.6747	0.2197	-0.3729	-1.1603	-0.8707	0.4867	0.7591	0.4337	-0.4834	0.1293	0.1919	-0.3358	0.0056	0.4561	0.0742	-1.2418	-0.945	-0.2453	-0.2829	-0.7514	0.03905
P24394	Interleukin-4 receptor subunit alpha	3566	ENSG00000077238	https://www.uniprot.org/uniprot/P24394	IL4R	OID20576	Inflammation	0	-0.5314	0.2125	1.3017	0.5058	-0.0091	-0.0766	0.0103	0.4447	0.304	0.1612	-0.8384	-0.126	0.06	0.195	0.3458	-0.2	0.5	1.1628	-0.1258	-0.4314	0.0091	2.2191	-0.5863	0.0348	0.2741	-0.2577	-0.0875	1.0677	-0.3535	-0.2027	0.6532	-0.3293	0.1937	1.6104	-0.6352	-0.4352	-0.49	-0.2587	0.4778	-0.2763	0.137315
Q9HCB6	Spondin-1	10418	ENSG00000262655	https://www.uniprot.org/uniprot/Q9HCB6	SPON1	OID20759	Inflammation	0	0.0455	-0.534	0.3636	-0.7087	0.0156	-0.1516	0.3554	-0.5914	0.4061	-0.489	-1.3891	-0.3478	0.2562	0.1408	-0.3627	-0.4209	1.3374	0.7345	-0.7568	-0.0771	-0.0325	1.2259	-0.1264	-0.2246	-0.2169	0.8583	0.9988	1.0885	-0.2485	-0.3219	0.8016	0.5881	0.3864	1.468	-0.4452	0.0496	-0.8352	-0.3121	-0.1478	-0.5683	0.045295
Q9UHC6	Contactin-associated protein-like 2	26047	ENSG00000174469; ENSG00000278728	https://www.uniprot.org/uniprot/Q9UHC6	CNTNAP2	OID20556	Inflammation	0.0071	-0.8671	0.2708	0.7198	-0.9241	0.5717	0.1272	-0.0541	-0.1651	-0.4407	-0.1992	-1.4512	-0.4494	0.1928	-0.2357	-0.0522	0.1902	0.9441	0.274	-0.823	0.235	-0.7619	1.7052	0.0435	-0.8988	0.2886	1.2948	0.5405	0.9977	-0.5888	0.1308	0.0625	-0.0807	0.3312	1.1812	0.3541	0.0155	-0.3335	-0.1519	0.7693	-0.1089	0.066355
P43489	Tumor necrosis factor receptor superfamily member 4	7293	ENSG00000186827	https://www.uniprot.org/uniprot/P43489	TNFRSF4	OID20653	Inflammation	0	-0.673	0.5742	-0.1566	-0.209	-0.5594	-0.5823	0.173	0.4617	0.7934	0.8722	-0.4217	-0.2781	-0.1136	0.4879	0.5987	0.3675	1.0552	0.15	0.0823	-0.2295	0.7605	1.1245	-0.4783	-1.0783	-0.0446	0.4341	0.9492	0.8383	0.0752	0.3271	0.2394	-0.3904	0.5025	0.6278	-0.2971	0.41	-0.5792	-0.1517	0.4364	-0.5992	0.1374775
P53634	Dipeptidyl peptidase 1	1075	ENSG00000109861	https://www.uniprot.org/uniprot/P53634	CTSC	OID20679	Inflammation	0	0.4309	0.3997	0.5411	-0.5679	-0.0046	-0.0585	0.2858	0.1515	0.41	-0.5803	0.7735	-0.6775	1.0524	0.0879	-0.3282	-0.68	0.4735	1.0867	0.653	-0.0772	0.3042	0.7945	-0.5227	-0.277	-0.4119	0.2864	-0.043	0.193	0.0558	-0.307	-0.0177	0.1711	-0.0862	0.8742	-0.9408	-0.0873	-0.483	-0.4181	-0.3699	-0.4423	0.0411025
Q15166	Serum paraoxonase/lactonase 3	5446	ENSG00000105852	https://www.uniprot.org/uniprot/Q15166	PON3	OID20777	Inflammation	0	-0.1743	-0.1544	0.0941	-0.0581	0.2242	-0.335	0.0347	0.1554	0.0334	-0.4698	-0.1967	-0.334	0.1944	-0.0454	-0.256	-0.0133	-0.1809	0.288	0.0781	0.1413	-0.0166	0.3408	0.2987	-0.5234	0.0931	0.1422	0.041	0.3127	-0.3395	-0.0821	-0.0925	0.2765	-0.0385	0.232	0.1283	-0.7066	-0.5072	-0.3617	-0.1209	0.0098	-0.047205
O76038	Secretagogin	10590	ENSG00000079689	https://www.uniprot.org/uniprot/O76038	SCGN	OID20457	Inflammation	0.0071	-1.2246	0.2267	0.3448	0.8365	1.3977	-0.0039	-0.2419	0.978	0.9778	-1.4918	-0.4037	0.6067	-0.3633	-0.8077	-0.0662	-0.207	-1.0717	0.8119	-0.272	0.6151	-1.186	0.0509	-0.2739	-0.7106	-2.2902	0.635	0.0039	0.7555	-1.8987	-0.0215	0.3306	1.1541	0.1171	0.5492	-0.3062	-0.0226	-1.0361	-0.5134	0.2578	-0.6613	-0.110625
O95750	Fibroblast growth factor 19	9965	ENSG00000162344	https://www.uniprot.org/uniprot/O95750	FGF19	OID20715	Inflammation	0	1.1469	-0.3701	1.0621	-1.0852	0.6892	0.4375	0.0677	-1.4015	0.159	-1.1006	-0.8603	-0.5799	0.3046	-0.3914	-0.2878	-0.2269	0.0497	0.4408	-0.0075	0.6786	-1.807	0.5097	-1.8166	0.2824	-1.1889	0.215	1.2902	2.5936	-0.6925	-0.8474	0.9147	0.0606	0.9022	0.2443	-1.2458	-0.7853	-1.3319	-0.7389	0.2609	-0.4658	-0.12304
Q0Z7S8	Fatty acid-binding protein 9	646480	ENSG00000205186	https://www.uniprot.org/uniprot/Q0Z7S8	FABP9	OID20501	Inflammation	0	0.4563	0.8615	0.7995	-0.3133	-0.4208	-0.7231	0.3896	0.5355	-1.0312	-0.3492	0.0316	-1.0305	0.5662	-0.4018	0.1724	-1.4067	0.5798	-0.4914	0.6498	0.7739	0.117	0.1936	-0.436	0.1264	-0.0365	-0.0185	0.249	1.5378	-0.5912	0.4085	0.2986	-0.1446	-1.3777	1.2008	0.6904	-1.2892	-0.2543	0.5317	0.9643	-0.5032	0.032875
Q9HCU5	Prolactin regulatory element-binding protein	10113	ENSG00000138073	https://www.uniprot.org/uniprot/Q9HCU5	PREB	OID20439	Inflammation	0.2214	2.2803	0.2172	-0.4618	-0.0503	-0.1128	-0.3272	0.2445	0.032	0.2114	-0.2888	-0.6181	-0.1706	0.368	0.0059	-0.111	-0.6335	-0.601	0.0775	-0.7496	1.1369	0.0646	1.841	-0.4255	0.002	-0.1056	-0.2086	-0.0003	0.3947	-0.5155	-0.2397	-0.7432	0.0836	0.3932	0.2383	1.067	-0.4552	-0.0939	0.4406	0.0003	-0.8131	0.0343425
O14836	Tumor necrosis factor receptor superfamily member 13B	23495	ENSG00000240505	https://www.uniprot.org/uniprot/O14836	TNFRSF13B	OID20702	Inflammation	0	0.0517	-0.1332	-0.0097	-0.3321	0.4361	0.5181	1.4153	0.5404	0.6425	-0.1765	-0.9217	-0.3922	0.3987	0.0304	0.1281	-0.027	0.5127	0.2416	-0.4247	0.301	0.1507	0.6339	-0.5762	-0.6476	-0.5637	0.5181	0.937	0.7051	-0.491	-0.2034	0.6679	-0.0746	0.3469	0.3409	-0.1996	-0.6962	-0.5144	-0.3851	-0.1704	-0.6923	0.0471375
O75077	Disintegrin and metalloproteinase domain-containing protein 23	8745	ENSG00000114948	https://www.uniprot.org/uniprot/O75077	ADAM23	OID20651	Inflammation	0	-0.4927	0.4578	-5.678	0.3387	-0.0891	-0.2417	0.0869	0.1879	0.1174	0.0646	-1.1932	0.6105	-0.1382	0.0845	-0.2258	0.0741	0.3019	0.6164	0.0077	-0.1506	-0.3068	0.389	-0.2118	-0.4681	0.0497	0.1228	0.6092	0.4363	-0.7332	0.7098	0.2562	-0.0038	0.3589	0.4536	0.3498	-0.4309	-0.9645	0.1927	-0.187	-0.1154	-0.11886
Q9H4D0	Calsyntenin-2	64084	ENSG00000158258	https://www.uniprot.org/uniprot/Q9H4D0	CLSTN2	OID20664	Inflammation	0	1.0883	-0.3512	0.0894	-1.1425	0.1254	0.1714	0.2906	0.5615	-0.2976	-0.3539	-0.5291	-1.0294	0.5317	-0.371	-0.1608	-0.1369	1.4345	0.773	-0.182	-0.002	-0.3526	0.4496	0.0311	1.2447	-1.3101	0.2692	0.7727	-0.4976	-0.6917	-0.5511	-0.19	-0.1151	0.2832	1.2185	-0.4142	-0.3007	-1.2033	-0.3283	0.0469	-0.6105	-0.0434975
O14773	Tripeptidyl-peptidase 1	1200	ENSG00000166340	https://www.uniprot.org/uniprot/O14773	TPP1	OID20750	Inflammation	0	1.2007	0.0397	1.3028	-0.6813	-0.1739	-0.2002	0.2839	0.1469	0.1724	-0.0369	1.2702	-0.7963	0.8244	-0.3246	0.3366	-0.2781	0.2732	0.7565	1.099	-0.4314	0.0792	0.8213	-0.4779	-0.3836	-0.1659	0.0463	-0.0206	0.4334	-0.0897	0.2365	0.0206	0.5417	0.1359	0.3698	-0.0271	-0.0355	-0.5815	-0.3628	-0.6706	-0.2271	0.11065
O00585	C-C motif chemokine 21	6366	ENSG00000137077	https://www.uniprot.org/uniprot/O00585	CCL21	OID20686	Inflammation	0	-0.0593	-0.4578	0.1209	-0.2947	2.2049	-0.1594	0.5821	0.0709	-0.1038	0.1566	-0.6879	-0.3886	-0.4134	0.1937	-0.0206	-0.0482	0.9238	0.4181	-0.308	-0.1317	0.0235	0.4826	-0.5685	-1.1924	-0.0341	0.536	0.8673	1.2125	-0.6648	0.1238	0.171	0.2707	0.1672	0.5722	-0.1494	-0.2453	-0.7097	-0.0013	-0.3545	-1.2093	0.0223775
Q96LA5	Fc receptor-like protein 2	79368	ENSG00000132704	https://www.uniprot.org/uniprot/Q96LA5	FCRL2	OID20639	Inflammation	0	-0.3725	-0.138	-0.0853	-0.2326	0.0695	-0.4794	0.9197	-1.1362	0.8753	0.1732	-1.1089	0.2153	0.3099	0.6193	1.0103	-0.6867	0.1164	1.0241	-0.009	0.2437	1.1398	1.3893	-0.1749	-1.2318	-0.4608	1.1704	0.9588	-0.1602	-0.3783	-0.079	0.3054	-0.0403	0.1585	-0.7042	0.0361	-0.3361	-0.7792	0.1342	0.0632	-0.44	0.047475
Q14242	P-selectin glycoprotein ligand 1	6404	ENSG00000110876	https://www.uniprot.org/uniprot/Q14242	SELPLG	OID20560	Inflammation	0	-0.1642	0.1285	-0.1226	-0.1566	-0.5207	0.0546	0.1042	0.0051	-0.1101	0.4546	0.0389	0.1827	0.3088	-0.2662	-0.1184	0.1357	-0.1954	-0.0481	-0.0043	-0.2433	-0.3729	-0.4802	0.0719	-0.0616	0.1516	0.0426	-0.1428	-0.2619	-0.0051	-0.0831	-0.0092	0.3021	-0.0184	-0.5154	0.2283	0.0948	0.2991	0.0934	-0.1542	0.1192	-0.030965
O60449	Lymphocyte antigen 75	100526664; 4065	ENSG00000054219	https://www.uniprot.org/uniprot/O60449	LY75	OID20580	Inflammation	0	-0.3513	0.383	0.7638	-0.721	0.0266	0.2808	0.0968	-0.2725	-0.0357	-0.4183	-1.0083	-0.2557	0.2002	-0.4026	-3.5457	-0.9141	0.9087	0.7344	0.0762	0.2132	0.0129	1.4427	0.4291	-1.6691	-0.2642	1.1584	0.1557	0.5178	-0.2268	0.1153	-0.5538	0.3904	-0.1327	0.9487	-0.7084	-1.0607	-0.2903	-0.5201	-0.3726	-0.1222	-0.124785
Q99538	Legumain	5641	ENSG00000100600	https://www.uniprot.org/uniprot/Q99538	LGMN	OID20773	Inflammation	0	1.1676	-0.1089	0.2668	0.1074	-0.1011	-0.0429	0.3169	0.1185	0.3505	-0.2363	-0.1203	-0.8505	0.7684	-0.0955	0.0982	0.053	0.2821	0.2012	0.2215	-0.5911	0.5763	0.5082	-0.1666	-0.4995	-0.2211	-0.0067	0.1599	0.0454	-0.341	0.1058	0.3365	0.1536	-0.0128	0.3362	-0.1363	-0.1797	-0.4879	-0.3434	-0.7749	-0.237	0.0155125
Q3KPI0	Carcinoembryonic antigen-related cell adhesion molecule 21	90273	ENSG00000007129; ENSG00000278565	https://www.uniprot.org/uniprot/Q3KPI0	CEACAM21	OID20548	Inflammation	0	-0.4497	0.7454	0.5204	0.3682	-0.1512	0.696	-0.3749	-0.0152	0.9611	2.1709	-1.2335	-0.1858	-0.22	1.3527	0.1423	0.0426	0.2853	0.4284	0.2185	-0.8328	-0.5135	0.9193	-0.6947	-0.2147	-0.3453	-0.4078	0.8202	0.7892	-0.4405	-0.22	0.509	1.4064	0.1471	1.041	-0.1548	-0.2996	-0.5224	0.6617	1.5101	-0.5623	0.1974275
P32970	CD70 antigen	970	ENSG00000125726	https://www.uniprot.org/uniprot/P32970	CD70	OID20599	Inflammation	0	0.0188	0.8288	1.0679	-0.2017	-0.2853	-0.2192	0.4947	0.6665	1.3448	-0.3634	-1.5207	-0.3613	0.2388	-0.4021	-0.5527	-0.6334	-0.1981	0.6387	-0.2686	-0.1397	-0.0424	0.8962	-0.2111	-1.2796	-0.444	0.7469	0.6276	0.8877	0.1396	0.3221	0.5272	0.1391	0.5447	1.5476	-0.2431	-0.0988	-0.2521	-0.5308	1.3536	-0.2028	0.11451
P48023	Tumor necrosis factor ligand superfamily member 6	356	ENSG00000117560	https://www.uniprot.org/uniprot/P48023	FASLG	OID20665	Inflammation	0	-0.5339	-0.0703	0.4796	-0.1069	0.0386	-0.3262	0.3755	-0.4235	-0.3753	-0.8548	-0.5479	0.2952	0.2347	0.5197	0.0784	0.3589	0.4552	0.2077	-0.116	0.1117	0.1628	0.9528	-0.4864	-0.8388	0.6552	0.154	0.5744	0.562	-0.9213	0.7386	0.4238	0.4003	-0.0731	-0.1402	0.3544	0.2903	-0.0339	-0.3219	0.0175	-0.1406	0.0532575
Q9NZV1	Cysteine-rich motor neuron 1 protein	51232	ENSG00000150938	https://www.uniprot.org/uniprot/Q9NZV1	CRIM1	OID20701	Inflammation	0	-0.1141	-0.1675	0.2723	-0.7181	-0.2354	-0.5304	0.5097	0.177	0.259	-0.4344	-0.8021	-0.5392	0.3592	0.0187	-0.0969	0.2261	1.4074	1.0043	-0.0575	-0.3628	-0.1679	0.9025	-0.078	-0.2302	-0.1427	0.4252	0.673	0.436	-0.7638	0.3662	0.344	0.1215	-0.002	0.8137	-0.7069	-0.2475	-0.5572	-0.5363	-0.0596	-0.4674	0.0074475
Q9H3U7	SPARC-related modular calcium-binding protein 2	64094	ENSG00000112562	https://www.uniprot.org/uniprot/Q9H3U7	SMOC2	OID20730	Inflammation	0	0.3476	0.1695	-0.0719	-0.1277	0.0058	0.1226	0.6789	1.2336	1.3083	0.0398	-0.8043	0.2641	0.4884	0.4683	0.2433	-0.5984	0.0787	0.7227	-0.3343	0.0101	-0.39	0.6576	-0.0984	-1.1258	-0.5417	0.6006	0.8317	1.0707	-0.0078	-0.3841	-0.0635	0.3441	-0.1477	0.6133	-0.4308	-0.2687	-1.3926	-0.6503	-0.313	-0.8362	0.0428125
P08727	"Keratin, type I cytoskeletal 19"	3880	ENSG00000171345	https://www.uniprot.org/uniprot/P08727	KRT19	OID20596	Inflammation	0	-0.4712	0.1395	0.7094	0.9163	0.644	-0.0966	-0.7491	0.6752	0.865	0.9559	-1.451	-0.1406	-0.0903	-0.5238	-0.9729	-0.5605	-1.0787	0.6979	-1.2016	-0.6982	0.3719	-0.0099	-0.2632	-0.0554	-1.5446	0.0828	1.0608	1.1651	-0.9134	-0.3061	0.2007	0.0529	0.5145	1.5127	-0.647	-1.3745	0.1566	-0.8529	-0.0291	-0.1827	-0.0873025
Q8N608	Inactive dipeptidyl peptidase 10	57628	ENSG00000175497	https://www.uniprot.org/uniprot/Q8N608	DPP10	OID20527	Inflammation	0	-0.0409	0.5628	0.3746	0.0243	0.4463	-0.2388	0.1037	-0.0969	-0.2016	-0.5586	-0.5293	-0.225	-0.0224	-0.2668	-0.5894	-0.5854	0.3938	0.5378	-0.4022	0.8601	-0.624	1.9371	0.146	-1.1504	-0.1712	0.5629	0.2261	0.3187	-0.2667	0.1707	0.2596	0.2958	0.9881	0.934	-0.5602	-0.8745	-0.4185	-0.5828	0.256	-0.0976	0.02238
Q16719	Kynureninase	8942	ENSG00000115919	https://www.uniprot.org/uniprot/Q16719	KYNU	OID20669	Inflammation	0	1.2109	0.0605	0.8692	-0.2786	-0.0294	-0.3931	-0.2474	-0.9859	-0.3294	-0.5074	0.3757	-0.5771	0.5516	0.2301	0.0137	-0.6253	0.7137	1.0125	0.4806	-0.5321	-0.0427	1.547	-0.5606	-0.509	-0.8351	-0.6541	-0.2104	0.2734	-0.2274	-0.3442	0.8139	-0.0262	0.0649	0.2487	0.497	0.1	-0.7086	0.103	-1.1398	-0.8914	-0.03722
P00813	Adenosine deaminase	100	ENSG00000196839	https://www.uniprot.org/uniprot/P00813	ADA	OID20645	Inflammation	0	1.6771	0.025	-0.0527	-0.2209	-0.4269	-0.0942	-0.2605	0.0479	-0.4785	0.3393	-0.6988	-0.5082	1.3399	0.062	-0.16	-0.2363	0.0629	0.0054	0.1524	-0.4292	-0.9906	1.267	-0.3436	-0.1186	-0.5744	0.2092	0.5308	0.3929	-0.3793	0.0585	0.0171	-0.1042	-0.2045	-0.0109	0.1988	-0.1826	-0.9284	-0.0431	0.3011	0.1055	-0.01634
Q14116	Interleukin-18	3606	ENSG00000150782	https://www.uniprot.org/uniprot/Q14116	IL18	OID20694	Inflammation	0	1.4886	-0.1769	0.7703	-0.5416	-0.1977	-0.3022	0.4495	0.0875	0.2511	0.4103	-0.2636	-0.2872	0.9521	0.3471	0.5833	-0.0052	-0.6068	0.1967	-0.002	-0.5245	-0.0846	-0.2404	-0.3334	0.3861	-0.0838	0.0326	0.9423	-0.1318	-0.5837	-0.0722	0.4131	0.0919	0.3549	0.9204	0.8557	0.3484	-0.6755	0.0703	-0.6067	-0.0755	0.1039225
Q92956	Tumor necrosis factor receptor superfamily member 14	8764	ENSG00000157873; ENSG00000273936	https://www.uniprot.org/uniprot/Q92956	TNFRSF14	OID20783	Inflammation	0	0.3203	0.045	0.1683	-0.3918	-0.1217	-0.5022	0.0716	0.2255	0.9686	0.371	-0.7456	-0.82	0.7828	0.4298	0.8772	0.1259	0.0036	0.0807	0.1573	-0.622	-0.0831	0.3126	-0.604	-0.2453	0.1197	0.1449	0.9118	0.6758	-0.3306	-0.0402	0.4713	-0.262	-0.1339	1.0215	0.0915	0.2585	-0.6501	-0.576	-0.6649	-0.0036	0.045955
P30838	"Aldehyde dehydrogenase, dimeric NADP-preferring"	218	ENSG00000108602	https://www.uniprot.org/uniprot/P30838	ALDH3A1	OID20512	Inflammation	0.1286	1.011	3.0641	-0.1911	1.1667	0.3458	0.0632	-0.0673	1.629	0.1266	0.9798	0.0957	0.4205	1.3656	0.9123	-0.6107	-0.5583	-0.1575	0.1952	1.7771	4.517	0.2382	-0.7379	-1.3268	-0.3422	1.1234	-0.3502	1.0273	-0.2689	0.7031	-0.5196	0.8027	-0.5688	-0.8784	-0.1663	-0.4622	-0.9088	0.1544	-0.0632	0.9494	-0.5232	0.3491675
P55773	C-C motif chemokine 23	6368	ENSG00000276114; ENSG00000274736	https://www.uniprot.org/uniprot/P55773	CCL23	OID20693	Inflammation	0	-0.3326	-0.1102	0.9392	-0.2144	-0.0984	-0.2675	1.0322	0.0528	0.7907	0.2789	-0.6126	-0.659	0.2572	0.1089	0.6603	0.0111	0.103	0.8011	-0.2285	-0.2168	-0.1535	1.224	-0.2687	-0.2186	0.1099	0.742	0.486	0.3229	-0.5009	-0.0369	0.4662	0.3084	0.1434	-0.0426	-0.797	-0.0111	-0.6015	-0.6169	-0.5589	-0.4847	0.0451725
Q13232	Nucleoside diphosphate kinase 3	4832	ENSG00000103024	https://www.uniprot.org/uniprot/Q13232	NME3	OID20789	Inflammation	0	0.0787	-0.5961	0.1652	-0.2403	0.3536	0.2273	0.7702	-0.3228	0.1132	-0.3796	-0.7111	-0.5997	0.5176	0.047	0.5117	0.0659	0.4088	0.5446	0.255	-0.1683	-0.0012	0.3803	0.0055	-1.0535	-0.1137	0.1861	-0.8302	0.2133	-0.6361	0.1051	0.086	0.351	-0.1092	0.5927	-0.0532	-0.0531	-0.7462	-0.4536	-0.5016	-0.472	-0.0515675
P41217	OX-2 membrane glycoprotein	4345	ENSG00000091972	https://www.uniprot.org/uniprot/P41217	CD200	OID20603	Inflammation	0	-0.3588	0.4981	0.7305	0.0158	0.3594	-0.0051	0.0353	-0.0564	0.1315	-0.0557	-0.7777	-0.2073	0.1249	-0.3746	-0.8314	-0.2957	0.2948	0.8572	0.0436	-0.5012	-0.4562	0.9784	-0.1796	-1.0792	0.4077	0.5962	0.4851	0.3866	-1.3169	0.0608	0.176	-0.3425	0.2053	1.014	-0.067	-0.8494	-0.4474	0.0051	0.4159	-0.3316	-0.0177875
O00241	Signal-regulatory protein beta-1	10326	ENSG00000101307	https://www.uniprot.org/uniprot/O00241	SIRPB1	OID20739	Inflammation	0	-0.831	-0.1315	1.085	-0.3504	0.3534	-0.4043	-0.1241	-0.1075	0.6188	0.5887	-0.6217	-0.7314	-0.2612	1.2835	0.2655	0.1448	-0.476	0.4393	-0.1339	-0.9484	-0.4306	0.8445	-0.8464	-0.6262	-0.3032	0.3564	1.2344	0.8007	-0.3726	0.2005	1.1235	-0.2238	0.1774	1.4235	-0.1749	0.1689	-1.0029	-1.3373	-0.3112	-0.722	-0.0090925
P01591	Immunoglobulin J chain	3512	ENSG00000132465	https://www.uniprot.org/uniprot/P01591	JCHAIN	OID20494	Inflammation	0	0.3744	-0.658	-0.0298	-0.5066	0.1809	-0.0051	0.3217	0.3627	0.8771	0.1208	-0.2884	0.5818	0.5318	-0.0559	0.6156	-0.3205	-0.2136	0.1548	-0.143	-0.6046	0.1703	-0.5141	-0.4699	-0.4893	-0.5162	-0.2177	0.2172	-0.2062	-0.1436	-0.095	0.3908	0.822	-0.4625	0.6207	0.9305	0.729	0.5969	-1.568	-0.0451	0.1436	0.0297375
Q9UKU9	Angiopoietin-related protein 2	23452	ENSG00000136859	https://www.uniprot.org/uniprot/Q9UKU9	ANGPTL2	OID20726	Inflammation	0	-0.1068	0.0847	-0.0044	-0.1695	-0.3291	-0.2742	0.4009	-0.0719	0.9698	-0.4328	-1.1305	-0.0582	0.5213	-0.4022	0.4387	0.3882	0.1291	0.258	-0.7025	-0.0628	0.4924	1.1595	-0.7778	-1.5444	-0.4891	0.6205	0.6695	0.8394	0.072	-0.143	0.9092	0.6195	0.4649	0.5417	-0.0175	-0.0992	-0.1509	0.1279	0.3606	-0.8599	0.0560275
P22304	Iduronate 2-sulfatase	3423	ENSG00000010404	https://www.uniprot.org/uniprot/P22304	IDS	OID20619	Inflammation	0	-0.0922	-0.0175	-0.0731	-0.0772	-0.1628	-0.0908	-0.1387	0.1868	-0.0183	0.0829	0.009	0.0654	0.0881	-0.0425	-0.1285	0.0006	-0.2233	0.0502	0.1647	0.0155	-0.1367	-0.0187	0.0528	-0.1132	-0.0933	0.0181	0.0302	0.0599	0.0566	-0.0004	-0.0165	0.0118	-0.0349	-0.0315	0.0646	-0.1862	0.0187	-0.0631	-0.0672	0.0368	-0.0203475
P56470	Galectin-4	3960	ENSG00000171747; ENSG00000282992	https://www.uniprot.org/uniprot/P56470	LGALS4	OID20748	Inflammation	0	-0.3108	-0.4034	0.1668	1.8112	0.5291	-0.2885	0.371	0.6271	0.4791	0.8495	-1.241	-0.8333	-0.4069	-0.1553	-0.9761	-0.0136	0.7909	1.0822	-0.1675	-0.0327	-0.3745	0.6453	-0.0745	-0.0874	-0.6041	0.4207	1.252	1.1852	-0.3287	-0.0505	0.2132	0.575	0.1531	0.7826	-0.2823	-0.9385	-0.289	-0.6731	-0.8485	0.1328	0.067165
P02745	Complement C1q subcomponent subunit A	712	ENSG00000173372	https://www.uniprot.org/uniprot/P02745	C1QA	OID20654	Inflammation	0	-0.3605	-0.0975	0.2546	-0.0716	0.209	0.0723	0.1538	-0.2305	0.1546	0.3327	-0.7112	0.0261	0.0974	0.2379	0.3935	-0.2676	-0.0047	-0.1634	-0.713	-0.0067	0.1619	0.1438	-0.1307	0.5961	0.1311	0.0993	0.3314	0.1962	-0.4263	0.2757	0.1634	-0.0105	0.1018	0.1893	-0.4598	-0.433	-0.0069	-0.2767	0.2702	-0.2257	-0.000105000000000003
P18564	Integrin beta-6	3694	ENSG00000115221	https://www.uniprot.org/uniprot/P18564	ITGB6	OID20493	Inflammation	0	-0.0032	0.18	0.6025	0.1422	-0.0664	0.1771	0.8369	-0.0226	0.4616	-0.123	-0.1548	-0.0066	0.7937	0.3069	0.3353	-0.3298	0.4287	0.8589	-0.071	0.286	-0.4564	0.8698	-0.3697	-1.3047	-0.614	0.1242	0.3471	0.2082	-1.2945	0.4186	-0.579	0.0472	-0.0054	0.8154	-0.5943	-0.812	-0.8032	-0.7488	0.0066	-0.3654	-0.0119475
P63241	Eukaryotic translation initiation factor 5A-1	1984	ENSG00000132507; ENSG00000288145	https://www.uniprot.org/uniprot/P63241	EIF5A	OID20423	Inflammation	0.1429	-0.5635	0.2558	-0.568	0.0029	0.5711	0.4414	-0.4777	0.2947	0.0912	-0.4204	0.6121	0.6738	0.0683	0.0728	0.1674	-0.0105	0.2445	0.0254	-0.0962	-0.042	-0.8989	0.3201	-0.0167	-0.4862	-0.8361	0.3055	0.2764	-0.403	-0.0029	0.4048	0.5755	0.2237	0.2634	0.4373	-0.6053	-0.434	0.6811	-0.6531	-0.3309	-0.0178	0.00365
Q8IU57	Interferon lambda receptor 1	163702	ENSG00000185436	https://www.uniprot.org/uniprot/Q8IU57	IFNLR1	OID20506	Inflammation	0	-0.5985	0.9314	0.1027	0.7706	-0.319	-0.4323	-0.3105	0.4153	-0.0529	-0.2854	-0.5869	0.1624	0.2347	-0.6661	0.0969	0.0046	0.776	1.0247	0.2307	-1.1222	0.483	0.4643	-0.7189	-0.4949	-0.1075	0.5154	0.5028	0.847	-0.1421	0.1476	-0.1081	0.1576	0.2593	0.482	-0.1534	-0.495	-0.1779	-0.4875	-0.042	-0.6973	0.015265
O00339	Matrilin-2	4147	ENSG00000132561	https://www.uniprot.org/uniprot/O00339	MATN2	OID20767	Inflammation	0	-0.3563	-0.3301	-0.0625	-0.679	0.1492	-0.0161	0.3221	-0.0259	0.224	-0.4078	-1.1267	-0.724	0.1708	0.0262	-0.0555	-0.3568	0.363	0.5215	-0.3356	-0.2783	-0.1132	0.8793	0.0977	-0.7929	-0.1847	0.4148	0.8846	0.9638	-0.2835	0.1284	0.6699	0.3313	0.0717	1.2077	-0.4792	0.294	-0.6237	-0.1089	-0.0527	-0.35	-0.000585000000000003
Q6UXB4	C-type lectin domain family 4 member G	339390	ENSG00000182566	https://www.uniprot.org/uniprot/Q6UXB4	CLEC4G	OID20590	Inflammation	0	-0.0345	0.5733	0.2193	0.0442	-0.5049	-0.2982	-0.0369	0.0798	0.5288	-0.384	0.0176	-0.0962	-0.045	0.1273	-0.2898	-0.3226	0.3761	0.8314	0.0772	-0.9055	-0.4776	1.4355	-0.5287	-0.102	0.1488	-0.0911	-0.0618	0.23	-0.2425	0.3996	0.2032	-0.0888	0.9536	0.1443	-0.9129	0.0628	-0.8425	-0.3383	0.0401	-0.4434	-0.0138575
P09919	Granulocyte colony-stimulating factor	1440	ENSG00000108342	https://www.uniprot.org/uniprot/P09919	CSF3	OID20491	Inflammation	0	-0.6674	-0.3152	-0.4576	-0.2415	0.4754	-1.3303	0.7709	-0.1981	0.4153	-0.0051	-0.7808	-1.602	-0.0816	0.436	0.8862	0.5098	0.1436	-0.2232	0.3686	0.1905	1.2504	0.289	1.208	-2.5565	-0.8443	-0.9181	1.3166	0.4408	1.0827	-0.3873	0.1951	-0.5466	-0.572	-0.7807	-1.0629	-0.6949	-0.2024	-1.4875	1.4134	0.5187	-0.101125
P26951	Interleukin-3 receptor subunit alpha	3563	ENSG00000185291	https://www.uniprot.org/uniprot/P26951	IL3RA	OID20461	Inflammation	0	-0.7196	0.5543	0.1406	0.1016	0.1889	-0.3219	0.2658	0.2442	-0.294	-0.4475	-0.0242	0.1302	-0.1565	0.0357	0.3087	-0.2735	1.3088	0.9631	0.2872	-0.4026	-0.3079	1.4411	-0.3104	-0.8285	-0.0305	0.0585	0.2062	0.3714	-1.0958	-1.122	-0.4382	-0.0067	-0.2082	0.3363	-0.0169	0.8773	0.0097	-0.4871	0.0994	-1.2683	-0.0207825
O15444	C-C motif chemokine 25	6370	ENSG00000131142	https://www.uniprot.org/uniprot/O15444	CCL25	OID20674	Inflammation	0	0.2132	-0.4437	-0.3121	0.5511	0.195	-0.0487	0.1561	0.0121	-0.0034	0.1438	-1.3068	0.5091	-0.6111	0.1901	-0.1219	0.398	-0.5205	-0.0121	-0.6725	0.1972	-1.0709	0.6461	-0.1055	-0.5882	-0.0066	0.2081	0.5715	0.6215	0.1018	-0.6625	-0.0471	0.2517	0.5459	0.7081	-0.2885	-0.953	-1.0877	-0.5352	-0.8171	-0.6046	-0.1149825
Q08174	Protocadherin-1	5097	ENSG00000156453	https://www.uniprot.org/uniprot/Q08174	PCDH1	OID20614	Inflammation	0	-0.2033	0.0542	-0.1461	-0.068	0.0074	0.038	-0.3531	0.1711	-0.0834	0.5693	-0.0766	0.1102	-0.1388	0.0534	-0.1291	-0.1294	0.0591	0.1385	-0.0735	0.0224	-0.2467	0.1617	-0.2043	-0.0965	0.0996	0.0886	-0.1137	-0.019	-0.0129	0.0211	-0.0575	-0.0716	0.0155	-0.0771	-0.0601	0.0453	0.0433	0.3153	-0.0597	0.0785	-0.0081975
P24071	Immunoglobulin alpha Fc receptor	2204	ENSG00000186431; ENSG00000275136; ENSG00000275269; ENSG00000276858; ENSG00000275970; ENSG00000273738; ENSG00000275564; ENSG00000276985; ENSG00000274580; ENSG00000278415; ENSG00000284061; ENSG00000283953; ENSG00000284245; ENSG00000284004; ENSG00000283750	https://www.uniprot.org/uniprot/P24071	FCAR	OID20564	Inflammation	0.0071	-0.7169	-0.2707	1.0094	-0.6797	-0.8427	-0.0007	-0.2744	0.1165	0.1362	0.4413	0.0535	-0.6447	0.7093	0.2045	0.8946	-1.0455	0.2897	-0.0106	-5.6186	-0.732	-0.4127	1.0664	-0.1838	0.0913	-0.1399	0.9259	0.1268	-0.0353	-1.455	0.5963	1.1221	-0.1061	-0.5097	1.2035	0.1547	-0.6951	-0.0761	-0.2704	0.4407	-1.2765	-0.16036
P49763	Placenta growth factor	5228	ENSG00000119630	https://www.uniprot.org/uniprot/P49763	PGF	OID20673	Inflammation	0	-0.5214	0.2912	0.3697	-0.3319	-0.3411	-0.4935	0.3531	0.5558	0.557	0.2289	-0.9171	0.1676	0.3936	0.5733	0.1808	0.0481	0.0825	0.4051	0.0426	-0.5336	0.1633	0.6769	-0.8274	-0.5523	-0.2852	0.2031	1.0002	1.1646	-0.0758	-0.0958	0.3056	0.0267	0.5912	0.5271	-0.6253	-0.0811	-0.8508	-0.2995	-0.2122	-0.6577	0.0301575
P09603	Macrophage colony-stimulating factor 1	1435	ENSG00000184371	https://www.uniprot.org/uniprot/P09603	CSF1	OID20719	Inflammation	0	-0.0336	-0.2694	0.3465	-0.2196	-0.1618	-0.3499	0.0533	0.2656	0.7496	-0.0021	-0.9376	-0.6981	0.3019	0.5305	0.3415	0.0468	0.256	0.3733	-0.1858	-0.6746	0.1494	0.6699	-0.5181	-0.1053	-0.2824	0.2285	0.5702	0.3882	-0.4377	0.4251	0.6421	-0.1324	0.0805	0.9639	-0.7475	0.4371	-0.5677	-0.6877	-0.2141	-0.8579	-0.006585
O95633	Follistatin-related protein 3	10272	ENSG00000070404	https://www.uniprot.org/uniprot/O95633	FSTL3	OID20782	Inflammation	0	-0.0025	-0.1367	0.1365	-0.6812	-0.1456	-0.2309	0.5136	0.2735	0.873	0.1496	-1.3083	-0.7288	0.2669	0.7443	0.4087	0.02	0.8686	0.4616	-0.0943	-0.6704	-0.1145	0.5354	-1.1058	0.2666	-0.2726	0.1348	1.094	0.843	-0.3295	0.043	0.1273	0.043	0.0136	0.9233	-0.2484	0.3748	-0.735	-0.2875	-0.6321	-0.7267	0.0166075
P19256	Lymphocyte function-associated antigen 3	965	ENSG00000116815	https://www.uniprot.org/uniprot/P19256	CD58	OID20716	Inflammation	0	0.1205	-0.0155	0.2925	-0.4611	0.3574	-0.3717	-0.0696	-0.1291	0.1176	-0.424	-0.5597	-0.4723	-0.1126	0.334	-0.187	0.0551	0.3281	0.2992	0.1211	-0.0336	-0.3637	0.5098	0.1644	-0.6288	-0.0221	0.5092	0.5831	0.3124	-1.0328	-0.1204	0.3438	0.1876	-0.1171	0.6397	-0.2405	-0.083	-0.2301	-0.3294	-0.2812	-0.1375	-0.0286825
P01730	T-cell surface glycoprotein CD4	920	ENSG00000010610	https://www.uniprot.org/uniprot/P01730	CD4	OID20584	Inflammation	0	-0.2581	0.2276	0.8711	-0.1931	-0.3029	-0.4349	0.2096	0.1616	0.2944	-0.0081	-0.5687	-0.0736	0.2226	0.2239	0.0081	-0.538	0.0882	0.5544	-0.0974	-0.6161	-0.0493	0.901	-0.6803	-0.2581	-0.0392	-0.0409	0.4826	0.6093	-0.6594	0.3865	0.5306	0.2575	0.6074	0.1874	-0.6176	-0.4916	-0.1215	0.0054	-0.0538	-0.9655	-0.0059725
Q8IYS5	Osteoclast-associated immunoglobulin-like receptor	126014	ENSG00000170909; ENSG00000276982; ENSG00000277088; ENSG00000274703; ENSG00000278533; ENSG00000275551; ENSG00000275736; ENSG00000275644; ENSG00000273511; ENSG00000278378	https://www.uniprot.org/uniprot/Q8IYS5	OSCAR	OID20776	Inflammation	0	-0.2657	-1.1417	1.1491	0.0278	0.0869	-0.0127	0.6565	0.1121	0.6319	-0.3014	-0.4961	-0.131	-0.4852	-0.2707	0.2116	-0.4335	-0.0013	0.8521	0.3107	-0.8715	0.0579	0.7218	-0.5532	-0.3843	-0.2207	0.7964	0.1739	0.6649	-0.4228	-0.2535	0.3097	-0.3973	0.5515	0.8786	0.155	-0.0907	-0.9073	-0.4091	-0.9201	0.1492	-0.011805
P15291	"Beta-1,4-galactosyltransferase 1"	2683	ENSG00000086062	https://www.uniprot.org/uniprot/P15291	B4GALT1	OID20780	Inflammation	0	-0.371	0.1183	0.0484	-0.3884	-0.1478	-0.3789	0.2448	0.0289	0.7777	-0.0918	-0.8072	-0.2754	0.2188	0.0343	0.0605	-0.0185	0.2259	0.5949	0.0769	-0.4511	0.0411	0.6624	-0.2978	-0.5606	-0.2529	0.3659	0.7348	0.6635	-0.2962	-0.0397	0.4942	-0.0294	0.3767	0.6215	-0.5818	0.0074	-0.439	-0.6678	-0.1075	-0.2165	-0.000560000000000003
P15260	Interferon gamma receptor 1	3459	ENSG00000027697	https://www.uniprot.org/uniprot/P15260	IFNGR1	OID20678	Inflammation	0	-0.4098	-0.1433	-0.0656	-0.3891	0.1421	-0.1295	0.0551	0.2368	0.3464	-0.1924	-0.9123	-0.3959	0.107	0.1575	0.0178	0.0156	0.2412	0.5975	-0.4388	-0.3642	0.0517	0.7531	-0.3088	-0.2327	-0.0119	0.4542	0.6414	0.691	-0.483	0.0745	0.4051	0.0696	-0.2096	1.0338	-0.7087	-0.3273	-0.6365	-0.4909	-0.3257	-0.5196	-0.040105
Q96LC7	Sialic acid-binding Ig-like lectin 10	89790	ENSG00000142512	https://www.uniprot.org/uniprot/Q96LC7	SIGLEC10	OID20537	Inflammation	0	-0.6452	0.783	0.7989	-0.0462	0.0314	0.1697	-0.1202	-0.3227	0.459	0.2399	-0.8131	-0.0212	-0.0724	0.1975	-0.1446	-0.5027	0.9185	0.6997	-0.0242	-0.7791	0.0745	0.8363	-0.2988	0.0512	-0.2551	-0.2111	0.5267	0.6657	-0.599	0.7119	0.4225	-0.2866	0.249	0.5517	-0.5532	0.1943	0.5215	0.2908	0.1693	-0.6226	0.081125
Q12866	Tyrosine-protein kinase Mer	10461	ENSG00000153208	https://www.uniprot.org/uniprot/Q12866	MERTK	OID20657	Inflammation	0	-0.2844	0.3722	0.2175	-0.1815	-0.0738	0.202	0.069	0.5086	0.0012	-0.448	-0.4612	0.0166	0.0277	-0.2508	-0.3749	0.1246	0.3092	0.7222	0.5048	0.236	-0.2527	1.0417	-0.5059	-0.9707	0.1384	-0.0908	-0.1657	0.4254	-0.2877	0.0317	0.3066	0.2559	0.5393	1.1415	-0.5176	-0.5587	-0.9582	-0.1145	0.163	-0.544	0.00785
P36941	Tumor necrosis factor receptor superfamily member 3	4055	ENSG00000111321	https://www.uniprot.org/uniprot/P36941	LTBR	OID20768	Inflammation	0	-0.3374	0.098	-0.022	-0.2367	0.0966	-0.3225	-0.04	0.2049	0.802	0.3357	-0.9017	-0.6013	0.4144	0.546	0.4145	-0.0924	0.3157	0.4405	-0.2309	-0.6638	-0.2809	0.658	-0.5462	-0.3878	0.0056	0.191	0.8801	0.7444	-0.286	0.2578	0.5477	-0.0938	0.1062	0.7499	-0.252	0.2815	-0.5766	-0.5185	-0.3698	-0.4008	0.023235
Q9BY76	Angiopoietin-related protein 4	51129	ENSG00000167772	https://www.uniprot.org/uniprot/Q9BY76	ANGPTL4	OID20703	Inflammation	0	0.4032	0.6114	0.7106	-0.6337	-0.7465	-0.2466	0.3627	0.0727	0.8509	0.2254	-0.7027	-0.4168	0.6698	0.445	-0.6459	0.4333	0.4934	0.7946	0.393	-0.4519	0.0136	0.0081	-0.3598	-0.0288	0.3942	0.7981	-0.0283	-0.0059	-0.5116	0.3881	0.336	-1.2648	0.0646	0.9253	-0.9889	-0.3495	-0.8287	-0.2844	-0.8321	-1.1908	-0.0280925
O43508	Tumor necrosis factor ligand superfamily member 12	407977; 8742	ENSG00000239697	https://www.uniprot.org/uniprot/O43508	TNFSF12	OID20624	Inflammation	0	-0.1398	0.0028	0.1692	-0.5201	0.2296	-0.0665	0.2956	0.1008	0.019	-0.0915	-1.0624	-0.1775	0.4679	-0.5176	-0.0598	0.3453	0.336	0.6984	-0.214	-0.2131	-0.2554	0.8099	-0.0544	-1.5868	0.0834	0.2256	0.4618	1.0333	-0.646	0.5568	0.3969	0.186	0.3551	0.7004	0.0754	-0.4738	-0.5735	-0.1134	0.3541	-0.1401	0.02494
Q99983	Osteomodulin	4958	ENSG00000127083	https://www.uniprot.org/uniprot/Q99983	OMD	OID20725	Inflammation	0	-1.5743	-0.0008	-0.059	-0.1276	-0.21	0.1569	0.3318	0.2009	-0.3625	-0.4437	-1.0036	-1.1555	0.3789	-0.3593	0.0708	-0.3438	0.1722	0.5696	-0.8776	-0.5942	-0.4323	0.6951	0.3687	-1.4178	-0.6796	1.0716	0.9875	0.9375	-0.3963	0.4857	0.5478	0.3254	-0.083	0.5469	-0.4896	0.466	-0.5325	-0.145	0.5868	-0.5771	-0.074125
Q8WTT0	C-type lectin domain family 4 member C	170482	ENSG00000198178	https://www.uniprot.org/uniprot/Q8WTT0	CLEC4C	OID20547	Inflammation	0	-0.3478	0.514	-0.1067	1.2858	-0.208	-0.529	-0.0535	0.3408	0.4427	0.8525	-1.3617	-0.2375	0.0879	0.1624	0.5346	-1.0016	0.0079	-0.0012	0.5864	-0.752	0.1736	0.375	0.1623	-3.1831	1.239	0.4162	0.3584	0.1115	-1.5171	0.5691	-0.3037	0.039	0.4901	1.3328	0.0932	-0.6675	-0.509	-0.0235	-0.1542	-1.0726	-0.0463625
Q9UHX3	Adhesion G protein-coupled receptor E2	30817	ENSG00000127507	https://www.uniprot.org/uniprot/Q9UHX3	ADGRE2	OID20755	Inflammation	0	-0.773	-0.4854	0.8216	-0.6188	-0.2404	-0.0043	0.5962	0.078	-0.0019	-0.0517	-1.4695	-0.491	0.0298	0.5761	-0.5551	-0.121	0.1332	0.2441	0.0826	-0.2386	-0.4576	0.9819	-0.5049	-0.5262	-0.3621	0.4906	0.3998	0.4227	-0.4359	0.6068	0.6069	0.1017	0.306	0.6861	-0.5453	-0.0676	-0.3328	-0.3575	-0.6598	-0.2417	-0.05945
Q13261	Interleukin-15 receptor subunit alpha	3601	ENSG00000134470	https://www.uniprot.org/uniprot/Q13261	IL15RA	OID20498	Inflammation	0.1143	-1.1179	0.8354	0.4809	0.0013	0.1005	-0.0304	0.2299	0.3126	0.1915	0.4977	-0.5023	-0.4172	-0.534	0.7896	-0.6737	-0.1034	0.3217	0.5088	-1.2049	0.319	-0.4988	0.3245	-0.2956	-0.0777	-0.0754	-0.0753	0.351	0.4699	-0.8817	0.3925	0.1329	-0.473	0.1946	0.9959	-0.2386	-0.1296	0.1609	-0.1896	0.4974	-1.0566	-0.01168
O94856	Neurofascin	23114	ENSG00000163531	https://www.uniprot.org/uniprot/O94856	NFASC	OID20634	Inflammation	0	-0.1549	0.1503	0.2506	-0.6239	-0.0178	0.0518	0.415	0.1751	-0.3987	0.3859	-1.2221	-0.029	-0.3909	0.0225	-0.5677	0.1033	0.8429	0.3975	-0.0607	0.0485	0.4161	0.9084	-0.1081	-0.2716	-0.3356	0.6248	0.1522	0.1018	-0.4939	0.0369	0.2629	0.3305	0.7512	0.5693	-0.0008	-0.897	-0.235	-0.4058	0.1779	-0.4482	0.0128425
O00182	Galectin-9	3965	ENSG00000168961	https://www.uniprot.org/uniprot/O00182	LGALS9	OID20781	Inflammation	0	-0.1673	-0.0132	0.7091	0.0043	-0.318	-0.4523	0.2597	-0.2363	0.6158	0.3932	-0.1751	-0.5751	0.3797	0.4618	0.112	0.0751	0.0981	0.3973	0.3025	-0.0063	0.5689	0.5961	-0.4953	-0.5808	-0.1933	0.4165	0.7993	0.0675	0.045	0.6631	0.6892	0.0063	0.1358	0.773	-0.3436	0.2958	-0.3037	-0.6607	-0.5903	-1.1842	0.06424
P01135	Protransforming growth factor alpha	7039	ENSG00000163235	https://www.uniprot.org/uniprot/P01135	TGFA	OID20600	Inflammation	0	-0.6708	0.5793	0.2472	-0.3713	0.0695	-0.4578	0.3628	-0.0158	0.9005	-0.0432	-0.5361	-0.7143	-0.054	0.18	0.164	-0.4884	0.5132	0.3915	-1.0514	-0.3825	-0.2097	0.8747	-0.7304	-0.1524	-0.0175	0.0615	0.4823	0.3004	-0.5593	0.0954	0.2971	-0.0028	0.331	0.6371	-1.2599	-0.3602	-0.8836	-0.8375	0.2508	-0.65	-0.092765
P23229	Integrin alpha-6	3655	ENSG00000091409	https://www.uniprot.org/uniprot/P23229	ITGA6	OID20528	Inflammation	0	1.306	0.6341	0.1929	0.3117	-0.5595	-0.3822	-0.0238	-0.1973	0.3906	-0.5708	-0.7586	-0.0061	0.4441	-0.4948	-0.3529	-0.2819	-0.5872	-0.2187	-0.3182	-0.5717	-0.2941	0.3304	-0.2613	0.0742	1.212	0.1017	0.6372	0.2699	-0.1886	-0.8333	-0.0692	-0.5947	0.6215	-0.238	0.7561	-0.232	-0.5472	0.5069	0.2386	-0.2265	-0.0195175
P14210	Hepatocyte growth factor	3082	ENSG00000019991	https://www.uniprot.org/uniprot/P14210	HGF	OID20656	Inflammation	0	-0.4101	-0.0109	0.2945	-0.8953	-0.4808	-0.8447	0.5162	0.323	0.6708	-0.3118	-0.565	-0.1403	0.1669	-0.116	0.5302	0.2577	0.7014	0.7308	0.0791	-0.3791	-0.3103	0.3756	-0.4444	-0.2513	-0.5612	0.4288	0.6256	0.7777	-0.2131	0.2749	0.0022	-0.0113	0.4346	0.2798	-0.3467	-0.3519	-0.8582	-0.2388	-0.1015	-0.6307	-0.02509
Q9HBG7	T-lymphocyte surface antigen Ly-9	4063	ENSG00000122224	https://www.uniprot.org/uniprot/Q9HBG7	LY9	OID20670	Inflammation	0	-0.0847	-0.5028	0.4976	-0.491	-0.1044	-0.3404	0.4735	-0.055	0.5325	-0.3937	-0.6029	-0.2866	-0.1521	-0.015	0.102	-0.728	0.1184	0.4053	0.4908	-0.1052	-0.0212	0.7636	0.0151	-1.0674	-0.4764	0.6407	0.8199	0.4006	-0.9697	0.5235	0.6284	-0.3821	0.4946	0.4728	0.0395	-0.1397	-0.1302	-0.2703	-0.248	0.2049	0.0014225
P27930	Interleukin-1 receptor type 2	7850	ENSG00000115590	https://www.uniprot.org/uniprot/P27930	IL1R2	OID20757	Inflammation	0	-0.4456	0.1636	0.2395	-0.5771	-0.1879	-0.3091	-0.091	0.3846	-0.002	-0.4212	-0.3652	-0.359	-0.0759	0.0071	-0.3062	-0.0195	0.4981	0.5108	0.1658	-0.2158	-0.2219	0.4037	-0.372	-0.5561	-0.0917	0.1953	0.3074	0.0986	-0.2048	0.0845	0.2088	0.312	0.0605	0.3137	-0.3922	-0.226	-0.6742	-0.5505	-0.3281	0.002	-0.075925
P43234	Cathepsin O	1519	ENSG00000256043; ENSG00000263238	https://www.uniprot.org/uniprot/P43234	CTSO	OID20660	Inflammation	0	-0.8729	0.5549	0.0029	-0.4171	-0.4927	-0.6341	-0.2493	0.3385	0.206	-0.1029	0.0957	-0.5496	0.0923	0.2309	-0.5022	-0.0618	0.4976	0.368	0.7871	-0.3753	-0.0929	0.2583	-0.6821	-0.5057	0.3296	0.1048	-0.1667	0.4539	-0.6486	0.0501	0.0977	0.0214	-0.0077	0.5219	-0.7747	-0.3055	-0.2038	0.1858	-0.3518	-0.3882	-0.079705
Q9UQV4	Lysosome-associated membrane glycoprotein 3	27074	ENSG00000078081	https://www.uniprot.org/uniprot/Q9UQV4	LAMP3	OID20638	Inflammation	0	-0.6233	0.7555	1.1177	-0.6386	0.0362	-1.0623	0.6015	0.737	-0.1086	0.9942	-0.4513	-0.2622	0.4146	0.2382	0.566	0.0205	-0.2815	0.2517	0.5514	0.4777	0.3728	0.2937	-0.7389	-1.9122	-0.7981	0.4175	0.5922	0.2144	-0.8773	0.0524	0.5638	0.2451	-0.0177	0.3741	-0.6596	-0.38	-1.2058	0.1996	0.078	-1.4163	-0.0316975
Q8TD46	Cell surface glycoprotein CD200 receptor 1	131450	ENSG00000163606	https://www.uniprot.org/uniprot/Q8TD46	CD200R1	OID20595	Inflammation	0	-1.0616	0.2036	1.0001	-0.2596	0.6978	-0.0373	0.612	0.32	0.7352	-0.4273	-1.089	-0.7306	-0.2058	-0.5377	0.1735	0.0507	0.3243	0.0331	0.9041	0.9054	0.4411	0.8865	-0.7113	-1.4259	-0.3012	0.184	1.306	1.0484	-1.1348	0.3282	-0.0577	-0.2064	1.0032	0.0189	-0.1839	-0.1231	0.6007	-0.4925	-0.3582	-0.1187	0.057855
Q13241	Natural killer cells antigen CD94	3824	ENSG00000134539	https://www.uniprot.org/uniprot/Q13241	KLRD1	OID20632	Inflammation	0	-1.9498	-0.3111	0.5826	-0.1063	-0.5514	0.4414	-0.1727	0.2467	0.9195	0.5906	-0.8537	0.8431	-0.4429	0.1781	-0.2837	-0.5938	0.2242	-0.1416	0.4247	-0.2149	-0.7688	0.6839	-0.5752	-0.6496	0.3833	-0.0231	0.8289	0.7568	-0.275	0.4745	0.6729	-0.0011	0.6292	0.1097	-0.4685	0.3433	-0.6903	0.4459	-0.454	-0.5253	-0.0068375
Q01344	Interleukin-5 receptor subunit alpha	3568	ENSG00000091181	https://www.uniprot.org/uniprot/Q01344	IL5RA	OID20601	Inflammation	0	0.2333	-1.0118	1.0395	0.5979	0.0045	0.0503	0.8007	0.5186	-0.2247	-0.3895	-0.9414	1.0812	1.1446	-1.1708	1.2881	0.0412	0.1099	1.0867	-0.8375	-0.4349	-0.7154	1.3723	-0.0739	-1.049	-1.2165	0.8681	-1.0535	-0.0066	-0.4426	-0.4822	-0.6144	-0.4957	1.3229	1.4443	-0.4688	-1.1429	-0.7023	-0.585	0.4701	-0.1579	-0.0185775
Q6GTX8	Leukocyte-associated immunoglobulin-like receptor 1	3903	ENSG00000167613; ENSG00000276053; ENSG00000278154; ENSG00000274110; ENSG00000276163	https://www.uniprot.org/uniprot/Q6GTX8	LAIR1	OID20737	Inflammation	0	-0.1712	-0.3124	0.4981	-0.2721	-0.151	-0.4785	0.0541	0.5872	0.9952	0.6098	-0.6678	-1.2043	0.023	1.0102	0.7124	0.1504	0.1932	-0.1258	-0.8772	-0.4811	0.1273	0.1261	-0.8897	-0.0771	0.1456	-0.27	1.1315	0.5124	-0.1291	0.309	0.3508	-0.0339	0.1915	1.315	-0.1954	0.1285	-0.2771	-0.2014	-0.4245	-0.1923	0.043485
P01579	Interferon gamma	3458	ENSG00000111537	https://www.uniprot.org/uniprot/P01579	IFNG	OID20495	Inflammation	0.0143	-1.3623	0.18	4.1363	1.0479	-1.1265	1.2542	0.2232	0.1638	3.0313	1.2848	-0.0298	0.3396	1.6183	4.4324	2.7675	-0.3168	-0.8328	-0.4867	-0.3846	-0.8434	0.0384	1.1736	-0.1719	-0.2378	0.2457	-2.007	0.8865	-0.4708	0.9748	1.8147	1.3887	1.6087	1.2516	-1.1063	0.0985	-0.0342	-1.1382	-1.2196	1.1101	-3.0688	0.4058275
Q07065	Cytoskeleton-associated protein 4	10970	ENSG00000136026	https://www.uniprot.org/uniprot/Q07065	CKAP4	OID20617	Inflammation	0	-0.4774	0.3892	-0.0102	-0.1784	-0.1343	-0.6242	-0.2209	0.2948	0.6094	0.2954	-1.289	-0.3145	0.6015	0.2752	0.4544	-0.309	0.2571	0.3322	-0.3076	-0.6277	0.0989	0.6664	-0.7426	-0.4999	-0.3771	0.104	0.5703	1.0187	-0.3354	-0.2017	0.4657	-0.3261	0.1176	1.0135	-0.5524	0.3178	-0.6399	-0.1345	0.0057	-0.4956	-0.022765
P21860	Receptor tyrosine-protein kinase erbB-3	2065	ENSG00000065361	https://www.uniprot.org/uniprot/P21860	ERBB3	OID20705	Inflammation	0	-0.0275	-0.2382	0.0092	-0.3739	-0.2406	-0.0479	-0.0775	-0.0592	-0.1081	-0.4331	-0.6414	-0.3934	0.0801	-0.4573	-0.5828	-0.135	-0.011	0.9666	0.5545	-0.0866	-0.0551	0.5628	-0.1778	-0.6933	-0.0573	0.1531	0.2308	0.3947	0.0875	0.0201	0.5002	0.4961	0.2283	0.3256	-0.139	-0.3547	-0.4219	-0.3652	-0.4104	0.1916	-0.044675
Q96KG7	Multiple epidermal growth factor-like domains protein 10	84466	ENSG00000145794	https://www.uniprot.org/uniprot/Q96KG7	MEGF10	OID20746	Inflammation	0	-0.5325	-0.8439	0.557	-0.7717	-0.2339	-0.9191	0.2216	-0.0014	0.6229	-0.6694	-0.7648	-0.8831	-0.0156	-0.1464	-0.6791	-0.7837	-0.092	0.0747	0.2859	-0.0128	-0.3419	1.1673	0.3244	-1.1966	-0.5643	0.6179	0.3969	0.8151	-0.4107	0.175	0.2315	0.3268	0.3648	1.4487	-0.4855	-0.3159	-0.7528	-0.5155	-0.2322	-0.2225	-0.11892
O75462	Cytokine receptor-like factor 1	9244	ENSG00000006016	https://www.uniprot.org/uniprot/O75462	CRLF1	OID20699	Inflammation	0	-0.3378	-0.1989	0.36	-0.7456	-0.1672	0.2589	0.5898	0.2374	0.548	0.4618	-0.2226	-0.1084	-0.0302	1.0308	-0.2966	0.2595	0.5412	0.5719	0.1037	-0.606	-0.3278	0.7341	-0.2283	-0.0681	-0.0905	-0.3155	0.2403	0.0369	-0.36	0.3803	0.2487	0.0532	0.1823	0.4289	-0.8383	-0.7779	-0.1624	-0.5311	-0.5882	-1.1183	-0.0213
Q9BXN2	C-type lectin domain family 7 member A	64581	ENSG00000172243	https://www.uniprot.org/uniprot/Q9BXN2	CLEC7A	OID20636	Inflammation	0	-0.7067	0.4436	0.4419	-0.5494	0.0981	-0.5142	-0.5042	0.6349	0.4289	0.948	-0.1894	-1.1359	-0.0211	1.1873	0.6928	-0.2047	-0.2244	-0.0079	0.0871	-0.5145	-0.1436	0.7106	-0.9767	-0.7786	0.0694	0.5889	1.1846	0.5325	-0.9777	0.2542	-0.9788	-0.3082	-0.2108	1.4632	-0.465	0.3806	-0.4655	0.067	-0.2045	-0.4752	-0.00858499999999999
O00468	Agrin	375790	ENSG00000188157	https://www.uniprot.org/uniprot/O00468	AGRN	OID20786	Inflammation	0	-0.1898	0.1584	-0.1997	-0.6006	-0.7669	-0.9108	0.1428	0.4247	0.6882	0.77	-0.8338	-0.634	0.1928	0.416	-0.4718	0.2222	0.6745	0.4398	-0.6044	-0.6011	0.455	0.6147	-0.339	-0.6899	0.6423	0.0217	1.2217	0.6892	0.314	-0.0501	0.6143	0.0777	0.0967	1.2188	-0.6114	-0.6057	-1.0146	-0.623	-0.6656	-0.8187	-0.028385
Q9NZC2	Triggering receptor expressed on myeloid cells 2	54209	ENSG00000095970	https://www.uniprot.org/uniprot/Q9NZC2	TREM2	OID20731	Inflammation	0	0.1946	-0.1438	2.1289	-0.43	0.382	-0.7223	0.1623	-0.3575	0.017	0.2411	0.8567	-0.4755	0.1587	-0.0088	-1.315	-0.5381	-0.7278	1.4084	0.245	0.3121	-0.748	0.2208	-0.0584	-0.7524	0.0516	0.3771	0.988	0.8826	-0.9431	0.7281	0.0088	0.1101	-0.1475	1.1476	0.8934	-0.3479	-1.4875	-0.4116	-0.6676	0.1559	0.0347
Q9NQ30	Endothelial cell-specific molecule 1	11082	ENSG00000164283	https://www.uniprot.org/uniprot/Q9NQ30	ESM1	OID20758	Inflammation	0	-1.0225	0.0307	-0.3479	-0.907	-0.3377	-0.5405	0.4102	0.241	-0.2328	-0.2624	-1.3719	-0.7882	0.5139	0.061	-0.078	0.1426	1.5608	0.525	-0.4353	-0.4226	-0.4511	1.272	-0.0015	-0.8771	-0.3398	0.4969	0.7168	0.7425	-1.2248	0.5154	0.87	0.8181	0.1222	1.2956	-0.329	1.0923	-0.1409	-0.1974	-0.4147	-0.3086	0.00988250000000001
Q9BZZ2	Sialoadhesin	6614	ENSG00000088827	https://www.uniprot.org/uniprot/Q9BZZ2	SIGLEC1	OID20690	Inflammation	0	-1.326	0.3487	0.9359	-0.8138	-0.1116	-0.0211	0.2656	-0.1897	-0.0213	-0.0795	-0.2999	-0.8601	-0.6335	0.9828	0.0746	-0.3767	0.5784	0.4594	0.4342	-0.3928	0.6404	0.8403	-0.2827	-0.4229	-0.5768	-0.1369	0.7361	-0.0742	-0.1913	0.8517	1.1569	0.0762	0.2484	1.0251	-0.4762	0.6433	-0.3569	-0.4863	-0.3624	-0.204	0.040035
Q9Y6N7	Roundabout homolog 1	6091	ENSG00000169855	https://www.uniprot.org/uniprot/Q9Y6N7	ROBO1	OID20734	Inflammation	0	-0.5673	-0.624	0.2953	-0.9802	-0.1259	-0.135	0.6209	-0.155	-0.2216	-0.2269	-0.9092	-0.3038	-0.0881	-0.1781	-0.2249	-0.1861	1.151	0.0862	-0.0751	0.1394	-0.0172	0.9903	-0.3294	-1.092	-0.3995	0.5854	0.2603	0.5526	-0.4235	0.7341	0.3448	0.2301	0.2203	1.1048	-0.6012	-0.2888	-0.2634	-0.007	-0.5434	-0.4525	-0.05259
P24387	Corticotropin-releasing factor-binding protein	1393	ENSG00000145708	https://www.uniprot.org/uniprot/P24387	CRHBP	OID20747	Inflammation	0	-0.7083	-0.0307	0.1097	-0.2973	-0.1301	0.0165	0.0094	0.3209	0.8212	-0.4082	-0.7798	-0.8123	0.1735	-0.4715	0.1515	-0.2334	-0.093	0.5611	0.1986	-0.2461	0.108	0.4389	-0.3095	-0.7354	-0.8877	0.1349	0.4729	0.3797	0.2898	0.0865	0.2077	0.2429	0.2085	0.2601	-0.3028	-0.3715	-0.8345	-0.3886	-0.7185	-0.191	-0.0939475
Q9Y258	C-C motif chemokine 26	10344	ENSG00000006606	https://www.uniprot.org/uniprot/Q9Y258	CCL26	OID20546	Inflammation	0	-0.422	1.1679	0.012	0.2003	0.896	0.0765	0.8463	0.1548	0.0445	-0.4302	-0.1566	-0.2692	0.7559	0.3782	0.6297	-0.1325	0.4258	1.6737	-0.0085	0.891	-0.314	0.8963	-0.4028	-0.3415	-0.0304	-0.8583	0.0342	-0.6167	-1.3179	-0.7805	0.1863	0.2511	-0.1926	-0.2691	-0.3486	0.3316	-0.6712	-0.8572	1.3475	-0.8058	0.04935
P40933	Interleukin-15	3600	ENSG00000164136	https://www.uniprot.org/uniprot/P40933	IL15	OID20562	Inflammation	0	-0.0072	0.2982	0.2789	-0.5418	0.2793	-0.5108	-0.0062	0.3272	0.6028	-0.0835	-0.6758	-0.4546	-0.1118	0.1905	0.0062	-0.1324	0.4015	0.8989	0.4524	0.0273	0.5367	0.6197	-0.3615	-0.2244	-0.5681	-0.631	-0.2555	0.3601	-0.3019	-0.4916	0.4693	-0.0435	0.3692	1.3438	-0.784	-0.4226	-0.6576	-0.494	0.4264	-0.2411	-0.0028125
Q4KMG0	Cell adhesion molecule-related/down-regulated by oncogenes	50937	ENSG00000064309	https://www.uniprot.org/uniprot/Q4KMG0	CDON	OID20754	Inflammation	0	-0.1048	-0.3912	0.2692	-1.074	-0.4149	0	0.6928	-0.0754	-0.6268	-0.3162	-0.851	-1.0114	0.2275	0.2402	-0.2931	0.0036	1.2804	0.0676	0.1446	-0.1572	-0.299	0.6308	-0.2785	-0.9972	0.0323	0.2551	0.186	0.7906	-0.4176	0.2793	0.1399	0.5957	-0.0174	1.1827	-0.0009	-0.0406	-0.7042	0	-0.3797	-0.109	-0.038545
P20783	Neurotrophin-3	4908	ENSG00000185652	https://www.uniprot.org/uniprot/P20783	NTF3	OID20591	Inflammation	0	-0.4185	-0.1152	-1.1569	0.2548	0.1775	0.5781	0.4575	-0.0657	-0.8523	-1.6669	-0.9212	-0.4445	0.8467	-0.2377	0.5268	0.3617	1.5553	0.8776	0.0215	0.1082	-0.4507	0.5129	0.302	-1.0041	-0.5137	0.365	0.3999	-0.4649	-0.0595	0.968	0.3303	0.119	0.9111	0.6015	-0.9948	-0.859	-0.341	-0.2313	1.0423	-0.4043	0.0028875
Q13291	Signaling lymphocytic activation molecule	6504	ENSG00000117090	https://www.uniprot.org/uniprot/Q13291	SLAMF1	OID20496	Inflammation	0.0214	-0.7154	-0.0632	0.9283	-0.1864	-0.3841	0.563	1.033	0.3428	0.3185	-0.7793	-0.9982	0.053	-0.1336	0.4722	0.0017	0.0713	0.022	1.182	-0.1721	-0.1799	-0.3279	1.4347	-0.7024	-3.3085	-1.3017	0.6769	0.7816	0.3477	-0.6433	-0.5377	0.7948	0.174	0.0397	1.4636	-0.1546	-1.7933	-1.1401	-0.4853	0.8891	0.2671	-0.05375
Q15517	Corneodesmosin	1041	ENSG00000137197; ENSG00000237123; ENSG00000237114; ENSG00000237165	https://www.uniprot.org/uniprot/Q15517	CDSN	OID20667	Inflammation	0	0.312	0.3118	-0.063	-0.6887	0.2696	0.0127	-0.1023	1.015	0.9103	0.1364	-0.856	-0.1403	-0.0223	0.4047	-0.7226	-0.4888	0.4665	1.0242	-0.493	-0.2653	-1.1993	0.9904	-0.7692	-0.0202	-0.4645	-0.9434	0.9415	0.52	-0.8315	-0.176	-0.2769	-0.1957	0.1353	1.0461	-0.2123	-0.2085	-0.7659	0.5408	-0.0251	-0.4369	-0.03326
P07148	"Fatty acid-binding protein, liver"	2168	ENSG00000163586	https://www.uniprot.org/uniprot/P07148	FABP1	OID20778	Inflammation	0	-0.7193	-0.026	-0.5266	2.1437	-0.3695	-0.2103	1.2193	0.9408	0.8617	1.285	-1.3801	-0.9198	-1.3607	1.0152	-1.4602	-0.4531	1.2828	1.5854	-0.9365	-0.9346	-0.4023	2.3876	-0.7669	0.9785	-0.7695	-0.7355	1.1804	1.5648	0.026	-0.3803	0.171	0.3229	0.7268	1.4604	-1.606	-1.8269	0.0535	-0.3489	-0.4878	0.6634	0.08121
P20273	B-cell receptor CD22	933	ENSG00000012124	https://www.uniprot.org/uniprot/P20273	CD22	OID20637	Inflammation	0	-1.5522	-0.377	0.6617	-0.843	-0.4086	-0.2936	-0.1552	0.0016	-0.081	-0.7122	-0.7348	0.1468	0.1426	-0.3536	-0.979	-0.2345	0.2469	0.0989	0.6306	-0.1481	0.5442	1.4708	-0.0302	-1.4033	-0.4514	1.5144	0.3574	0.4133	-0.4441	0.5225	0.0837	-0.1445	0.4592	-0.8795	-0.1432	-0.5138	-0.2329	0.4874	-0.5383	-0.6673	-0.1134825
P42702	Leukemia inhibitory factor receptor	3977	ENSG00000113594	https://www.uniprot.org/uniprot/P42702	LIFR	OID20606	Inflammation	0	-0.3249	0.2053	0.2871	-0.3503	-0.1143	-0.2614	-0.0248	-0.1984	0.428	-0.2067	-1.0676	0.0031	-0.2611	-0.1518	-0.5132	-0.2677	0.7052	0.7683	-0.6111	0.1042	-0.656	1.2098	-0.201	-0.0031	-0.3353	0.2948	0.383	0.0648	-0.261	0.0145	0.0082	0.4263	0.3793	1.186	-0.866	-0.7005	-0.2861	-0.6952	0.4739	-0.2533	-0.041725
Q8NFT8	Delta and Notch-like epidermal growth factor-related receptor	92737	ENSG00000187957	https://www.uniprot.org/uniprot/Q8NFT8	DNER	OID20712	Inflammation	0	0.058	-0.2714	-0.2641	-0.5081	0.1939	-0.0305	0.4169	0.2201	-0.0108	-0.6482	-0.7593	-0.2074	0.1829	-0.0277	-0.3492	-0.4113	0.148	0.3448	0.0767	-0.2587	-0.7378	0.9156	0.1066	-1.4009	-0.1511	0.2794	0.2621	0.0087	-0.5217	0.1309	0.3964	0.536	-0.083	0.6761	-0.3502	0.2339	-0.1254	-0.6149	-0.3596	-0.1279	-0.075805
P50591	Tumor necrosis factor ligand superfamily member 10	8743	ENSG00000121858	https://www.uniprot.org/uniprot/P50591	TNFSF10	OID20611	Inflammation	0	-0.8425	0.1804	-0.0707	-0.3659	-0.6052	-0.3285	0.2137	0.5624	-0.0017	0.1414	-1.1129	-0.5718	0.3662	0.5868	0.2774	0.4096	0.4664	0.1957	0.2147	-0.2403	-0.4782	0.3591	-0.1168	-1.3974	-0.1248	-0.3184	0.338	0.3483	-0.7215	0.625	0.077	-0.1762	0.0647	-0.0146	-0.2756	-0.8707	-0.4926	-0.178	-0.3706	-0.765	-0.1253275
Q5KU26	Collectin-12	81035	ENSG00000158270	https://www.uniprot.org/uniprot/Q5KU26	COLEC12	OID20738	Inflammation	0	-0.0907	-0.0659	-0.0329	-0.7126	-0.3264	-0.3649	0.1796	0.302	0.8688	0.5356	-0.5365	-0.8487	0.0444	0.5503	0.1164	0.1879	0.3502	0.1821	-0.6106	-0.7052	-0.0527	0.1413	-0.858	-0.315	-0.0502	0.2615	0.8623	1.0055	0.0868	-0.1487	0.4023	-0.0187	-0.0685	0.5903	-0.4659	0.0246	-0.3964	-0.4771	-0.4209	-0.8028	-0.041935
Q8N6P7	Interleukin-22 receptor subunit alpha-1	58985	ENSG00000142677	https://www.uniprot.org/uniprot/Q8N6P7	IL22RA1	OID20449	Inflammation	0	-0.7011	0.2824	-1.1132	0.2392	-0.6302	-0.2655	0.2736	-0.5233	-0.8825	-0.7806	-0.7103	0.0827	-0.1134	0.123	-0.2029	-0.2505	-0.5171	0.8581	-1.1161	0.0844	-0.0791	1.4316	-0.8438	-0.3972	-0.4635	-0.7303	-0.4373	0.4062	0.0222	-0.3437	0.0723	0.4604	0.3444	0.5327	-1.2163	-0.1374	-0.6176	-0.5623	0.1562	-0.101	-0.20917
Q7KYR7	Butyrophilin subfamily 2 member A1	11120	ENSG00000112763	https://www.uniprot.org/uniprot/Q7KYR7	BTN2A1	OID20713	Inflammation	0	-0.4562	-0.8183	-0.0024	-0.1727	-0.0935	-0.2273	0.0623	0.2588	0.469	0.2448	-0.6469	-0.5807	-0.0054	0.4694	0.0224	0.0522	0.145	0.5018	-0.0691	-0.9424	-0.0339	0.4472	-0.4387	-0.6929	0.0861	0.383	0.9792	0.7907	-0.7969	-0.2025	0.4574	-0.0365	0.0054	1.1178	-0.396	-0.3059	-0.4187	-0.4071	-0.1363	-0.2832	-0.041775
P35613	Basigin	682	ENSG00000172270	https://www.uniprot.org/uniprot/P35613	BSG	OID20626	Inflammation	0	-0.1039	0.3026	0.1345	-0.0243	-0.0686	-0.3029	0.0634	0.2331	0.3002	0.2238	-0.4304	-0.0576	0.1088	0.3039	-0.1699	-0.0405	0.1421	0.477	0.3012	-0.3787	-0.1706	0.6236	-0.3706	-0.4611	-0.0881	-0.27	0.4427	0.3894	-0.3028	-0.1062	0.2585	-0.1594	0.0372	0.5963	-0.316	-0.1969	-0.6321	-0.2356	-0.0712	-0.4874	-0.0126625
Q29980_Q29983	MHC class I polypeptide-related sequence A_MHC class I polypeptide-related sequence B	4277; 100507436	ENSG00000204516; ENSG00000206449; ENSG00000238289; ENSG00000234218; ENSG00000231179; ENSG00000227772; ENSG00000183214; ENSG00000235233	https://www.uniprot.org/uniprot/Q29980; https://www.uniprot.org/uniprot/Q29983	MICB_MICA	OID20593	Inflammation	0.0786	0.946	0.5788	0.265	0.798	-0.7099	-0.8201	0.9546	-0.2739	-0.1327	-0.7457	0.7145	-0.0115	0.3002	-0.0017	-6.3603	0.4674	1.3028	1.6615	-9.6708	-5.8808	-0.6588	-4.3392	-0.5657	1.1654	-9.6843	1.4811	-5.473	1.7492	0.0017	-3.8045	-5.7568	0.8269	0.0182	0.3892	-8.3053	1.1128	-0.5127	-0.6473	-4.7839	0.2447	-1.3540225
P14784	Interleukin-2 receptor subunit beta	3560	ENSG00000100385	https://www.uniprot.org/uniprot/P14784	IL2RB	OID20450	Inflammation	0.0357	-0.845	1.3813	-0.2237	0.4387	0.9999	-1.1571	-0.1454	-0.0858	-1.6152	-0.3268	-0.0654	0.0542	0.8238	0.3851	-2.052	0.9389	-0.1116	0.8726	-0.3182	0.5832	-1.2794	1.2404	0.3307	-0.179	1.1314	-0.8222	0.2547	0.936	-0.3091	0.7353	-0.0188	-0.2821	-0.0015	-1.2979	-2.249	-1.3912	0.5196	-0.4301	1.6038	0.0015	-0.049385
Q13007	Interleukin-24	11009	ENSG00000162892	https://www.uniprot.org/uniprot/Q13007	IL24	OID20440	Inflammation	0.8357	0.0468	-0.2748	0.2455	1.269	0.5443	-0.5668	-0.5397	-0.6271	-0.5787	0.1975	-0.2628	-0.0728	-0.6133	0.2958	-0.1386	0.055	0.178	0.5706	-1.233	0.0664	0.3407	0.3643	0.0496	-0.0783	0.1642	1.0399	0.6285	0.105	-1.4523	-0.3689	-0.8547	0.4103	-0.3369	-0.7566	-0.1781	0.4901	-0.1178	-0.7787	0.8244	0.1373	-0.0451675
Q9NQ25	SLAM family member 7	57823	ENSG00000026751	https://www.uniprot.org/uniprot/Q9NQ25	SLAMF7	OID20602	Inflammation	0	0.1541	-0.4584	1.1439	0.0162	0.2744	0.5999	1.4287	-0.22	-0.0008	-0.5324	-1.4241	0.3587	-0.8432	-0.5705	0.2444	-0.7211	0.1183	0.9037	-0.3702	-1.0053	0.2307	0.5057	-0.4572	-1.5691	-1.1635	0.8106	0.6593	-0.0162	-0.5689	0.2076	0.7293	-0.3101	0.7226	0.4309	-0.6088	-1.0978	-0.5032	-0.832	0.3674	-0.6251	-0.0997875
O95971	CD160 antigen	11126	ENSG00000117281	https://www.uniprot.org/uniprot/O95971	CD160	OID20647	Inflammation	0	-1.3356	0.1967	-0.0287	0.1564	-0.5408	0.0812	0.2271	0.4106	0.9181	0.9392	-1.331	-0.1666	-0.0396	1.3374	0.1641	-0.1168	-0.0534	-0.4801	-0.2597	-0.4897	0.0077	0.3385	-1.3681	-0.5608	0.0459	0.0646	1.7122	0.8217	-0.7687	0.7471	0.484	-0.2317	-0.0648	0.3934	0.4099	-0.5524	-0.3554	-0.2452	-0.6695	0.1212	-0.00204
Q08334	Interleukin-10 receptor subunit beta	3588	ENSG00000243646	https://www.uniprot.org/uniprot/Q08334	IL10RB	OID20696	Inflammation	0	-0.2725	-0.1199	0.4317	-0.1456	0.0599	-0.2969	-0.1182	-0.2422	0.3462	-0.0064	-0.9148	-0.7158	0.0948	0.2091	0.5053	-0.2771	0.342	0.5657	-0.0606	-0.8856	-0.457	0.5266	-0.616	-0.74	-0.0739	0.4162	0.7629	0.5263	-0.5942	-0.2045	0.0236	-0.2012	0.0973	0.7047	-0.7409	-0.0741	-0.8166	-0.32	0.1855	-0.3388	-0.085875
P42701	Interleukin-12 receptor subunit beta-1	3594	ENSG00000096996	https://www.uniprot.org/uniprot/P42701	IL12RB1	OID20486	Inflammation	0	-0.7561	0.2787	0.7579	-0.4231	-0.3032	0.009	-0.3554	-0.0131	0.6953	-0.2225	-0.934	-0.2947	-0.5743	0.1195	0.3392	0.1957	-0.1971	0.4044	0.035	0.1868	0.1462	1.1084	-1.0553	-0.6733	0.5243	0.1731	0.209	0.3741	-0.6636	0.4198	0.3696	0.5374	1.0308	0.3862	-1.1163	-0.0428	0.0006	-0.294	0.2662	-0.2902	0.008955
Q15661	Tryptase alpha/beta-1	7177	ENSG00000172236	https://www.uniprot.org/uniprot/Q15661	TPSAB1	OID20642	Inflammation	0	-0.1373	0.3791	0.5974	-0.5144	-0.0015	-1.2399	-0.362	0.0907	0.0796	-0.3979	-0.8504	0.0331	0.2383	-0.1273	-0.3843	0.0171	0.3438	-0.2006	-0.4328	0.3384	0.2263	0.679	-0.0097	-2.0043	0.1433	0.6024	0.3146	-1.7813	-0.0517	-1.217	0.2218	0.2287	-0.178	0.0643	0.0879	0.1906	-0.7665	0.3995	0.1774	0.227	-0.124415
Q9UJA9	Ectonucleotide pyrophosphatase/phosphodiesterase family member 5	59084	ENSG00000112796	https://www.uniprot.org/uniprot/Q9UJA9	ENPP5	OID20736	Inflammation	0	-0.3407	0.0251	0.4531	-0.2985	0.1589	0.445	0.2827	0.3711	0.3059	-0.5545	-0.3538	-0.3456	-0.1602	0.0627	-0.489	-0.2868	0.5724	0.6745	-0.4949	0.1185	-0.7925	0.7175	-0.078	-0.4162	-0.7084	-0.1623	0.5521	-0.1375	-0.615	0.0662	0.2759	0.2611	-0.2818	0.2924	-0.5643	-0.5993	-0.9793	-0.1883	-0.7605	-0.5258	-0.1124525
Q14210	Lymphocyte antigen 6D	8581	ENSG00000167656	https://www.uniprot.org/uniprot/Q14210	LY6D	OID20708	Inflammation	0	0.0469	0.026	-0.3314	-0.4472	-0.0646	-0.3509	0.145	0.5755	1.0006	0.3058	-0.8241	-0.8543	0.5236	0.8451	-0.3087	-0.1239	0.1887	-0.026	-0.5219	-0.1555	0.2221	0.5209	-0.7406	-0.2188	0.1178	0.0781	1.338	0.6066	-0.4392	-0.1976	0.5416	0.1271	-0.1173	1.3803	-0.6685	0.1047	-0.7668	-0.302	-0.6049	-1.0166	-0.00966
Q9NQ76	Matrix extracellular phosphoglycoprotein	56955	ENSG00000152595	https://www.uniprot.org/uniprot/Q9NQ76	MEPE	OID20753	Inflammation	0	-0.3129	0.2063	-0.7359	-0.042	0.1456	0.0272	-0.0156	0.4025	0.1309	0.0968	-1.0623	-0.3429	-0.0157	0.5753	0.1552	0.0438	0.082	0.3852	-0.3702	-1.1502	-0.6454	0.2539	-0.6955	-0.5686	-0.2536	-0.0899	0.519	0.1648	-0.3346	-0.4436	-0.2047	0.0621	-0.3794	0.0037	-0.5238	-0.0652	-0.288	-0.4809	-0.8737	-0.4355	-0.176895
O00626	C-C motif chemokine 22	6367	ENSG00000102962	https://www.uniprot.org/uniprot/O00626	CCL22	OID20765	Inflammation	0	-0.1089	-0.3871	-0.1193	-0.805	0.1119	-0.5585	0.6686	0.0478	-0.7011	-0.622	-1.1826	-0.4337	1.1529	-0.1405	-0.2572	-0.0698	-0.3408	0.1866	0.5563	0.5024	0.0955	0.5074	0.0076	-2.2195	0.5342	0.8459	1.1126	-0.026	0.1641	0.6285	0.2071	-0.2103	-0.0346	0.1162	-0.2255	-0.1263	-0.511	-0.0982	-0.0114	-0.6873	-0.060775
P30203	T-cell differentiation antigen CD6	923	ENSG00000013725	https://www.uniprot.org/uniprot/P30203	CD6	OID20649	Inflammation	0	-1.1564	-0.5355	0.5359	-0.6363	0.3443	-0.0733	0.7378	-0.1168	0.012	-0.6129	-1.1822	-0.168	0.1825	0.1661	-0.6294	-0.1866	-0.3155	-0.7435	0.3988	0.6228	0.0633	1.229	-0.2496	-1.6075	-0.6066	0.4158	0.9043	0.2612	-1.0311	1.0934	0.6267	-0.3717	0.6659	-0.1945	-0.4534	-0.8215	0.661	0.1065	-0.2837	0.1572	-0.0697875
Q7Z6M3	Allergin-1	284021	ENSG00000271605	https://www.uniprot.org/uniprot/Q7Z6M3	MILR1	OID20482	Inflammation	0	0.7839	-0.1297	0.9392	-0.6675	-0.5479	0.1086	1.1275	-0.5485	-0.4505	-0.364	-0.2491	-0.2693	-0.0938	0.7038	-0.3153	-0.9533	0.4853	0.6337	-0.4782	-0.9436	-0.46	0.5801	-0.132	-0.9135	-0.9337	1.0398	0.4221	0.3505	-0.7068	1.2333	0.7043	-0.0246	0.607	1.7477	0.5454	-0.8196	-0.396	0.1764	0.4564	0.5118	0.0689975
Q96P31	Fc receptor-like protein 3	115352	ENSG00000160856	https://www.uniprot.org/uniprot/Q96P31	FCRL3	OID20443	Inflammation	0.0143	-0.8252	-0.3725	-0.3765	-1.6485	-0.1143	0.3685	-0.6406	-2.7204	0.3993	-1.9164	0.1146	-0.963	0.4165	1.0562	-1.4752	-0.0449	-1.3006	-0.2466	0.7112	0.064	1.0343	1.7393	0.8017	-3.2795	0.2904	0.7563	0.5393	1.1019	-1.3175	0.6335	0.1898	0.047	-0.0821	-1.4113	0.1672	-1.4436	0.4799	-0.8519	-0.36	-2.2242	-0.3175975
P54317	Pancreatic lipase-related protein 2	5408	ENSG00000266200	https://www.uniprot.org/uniprot/P54317	PNLIPRP2	OID20775	Inflammation	0	0.3117	-9.9467	-9.1161	-0.1053	0.1696	-8.886	-9.5542	-0.0849	-8.4443	-10.3637	-2.3835	-0.6657	-0.0783	-9.1405	-9.7094	-10.2195	0.1056	-9.4628	-9.6603	-9.6972	-9.6546	1.2569	-10.6671	-1.2315	0.5932	-1.0438	-9.4844	-10.1239	-10.7064	-10.2864	-9.9534	0.607	-9.39	0.2501	-1.0938	-0.2517	0.0391	-1.8916	-0.6406	-0.2183	-5.0205675
P29460	Interleukin-12 subunit beta	3593	ENSG00000113302	https://www.uniprot.org/uniprot/P29460	IL12B	OID20666	Inflammation	0	-1.0651	-0.0985	0.3577	-0.2665	-0.6849	-0.8265	1.1522	-0.7707	0.7996	-0.029	-1.3768	-0.2716	-0.6954	0.0141	0.8152	-0.1081	-0.2002	0.3818	-0.2772	-0.0576	1.2236	0.3443	-0.2599	-1.6926	0.0553	0.2284	1.3618	0.574	0.2058	0.2112	0.0797	-0.3265	1.0585	-0.3579	-0.3367	-0.2104	0.0758	-0.0141	0.3396	-0.4535	-0.0275275
Q01151	CD83 antigen	9308	ENSG00000112149	https://www.uniprot.org/uniprot/Q01151	CD83	OID20565	Inflammation	0	-0.6749	0.6605	0.8311	-0.3872	-0.0222	-0.4617	-0.3989	0.1468	0.4786	0.3363	-0.0654	-0.4957	-0.3546	0.1351	-0.1438	-0.1394	-0.0698	0.7697	0.3137	0.1046	-0.1055	0.7577	-0.6617	-1.534	0.0682	0.3555	1.0447	0.6503	-1.2224	0.309	0.5062	-0.2472	0.387	0.8959	-0.6829	0.0026	-0.7764	-0.3024	0.0903	-0.9113	-0.02034
P16422	Epithelial cell adhesion molecule	4072	ENSG00000119888	https://www.uniprot.org/uniprot/P16422	EPCAM	OID20743	Inflammation	0	0.3145	-0.7406	0.1678	-0.2039	0.438	-0.5886	0.6733	0.3691	-0.0641	-0.1295	-2.0492	0.099	-0.6175	-0.651	-1.091	0.2966	-0.7482	1.0634	-0.8264	0.3076	-1.4699	0.0158	0.0166	-1.9154	0.4934	0.3809	-0.3008	0.9756	-1.5931	-0.1795	-0.0317	0.2826	0.8879	1.3967	-0.8507	-1.1014	-1.214	-1.109	-0.0004	-0.34	-0.2409275
Q969V3	Nicalin	56926	ENSG00000125912	https://www.uniprot.org/uniprot/Q969V3	NCLN	OID20448	Inflammation	0.1357	0.2405	0.6378	0.4599	0.4301	0.664	-0.0418	0.951	-2.7603	0.3602	0.0239	-1.8941	-0.7883	-0.1948	0.7767	0.858	0.1539	0.4611	0.2316	0.5402	-0.1119	0.1926	1.4673	-0.1018	0.4316	0.0352	-1.1562	0.0928	0.0143	-0.2998	0.2723	0.4243	-1.1343	-0.1886	-0.623	-0.9098	-0.3055	0.5762	-0.9518	-0.5018	-1.1017	-0.06925
Q03431	Parathyroid hormone/parathyroid hormone-related peptide receptor	5745	ENSG00000160801	https://www.uniprot.org/uniprot/Q03431	PTH1R	OID20571	Inflammation	0	-0.6966	0.394	-0.2144	0.9109	-0.5345	-0.2839	-0.2228	-0.3866	0.1995	0.0637	-0.9351	-0.1426	0.15	0.0124	-0.4328	0.1779	-0.2881	1.1144	-0.2099	-0.6347	-0.7588	0.2919	-0.8239	-0.1943	0.1223	-0.3073	0.6488	0.9765	-0.5067	0.138	0.3363	0.2888	0.289	0.6366	-0.6455	-0.6801	-0.7233	-0.2852	0.0476	0.0118	-0.0774175
P28827	Receptor-type tyrosine-protein phosphatase mu	5797	ENSG00000173482	https://www.uniprot.org/uniprot/P28827	PTPRM	OID20598	Inflammation	0	-0.7495	0.1652	0.3377	-0.5035	-0.2452	0.0179	0.0665	-0.4083	0.0261	0.2374	-1.1856	0.0563	-0.0593	-0.6216	-0.1991	-0.2418	0.7653	0.4073	-0.0457	-0.0902	-0.6451	0.8874	-0.0464	-1.1614	0.05	0.1279	-0.0594	0.1747	-0.9097	-0.2974	0.1011	0.5604	0.0463	0.6175	-0.3352	-0.3431	-0.1945	-0.0179	-0.3016	-0.6405	-0.116425
Q6UXK5	Leucine-rich repeat neuronal protein 1	57633	ENSG00000175928	https://www.uniprot.org/uniprot/Q6UXK5	LRRN1	OID20438	Inflammation	0	-0.2836	0.3612	-0.3106	-0.3468	-0.1021	0.3709	0.3481	0.7778	-0.0322	-0.2654	-0.9355	-0.4206	-0.4857	0.4419	-0.6756	0.2746	0.5496	0.9041	0.0002	-0.1263	-0.988	1.0812	0.4918	-1.5058	-0.6623	-0.0606	0.1594	0.3416	-1.4598	-0.4407	-0.9105	0.1979	-0.4077	0.498	0.0307	-1.0076	-0.4932	-0.3055	0.2725	-0.383	-0.13769
Q9NYY1	Interleukin-20	50604	ENSG00000162891	https://www.uniprot.org/uniprot/Q9NYY1	IL20	OID20453	Inflammation	0.6429	-0.0613	0.3181	0.1309	0.2107	-0.145	0.3344	-0.2621	-0.2264	-0.7275	-0.9945	0.3605	0.2941	0.5087	-0.0858	-0.7077	-0.353	-0.8839	0.8601	0.5036	-0.873	0.0058	0.8408	-0.5218	0.2086	-0.2468	-0.617	0.2401	-0.0468	0.1071	-0.0043	0.4969	-0.8536	-0.222	-0.3827	-0.3186	-0.2731	0.0789	-0.5359	1.0395	-0.7026	-0.087665
P12532	"Creatine kinase U-type, mitochondrial"	1159; 548596	ENSG00000237289; ENSG00000223572	https://www.uniprot.org/uniprot/P12532	CKMT1A_CKMT1B	OID20721	Inflammation	0	0.1275	-2.3438	-0.0417	2.8522	0.6496	-0.4617	0.1544	0.0417	-0.082	-0.4304	-2.0126	-1.059	0.82	-0.555	-0.3372	0.6236	0.6179	-0.1497	-0.6834	0.321	-0.1698	1.1803	0.4288	-1.6727	0.1775	0.6406	1.2329	0.2545	-0.1544	0.504	1.0526	-0.4391	1.1497	0.5804	-0.0101	0.2329	-0.9183	-0.414	0.8655	-0.8715	0.04253
P40259	B-cell antigen receptor complex-associated protein beta chain	974	ENSG00000007312	https://www.uniprot.org/uniprot/P40259	CD79B	OID20635	Inflammation	0	-1.1719	-0.4846	-0.4016	0.1371	-0.2702	-0.8286	0.7266	0.0473	1.1091	0.0143	-1.1298	0.1002	0.0487	0.0444	0.603	0.2797	0.2796	0.3115	-0.049	-0.7594	0.8868	1.0084	-0.4564	-1.1553	-0.4158	0.4712	1.0649	0.6692	-0.7766	0.1043	0.3902	-1.0008	0.5712	0.6653	-0.5247	-0.5253	-0.7093	-0.2519	-0.246	-0.9611	-0.0646325
P09326	CD48 antigen	962	ENSG00000117091	https://www.uniprot.org/uniprot/P09326	CD48	OID20692	Inflammation	0	-0.1929	-0.2895	0.7203	-0.283	0.372	-0.1893	0.3792	-0.1414	0.1387	-0.1274	-0.9387	-0.5404	-0.338	0.2211	-0.1935	0.0418	0.0092	0.3003	-0.0254	-0.3849	-0.2343	0.4755	-0.4674	-0.7548	-0.2706	0.5152	0.7754	0.3662	-0.9022	0.0569	0.6368	-0.0447	0.139	0.6526	0.232	-0.2177	-0.3184	-0.3306	-0.229	-0.1272	-0.0377275
O76036	Natural cytotoxicity triggering receptor 1	9437	ENSG00000189430; ENSG00000273535; ENSG00000275156; ENSG00000278362; ENSG00000274053; ENSG00000273506; ENSG00000277629; ENSG00000273916; ENSG00000277824; ENSG00000275822	https://www.uniprot.org/uniprot/O76036	NCR1	OID20566	Inflammation	0	-1.0521	0.1219	0.6927	-0.7132	-0.2381	0.2356	-0.2958	0.1245	0.5172	1.1725	-0.8715	-0.6789	0.2831	0.4952	0.2818	-0.1421	-0.0567	0.1974	-0.0303	-1.2505	-0.8961	0.2596	-0.861	-0.7483	-0.0762	-0.5542	-0.1202	0.3699	-0.6833	0.2253	0.3508	-0.0766	0.5191	0.2211	-0.0509	-0.2395	0.0427	-0.6958	-0.0204	-0.332	-0.1143325
Q9HB29	Interleukin-1 receptor-like 2	8808	ENSG00000115598	https://www.uniprot.org/uniprot/Q9HB29	IL1RL2	OID20487	Inflammation	0	-2.0442	0.1605	0.1676	-0.6628	0.0288	-0.0947	-0.4003	0.0294	0.0134	-0.4793	-1.7888	0.1051	-0.5251	0.4515	-0.8445	-0.1175	-0.5432	-0.1795	-0.966	-0.0134	-0.3746	1.1477	-0.3146	-1.1674	0.4959	-0.0198	-0.3414	0.3482	-0.6073	0.7914	0.5878	0.7277	0.4256	0.4531	-0.602	-0.2025	1.1369	-0.2307	0.5906	-0.2865	-0.1286225
O95715	C-X-C motif chemokine 14	9547	ENSG00000145824	https://www.uniprot.org/uniprot/O95715	CXCL14	OID20458	Inflammation	0.6857	-1.1093	0.5266	0.3046	0.615	-0.2651	-0.3007	0.2981	0.6803	0.6286	-0.0623	-0.2518	0.0722	-0.6099	1.3553	-0.4851	-0.0788	0.3836	0.7639	0.0072	-0.0559	-0.67	0.634	-0.5307	-1.0306	0.0487	-0.0855	0.2845	0.2722	-0.5431	0.038	-0.2767	0.221	0.5038	0.2622	2.8455	-1.3244	-0.4832	-0.9342	-0.0194	-0.7548	0.021845
Q9BZW8	Natural killer cell receptor 2B4	51744	ENSG00000122223	https://www.uniprot.org/uniprot/Q9BZW8	CD244	OID20628	Inflammation	0	-0.5577	0.0521	0.2558	-0.4707	0.0879	0.1101	-0.0156	-0.2593	-0.0008	-0.1921	-0.9069	0.0068	-0.2613	0.3561	-0.2732	0.0093	0.628	0.0231	0.1333	-0.1464	-0.491	1.0236	-0.7894	-0.9108	-0.1743	0.6437	0.5291	0.5053	-0.8883	0.1053	0.3835	-0.1715	0.2921	0.576	-0.3254	-0.1285	-0.2562	-0.1587	-0.2036	0.1244	-0.043405
O15455	Toll-like receptor 3	7098	ENSG00000164342	https://www.uniprot.org/uniprot/O15455	TLR3	OID20612	Inflammation	0	0.1367	0.6665	0.4683	-0.4252	-0.1251	0.392	-0.9362	-1.7273	0.3234	-0.7015	-1.3494	0.4528	-0.1588	-1.5281	-1.4819	0.5075	-0.3715	0.1164	-0.7837	-0.2445	-1.8654	1.2915	-0.7866	-0.9307	0.094	-0.6682	-1.3989	0.0963	0.2306	-1.2139	0.0462	0.837	0.6788	0.2002	-0.2379	-0.2902	0.0943	-0.2745	-0.065	-0.507	-0.285975
Q12918	Killer cell lectin-like receptor subfamily B member 1	3820	ENSG00000111796	https://www.uniprot.org/uniprot/Q12918	KLRB1	OID20629	Inflammation	0	-0.5651	0.0911	0.0938	-0.6862	0.0636	-0.535	-0.1199	0.1252	1.2247	0.7273	-1.4482	-0.032	-0.3887	0.7697	-0.0892	0.1858	-0.1427	0.4156	0.3294	-0.1115	-0.3633	0.9223	-1.0954	-1.0568	0.1054	0.2451	0.7998	0.8202	-0.9648	0.7239	0.344	0.4216	0.0135	0.7927	0.0549	-0.7094	-0.3372	0.0131	-0.3912	-0.3631	-0.002925
Q96PL1	Secretoglobin family 3A member 2	117156	ENSG00000164265	https://www.uniprot.org/uniprot/Q96PL1	SCGB3A2	OID20723	Inflammation	0	0.4496	-0.4196	0.1191	-1.5902	0.8716	0.6859	0.6433	0.0051	0.4729	-1.2159	0.0671	-0.1789	0.6727	-0.2545	-1.5883	-0.3419	-1.4139	0.6184	-0.6672	0.5591	0.7042	0.2338	-1.0892	0.2151	-0.9419	1.0004	-1.0018	0.8946	-0.8306	0.34	-0.3166	0.7081	-0.8169	0.8396	-0.2152	0.022	-1.2325	-0.4244	-0.2419	0.8098	-0.096225
P13747	"HLA class I histocompatibility antigen, alpha chain E"	3133	ENSG00000204592; ENSG00000206493; ENSG00000229252; ENSG00000233904; ENSG00000236632; ENSG00000230254; ENSG00000225201	https://www.uniprot.org/uniprot/P13747	HLA-E	OID20532	Inflammation	0.0929	-0.1666	-0.0113	0.1977	0.0941	-0.241	-0.7841	0.0249	-0.1261	0.5402	0.851	0.1048	-0.267	-0.593	-0.0627	0.0345	-0.511	-0.0035	0.4033	-1.2863	-0.3615	0.28	-0.2575	-0.792	-0.3704	0.1276	0.6843	0.328	0.5537	0.8649	0.0976	0.2234	0.191	-0.2523	0.7786	-0.489	0.4441	0.6449	-0.3538	0.0964	-0.9303	-0.00736
P58294	Prokineticin-1	84432	ENSG00000143125	https://www.uniprot.org/uniprot/P58294	PROK1	OID20543	Inflammation	0	0.2112	0.8283	0.5676	0.4841	0.3394	-0.2398	0.7559	0.363	0.594	0.6693	-0.1014	0.7439	1.7023	-0.1647	1.5013	1.5137	0.4848	0.1335	-0.4203	-1	-1.5939	0.359	-1.9531	0.7477	-0.254	-0.8756	-0.2516	-1.309	-1.4213	-1.6205	0.6388	-0.6744	0.0127	0.0515	-1.1396	-0.7122	-1.7605	-0.7218	0.1497	-1.6037	-0.1241425
Q6DN72	Fc receptor-like protein 6	343413	ENSG00000181036	https://www.uniprot.org/uniprot/Q6DN72	FCRL6	OID20529	Inflammation	0	-1.5484	-0.5383	1.2108	0.0827	-0.4508	-0.2726	0.2183	-0.0762	0.9039	1.1091	-1.7917	-0.1385	-1.1531	0.4823	-0.7712	-0.8792	-0.9149	0.0621	-0.5114	-0.1714	-0.7699	0.7073	-1.7374	-0.6038	0.4401	0.2179	0.7228	0.9091	-0.6881	0.2935	0.2059	-0.257	1.1188	0.0773	0.1633	-0.2405	0.4902	-0.9976	0.0324	0.4404	-0.115595
Q96RJ3	Tumor necrosis factor receptor superfamily member 13C	115650	ENSG00000159958	https://www.uniprot.org/uniprot/Q96RJ3	TNFRSF13C	OID20480	Inflammation	0	-0.3233	0.2429	-0.3264	0.0715	0.2489	-0.679	0.4996	0.0056	0.095	-1.0588	-0.4925	-1.1494	-0.421	0.5055	0.5954	0.1755	-0.123	-0.4922	0.0644	-0.457	0.2959	1.2685	-0.7622	-0.635	-0.0485	-0.0319	0.985	0.3671	-0.701	0.1716	0.5062	-0.0334	0.164	0.2402	-0.2271	-1.2941	0.2765	0.0036	0.5106	-0.9878	-0.0737525
Q16651	Prostasin	5652	ENSG00000052344	https://www.uniprot.org/uniprot/Q16651	PRSS8	OID20763	Inflammation	0	-0.455	0.3383	1.4378	-0.6543	-0.3809	-0.5418	0.5773	0.2245	0.1735	0.1218	-0.7445	-0.1238	0.0681	-0.0048	-0.0901	-0.3146	0.2463	0.7035	0.5192	-0.2242	0.9679	0.4576	-1.1182	-1.535	-0.7524	0.0048	0.2032	0.6862	-0.2149	-0.5732	-0.0606	0.6515	-0.0922	0.7152	-0.7494	-0.704	-1.1065	-0.5289	-0.6353	-1.0478	-0.1138925
Q8NHJ6	Leukocyte immunoglobulin-like receptor subfamily B member 4	11006	ENSG00000186818; ENSG00000275730	https://www.uniprot.org/uniprot/Q8NHJ6	LILRB4	OID20429	Inflammation	0	-0.2502	1.1055	0.692	-0.0196	-0.2399	-0.3918	0.0147	0.3975	0.7862	-0.0401	0.2076	-0.4823	0.1308	0.5719	0.7734	-0.2599	-0.1966	0.7624	-0.3925	0.0481	1.1276	0.4292	-1.5115	-0.4186	-0.116	-0.146	-0.0564	0.5456	-0.0934	0.2346	0.389	0.1264	0.2622	-0.1783	-0.6733	-0.6638	-1.2889	-0.3533	0.356	-1.0665	0.00304499999999999
Q9Y6Q6	Tumor necrosis factor receptor superfamily member 11A	8792	ENSG00000141655	https://www.uniprot.org/uniprot/Q9Y6Q6	TNFRSF11A	OID20646	Inflammation	0	-0.6073	0.2732	-0.4627	-0.5257	-0.5338	-0.6873	0.0046	0.5064	0.7816	0.6887	-1.4517	-0.5204	0.0601	0.6312	0.1831	0.1083	0.2565	0.3155	-0.4725	-0.7797	-0.1326	0.6523	-1.2829	-0.3632	0.3797	0.2015	0.9589	1.2323	-0.2093	-0.2734	0.2084	-0.5677	0.245	1.2983	-0.5141	-0.4014	-0.897	-0.4924	0.0378	-0.8347	-0.07466
Q6ZMH5	Zinc transporter ZIP5	283375	ENSG00000139540	https://www.uniprot.org/uniprot/Q6ZMH5	SLC39A5	OID20539	Inflammation	0	-0.9792	0.2195	-0.1732	-0.6626	-1.8095	-0.3505	-0.282	0.657	0.6039	0.21	-0.9358	0.7687	0.5499	0.4061	-1.6235	-0.2111	0.0507	0.1836	-0.0552	-0.8164	-0.4405	-0.1438	-1.1155	0.1401	-1.2442	-0.3375	0.035	1.3095	0.021	-0.7312	-0.6274	1.28	0.529	1.1781	-0.7596	-1.1289	-1.2471	0.6001	-1.1078	-0.7717	-0.2203
P05112	Interleukin-4	3565	ENSG00000113520	https://www.uniprot.org/uniprot/P05112	IL4	OID20426	Inflammation	0.9286	-3.2304	5.6619	-0.3722	-0.0921	-4.1386	-0.2412	1.3332	5.2028	0.4526	-0.1314	5.1686	-0.467	2.0839	-0.0765	2.9863	0.8717	-4.2696	-0.2015	-4.0303	0.4875	-0.4584	-3.787	-0.4442	4.8557	2.37	5.2247	-0.1709	5.6874	-0.638	5.5488	-0.2409	-4.078	2.1357	0.3585	-3.9755	2.5643	-4.1338	5.7547	-0.0465	-3.9728	0.4887875
O14788	Tumor necrosis factor ligand superfamily member 11	8600	ENSG00000120659	https://www.uniprot.org/uniprot/O14788	TNFSF11	OID20592	Inflammation	0.0071	-0.1284	-0.491	-0.4409	-0.0013	-0.7372	0.5962	0.1171	1.1912	-1.925	-0.0555	-0.965	0.6102	1.5257	0.2758	0.7574	1.1576	0.3723	0.1412	1.5356	-0.8781	-0.9532	0.0402	-0.807	-2.9088	-0.0299	-0.1615	0.5314	0.0794	-0.2839	0.0979	-0.3863	-1.261	-0.258	3.4293	-0.5619	-0.086	-1.5793	1.4636	-0.272	0.5333	-0.017895
O60542	Persephin	5623	ENSG00000125650	https://www.uniprot.org/uniprot/O60542	PSPN	OID20511	Inflammation	0.0786	0.7426	-0.0023	-0.4801	1.1555	-0.8076	1.833	0.7399	2.0413	0.8369	1.8312	-0.488	1.064	0.6169	3.0487	1.6334	1.7678	0.0446	1.1617	1.4749	0.3675	-2.0252	0.078	0.1994	-1.1569	-2.0011	1.3121	-0.1261	-0.5692	1.4785	-0.3624	-1.36	-2.3487	-1.8756	-1.2459	-3.7257	0.4695	1.4292	-2.0515	-1.9891	-1.2568	0.03636
O00253	Agouti-related protein	181	ENSG00000159723	https://www.uniprot.org/uniprot/O00253	AGRP	OID20658	Inflammation	0	-0.0211	-0.1265	0.4029	-0.178	-0.6802	-0.6892	0.6375	-0.0037	-0.0007	0.2915	0.0142	0.1978	-0.0325	1.0819	-0.7097	-0.6563	-0.6267	-0.491	-0.1948	-0.3695	0.4052	0.1458	-1.7098	-0.3259	-0.0587	-1.4057	0.4229	0.8771	0.1844	0.0814	0.2864	0.5126	0.281	0.2699	-1.2243	1.1526	-1.0086	-0.2019	-0.3841	-0.8645	-0.1179575
Q9BXJ7	Protein amnionless	81693	ENSG00000166126	https://www.uniprot.org/uniprot/Q9BXJ7	AMN	OID20492	Inflammation	0.0857	0.1031	0.3427	-1.0564	0.4034	-1.2268	-0.2164	-0.4451	0.241	1.6558	-0.8332	-0.2428	0.0261	1.0628	-1.3652	0.2383	0.7257	-0.0977	0.8485	-0.8073	0.0214	-1.0605	0.1557	-1.3306	-0.9824	-0.2895	0.1668	-0.0382	-0.4831	0.4564	-0.0142	0.2981	-0.1796	0.3983	0.46	-0.3591	-2.1099	-0.3869	-0.3862	0.1388	-1.0971	-0.1816325
P18510	Interleukin-1 receptor antagonist protein	3557	ENSG00000136689	https://www.uniprot.org/uniprot/P18510	IL1RN	OID20700	Inflammation	0	1.2084	-0.3948	0.3935	-0.5498	-0.3477	-1.0512	0.0577	0	0.6028	-0.365	0.0529	-0.8486	1.2296	1.7512	0.0039	-0.1653	-0.6048	-0.1269	-0.5368	-0.9484	0.2039	0.9313	-0.5396	-0.3124	0.8736	-0.0511	0.2034	0.3712	-0.2426	0.6854	0.1331	0.1573	-0.2754	0.6163	-0.6604	0.5883	-0.7835	-0.3176	-0.4873	-0.4634	-0.000219999999999995
Q99748	Neurturin	4902	ENSG00000171119	https://www.uniprot.org/uniprot/Q99748	NRTN	OID20465	Inflammation	0.3857	1.3515	0.4752	0.207	-0.648	-1.7302	-0.7571	-0.1988	0.3524	1.131	-0.9447	-0.2199	-0.5452	0.1818	0.3127	0.3296	-1.5556	-1.0492	0.8321	0.2082	-7.1808	-0.3574	0.2382	-0.7191	-0.3465	-0.9302	0.6778	-0.1283	0.2541	0.1308	-1.9709	-0.112	0.3855	0.4885	0.2922	-0.3174	2.3878	-0.5734	0.6528	-0.115	-1.0339	-0.26361
Q6UWV6	Ectonucleotide pyrophosphatase/phosphodiesterase family member 7	339221	ENSG00000182156	https://www.uniprot.org/uniprot/Q6UWV6	ENPP7	OID20689	Inflammation	0	0.1737	0.3047	-0.325	0.4623	-0.1933	-0.4865	0.2762	0.2878	0.4485	-0.2287	0.0155	0.1421	-0.0104	-0.2129	-0.1551	-0.3595	1.4752	-0.3498	0.7758	-0.538	-0.5033	1.7389	-0.6655	0.1071	-1.4804	0.3432	-1.7785	-1.0181	-0.0155	0.8403	1.4938	-0.3966	1.2168	-1.5367	-0.7088	-1.0384	-1.5601	-0.6557	-0.7061	-1.5993	-0.1605075
Q8WXI8	C-type lectin domain family 4 member D	338339	ENSG00000166527	https://www.uniprot.org/uniprot/Q8WXI8	CLEC4D	OID20609	Inflammation	0	-1.3195	0.0324	-0.0963	-0.3756	-1.3215	-1.0771	-0.289	0.0016	1.0399	-0.4117	-0.6544	-0.8559	0.025	0.4509	0.4348	0.9013	-1.3063	1.2722	-0.8582	-1.2658	0.6476	0.963	-0.5901	-1.2941	-0.2411	0.6286	0.59	1.0759	-1.029	0.2772	1.5198	-0.8542	-0.3894	1.2163	-2.286	-0.9275	-1.0309	-0.2183	-0.7963	-0.0404	-0.2113025
Q13219	Pappalysin-1	5069	ENSG00000182752	https://www.uniprot.org/uniprot/Q13219	PAPPA	OID20421	Inflammation	0	-0.7782	-0.1137	1.0716	-1.412	0.1789	0.0198	0.0442	0.4903	0.0007	-0.0586	0.2995	-0.2981	0.5471	-0.0903	0.4901	-0.0312	0.3647	-1.2306	-0.197	-0.3153	-1.8252	0.1614	-1.0201	-0.6385	-0.2177	1.558	0.0118	-0.1037	-0.8521	0.6459	1.1984	0.6308	0.102	1.0002	-0.7719	-0.0462	-1.1295	-1.0777	-1.6291	-1.0117	-0.150825
P60568	Interleukin-2	3558	ENSG00000109471	https://www.uniprot.org/uniprot/P60568	IL2	OID20419	Inflammation	0.3714	-1.4776	-0.452	0.289	-0.0836	-1.6928	-1.0627	0.4296	-0.5867	0.0833	0.2343	-0.2615	0.4186	-2.8332	0.18	1.6594	0.5374	0.0999	-0.655	-2.5697	-0.572	0.2042	0.5508	0.8919	0.2332	-0.0404	-2.2193	0.4227	0.914	0.1499	1.0464	0.3387	-4.0622	0.3078	-0.0689	-0.0474	-0.2398	-1.6586	0.2134	1.8874	-0.4616	-0.2488275
Q04759	Protein kinase C theta type	5588	ENSG00000065675	https://www.uniprot.org/uniprot/Q04759	PRKCQ	OID20468	Inflammation	0.4	1.3382	0.4436	-0.9223	0.3136	-1.205	0.5097	0.1685	0.1685	-0.9514	-0.8475	-0.0584	1.0987	0.5214	-0.2367	0.2194	0.6602	0.8517	-1.1725	1.1629	0.0355	0.0043	-0.6474	0.1424	0.6427	0.4624	0.0567	-1.2505	-0.2595	-0.5051	-1.0023	0.0651	-0.5929	-0.3954	0.5348	-0.0456	-0.6814	-1.1258	0.0406	-0.5411	-1.3068	-0.1076675
Q13651	Interleukin-10 receptor subunit alpha	3587	ENSG00000110324	https://www.uniprot.org/uniprot/Q13651	IL10RA	OID20420	Inflammation	0	-0.449	-0.2151	0.3335	-0.2547	-0.6056	-0.8707	-0.0866	0.0799	-0.2038	1.3098	-0.0013	1.4148	-0.0709	0.3087	0.7876	-1.0172	-0.6516	0.2535	-0.5758	0.0651	0.1929	0.9581	-1.1677	0.224	0.5893	0.4037	0.3325	0.0696	-0.2162	0.3751	0.0096	-0.7717	2.5381	0.0959	0.3037	1.7574	-0.2684	0.7681	0.6217	-0.8288	0.1384375
P13236	C-C motif chemokine 4	388372; 6351	ENSG00000275302; ENSG00000275824; ENSG00000277943	https://www.uniprot.org/uniprot/P13236	CCL4	OID20695	Inflammation	0	0.4855	-0.124	0.0227	-0.7589	-0.1607	0.0118	-0.0726	0.3353	0.4993	-0.1518	-0.167	-0.0831	0.5305	0.8324	0.6179	0.2749	0.3545	0.0748	-0.9908	-0.9034	0.0139	0.3844	-0.0118	0.4318	1.6076	0.6955	0.6068	0.4819	-0.8287	0.4502	-0.587	0.2941	-0.0139	-0.2962	0.8264	1.0123	-0.5133	0.205	0.4636	-0.2863	0.13909
P27540	Aryl hydrocarbon receptor nuclear translocator	405	ENSG00000143437	https://www.uniprot.org/uniprot/P27540	ARNT	OID20432	Inflammation	0.9143	1.1517	1.2572	-0.1717	0.3896	-0.0638	0.3444	1.0922	-0.0509	-0.8139	0.0188	-0.2573	-0.2525	1.451	-1.0129	-0.6811	-0.4083	-0.4607	-0.2335	-0.508	-0.3666	-0.5938	0.1768	0.1626	0.0713	0.4208	-0.6696	0.0343	0.3125	-0.0294	1.0739	-0.0195	0.2046	1.0961	-0.5734	1.0207	0.0401	2.4618	-0.2219	-0.3197	-0.2606	0.1202825
Q9Y2J8	Protein-arginine deiminase type-2	11240	ENSG00000117115	https://www.uniprot.org/uniprot/Q9Y2J8	PADI2	OID20467	Inflammation	0.1071	2.6087	0.1185	-0.3717	-1.4915	-0.0482	-2.0291	0.8563	0.2801	1.3793	-6.4077	0.93	-1.4364	1.4657	-1.6234	-0.2822	5.9967	0.6778	0.8945	-0.4465	-0.5674	0.1158	-0.212	-0.5217	0.4804	-0.0818	4.4408	0.5636	1.2523	0.1101	-1.3684	-1.418	0.3819	0.4791	0.8649	-0.8185	0.5318	-0.5589	-1.371	-0.3397	1.0413	0.1018875
Q9UHF4	Interleukin-20 receptor subunit alpha	53832	ENSG00000016402	https://www.uniprot.org/uniprot/Q9UHF4	IL20RA	OID20422	Inflammation	0.1143	0.7582	0.0108	1.0339	0.6695	-0.1958	-0.0749	0.7785	0.1658	0.1323	0.2465	-2.1835	0.0368	-0.3703	0.0089	0.1025	0.0306	-0.6643	1.1687	-0.6312	-0.2019	-0.6463	0.3337	-0.7925	-0.0978	0.235	1.9659	0.1185	0.4751	-0.2712	-1.0663	0.3804	-0.1665	0.6516	0.9473	-0.744	-0.5917	0.15	-0.6815	0.428	-1.4817	-0.0008225
Q8TCS8	"Polyribonucleotide nucleotidyltransferase 1, mitochondrial"	87178	ENSG00000138035	https://www.uniprot.org/uniprot/Q8TCS8	PNPT1	OID20445	Inflammation	0.5786	3.4632	0.5795	0.0223	-0.001	-0.8398	-0.8509	-0.8295	1.8806	-0.0952	0.3963	-0.0251	-0.2382	2.373	1.3432	1.0904	-0.2377	-1.9078	0.0383	-0.0507	-1.4983	0.0521	0.4153	-0.1087	0.276	-0.623	0.1415	4.1594	-0.0448	0.0375	0.6898	-0.1533	-1.1871	1.7023	-0.5512	0.551	1.2082	0.1604	-0.6762	-0.3018	-0.0029	0.2589275
P35225	Interleukin-13	3596	ENSG00000169194	https://www.uniprot.org/uniprot/P35225	IL13	OID20430	Inflammation	0.1929	-2.1085	1.1397	0.0559	-0.7726	-0.0703	-0.2971	0.7469	0.273	-0.7267	0.0928	0.0232	0.312	0.2313	1.2431	0.5233	0.0785	0.4865	0.434	-0.3848	0.1944	0.0285	0.5892	-0.2339	-0.2253	1.5919	-0.8443	0.956	-3.3149	-1.2887	-0.0094	0.0094	-0.4642	-0.8298	0.011	-0.9466	-0.2224	0.1036	0.0254	-0.2675	0.0153	-0.0960525
Q5T4W7	Artemin	9048	ENSG00000117407	https://www.uniprot.org/uniprot/Q5T4W7	ARTN	OID20446	Inflammation	0.4429	-0.5133	0.934	0.1406	0.5029	-0.61	0.4329	0.5122	-0.1624	-0.3098	-0.7246	-0.5264	-0.2866	0.1491	0.2052	-0.231	-1.2779	0.3202	0.8415	-0.0317	0.8396	-0.1761	0.0653	0.0767	-0.4048	0.2308	-0.764	-0.0057	-0.2788	0.1919	-0.5939	0.1456	0.54	-0.3593	-0.1997	0.1838	0.5218	0.4174	3.1565	1.2001	-0.4189	0.09333
P13693	Translationally-controlled tumor protein	7178	ENSG00000133112	https://www.uniprot.org/uniprot/P13693	TPT1	OID20476	Inflammation	0.4429	0.7254	1.3879	-0.1968	-2.1288	-7.3528	-1.0349	0.0025	0.3264	0.0458	1.2108	1.3552	-0.6556	-1.1562	-0.698	0.3726	0.0644	0.0862	-0.5601	1.0865	-1.6677	-1.1096	1.275	-4.0658	0.3024	-0.7785	0.3473	0.1144	-1.2852	0.6664	-5.0094	1.9955	-1.8327	-0.4654	1.6946	-1.3316	4.5485	-2.5931	0.1786	-6.99	-7.187	-0.75782
P19801	Amiloride-sensitive amine oxidase [copper-containing]	26	ENSG00000002726	https://www.uniprot.org/uniprot/P19801	AOC1	OID20452	Inflammation	0.0714	-1.1461	-0.7396	-0.8502	-0.4215	-0.5131	0.4569	0.5915	-0.8255	0.7319	-0.5933	-0.6978	0.3606	-1.3129	0.1143	0.5739	1.7098	0.0108	0.4905	-0.6992	-0.9602	-1.0667	-0.1177	-1.7797	-3.3945	0.2794	-1.1824	0.3272	0.6926	1.1234	-0.537	-1.4024	-1.6003	1.2905	-0.2342	0.2523	1.9654	-0.4432	-2.2621	-1.2411	-1.7847	-0.37086
[truncated: 44 more columns]

## Sheet: Table S2- difference
Assay	estimate	t test p value
CXCL8	0.6841625	0.00134755
CCL13	0.515475	0.00139535
CCL20	0.83667	0.0033289
CCL17	0.6680375	0.00437857
IL7	0.60473	0.00487385
SPRY2	1.00483	0.00547139
ATP5IF1	0.917245	0.00617413
FGF2	0.61348	0.00720153
DECR1	0.8268525	0.0081052
IRAK4	1.2032825	0.0093212
MMP1	0.6391925	0.00956885
SULT2A1	-0.516255	0.0107046
VASH1	0.9357225	0.0111518
CD40LG	0.7445075	0.0111936
HPCAL1	0.6884525	0.011549
PDLIM7	1.12375	0.0116335
ARHGEF12	1.00134	0.0116992
CRKL	1.0218775	0.0119616
MPIG6B	0.95817	0.0136084
NUDC	0.5364825	0.0146947
RABGAP1L	0.658985	0.01476
HEXIM1	0.687985	0.01479
DFFA	0.62667	0.0149539
MGMT	1.0014425	0.014954
STX8	0.5792	0.0149756
MANF	1.2587075	0.0150104
BACH1	0.59303	0.0150155
IRAK1	0.5977725	0.0157737
ANXA11	0.168885	0.01661
PLA2G4A	0.7943175	0.0168577
ICA1	0.706685	0.0183185
EIF4G1	0.90862	0.0185623
FXYD5	0.70678	0.0193578
EGF	1.02854	0.0194232
IL18R1	-0.256625	0.0194475
DAPP1	1.2802175	0.0197537
PLXNA4	0.4749	0.0223329
DNAJA2	0.60312	0.0231172
SAMD9L	0.6779125	0.0235732
CCL11	0.19095	0.0242534
DBNL	0.897305	0.0248164
CLEC4A	-0.2754975	0.0254995
PRKAB1	0.4430175	0.025565
SKAP2	0.946785	0.026498
WAS	1.019375	0.0274999
NUB1	0.7985625	0.0276103
METAP1D	0.6163875	0.0311247
NCK2	0.7265475	0.0312478
EPHA1	-0.221535	0.0312771
AXIN1	0.8196275	0.0315033
MAP2K6	0.8075425	0.0315668
MYO9B	0.656435	0.0331888
LAT	0.84037	0.0338123
IKBKG	0.642285	0.03537
CXCL3	0.8568925	0.0359769
FOXO1	0.73747	0.0363853
BCR	0.6958375	0.0364221
GMPR	0.610965	0.0369225
REG4	0.305335	0.0370835
DAG1	0.28879	0.0378231
DNPH1	0.428055	0.0396453
PTPN6	0.8071975	0.0402397
CASP2	0.6158325	0.0446045
CXCL12	0.2906375	0.0468439
WFIKKN2	0.26711	0.0470863
GOPC	0.7160275	0.0500342
CCL28	0.4078025	0.0524764
SLC39A5	-0.3158375	0.0530459
F2R	0.3234175	0.0556966
CCL24	0.2911625	0.0571945
GLOD4	0.3181225	0.0573769
TRIM5	0.505525	0.0581743
NFATC1	0.5253425	0.0624348
HCLS1	0.44935	0.0654346
LAP3	0.5594925	0.0660527
TBC1D5	0.6660125	0.0662296
CLIP2	0.897475	0.0679984
SHMT1	0.56978	0.0684725
IL6	0.448395	0.0694204
CXCL6	0.413075	0.0744467
IL1RN	-0.2786925	0.0762509
PRKCQ	-0.34474	0.0777258
FIS1	0.37664	0.0789191
PDGFB	0.6611425	0.0797668
AOC1	-0.6038375	0.0856692
TRAF2	0.394375	0.0890342
PPP1R9B	0.611005	0.0895318
IL20	-0.18729	0.0921125
MEPE	-0.15372	0.0944536
YTHDF3	0.626225	0.0955293
ANGPT1	0.49369	0.0956169
PIK3AP1	0.468375	0.0963188
NT5C3A	0.34091	0.0989154
FST	0.235235	0.0991939
PTX3	0.2722175	0.0995063
VEGFD	0.1942675	0.100081
PSMG3	0.3849125	0.100737
TANK	0.4917375	0.101526
SRPK2	0.49775	0.107704
ENPP5	-0.1528325	0.107853
HSPA1A	0.3142425	0.108574
VEGFA	0.2047175	0.110025
PTPRM	-0.16878	0.11065
CCN2	0.23726	0.112598
CXCL1	0.4268275	0.114639
ARNT	-0.35393	0.118841
BANK1	0.672585	0.119276
NELL2	0.2002575	0.119889
LRRN1	-0.19602	0.125002
PRSS8	-0.223695	0.126599
ITM2A	0.2585725	0.131405
EGLN1	0.4599875	0.14088
TNFRSF13C	-0.20088	0.14509
FLT3LG	0.1579125	0.146567
RAB6A	0.20446	0.148908
TPSAB1	-0.17163	0.151294
BSG	-0.1058975	0.15144
CXCL10	0.2616675	0.153651
PLAUR	0.1760825	0.154745
TNFSF11	-0.33387	0.156981
SPINK4	0.2608225	0.157263
IL1RL2	-0.2077275	0.159028
CD244	-0.1552125	0.165206
NCF2	0.413495	0.165884
SH2D1A	0.46832	0.166872
IL17A	0.33283	0.168031
NPPC	0.2000675	0.169712
SPINT2	0.133505	0.175813
IL17RB	0.1868225	0.177062
LHPP	0.259145	0.177553
TNFRSF11A	-0.203215	0.180216
CTRC	0.2708875	0.180474
KLRB1	-0.182215	0.187689
FKBP1B	0.5171375	0.19662
IL1B	0.2915725	0.202305
NCR1	-0.162925	0.20381
EPCAM	-0.2141475	0.204265
MVK	0.3316225	0.204997
ITGA11	-0.1643875	0.205682
MZB1	0.2140525	0.209798
HSD11B1	0.1424325	0.220025
FCRL3	-0.2756675	0.223325
CXCL9	0.2366125	0.225638
PNLIPRP2	-1.260715	0.226521
CD83	-0.160675	0.228885
IL5	0.7658175	0.229016
ENPP7	-0.25219	0.232515
AMN	-0.2174375	0.235406
PRDX5	0.315615	0.238363
IL10	0.2375425	0.239076
CD22	-0.15721	0.239195
PRDX3	0.2356175	0.239913
SCG3	0.1511	0.242411
LILRB4	-0.1770575	0.242829
CST7	0.1663675	0.24357
CLEC4D	-0.2362225	0.244843
MAPK9	0.13605	0.24608
CD6	-0.1664475	0.246985
AGER	0.1850075	0.255374
PTH1R	-0.1385	0.267252
HLA-E	-0.13586	0.267685
GZMA	0.15725	0.270378
IL22RA1	-0.134895	0.272126
TNFSF10	-0.11596	0.272671
DGKZ	0.2168025	0.273977
LAMA4	0.1298975	0.274193
LY6D	-0.1381775	0.29062
PRELP	0.1070725	0.290678
RAB37	0.3067575	0.291257
FGF5	0.1316225	0.29795
CD48	-0.119375	0.301405
EDAR	0.2455875	0.302047
CKMT1A_CKMT1B	-0.216055	0.306344
CCL3	0.125365	0.306401
TNFSF13	0.126915	0.310265
TLR3	-0.1787075	0.310497
TGFB1	0.1259225	0.316253
PARP1	0.374105	0.316291
FCRL6	-0.175575	0.31823
TIMP3	0.29212	0.321776
BTN2A1	-0.1085375	0.324365
LIFR	-0.1084325	0.337303
NBN	0.3488075	0.342009
IL10RB	-0.1069975	0.344481
PKLR	0.20789	0.345924
TNFRSF11B	0.1193525	0.361774
SERPINB8	0.1809875	0.36336
COLEC12	-0.10091	0.36834
ENAH	0.1247025	0.370367
TNF	0.1662275	0.372674
RGS8	0.2315825	0.373088
PON3	0.055005	0.37713
PSIP1	0.2971275	0.382103
CNTNAP2	0.1829125	0.386157
MMP10	0.134405	0.386594
CDON	-0.1024575	0.391694
BTN3A2	0.096015	0.407049
TRIM21	0.24989	0.407572
SCRN1	0.1892425	0.410218
PAPPA	-0.1724275	0.413296
IL1R2	-0.0587525	0.419244
IL17D	0.0894975	0.42007
CLEC7A	-0.110855	0.421316
NRTN	-0.225015	0.425214
TPT1	-0.4624975	0.425657
SCGB3A2	-0.1456325	0.426321
IL15	-0.09156	0.428931
CD40	0.1039125	0.432363
CD276	0.09326	0.438546
SLAMF7	-0.1274075	0.440243
ROBO1	-0.0917	0.440288
SLAMF1	-0.1466125	0.44309
CD79B	-0.1242125	0.443972
PROK1	-0.1639775	0.444022
SELPLG	0.0455925	0.448799
CCL22	-0.1120275	0.452595
FASLG	0.0976225	0.452702
CTSO	-0.0670525	0.454123
EPO	0.23324	0.454132
PCDH1	-0.0208575	0.470314
NCLN	-0.132815	0.472672
IL17F	0.1813675	0.474575
CHRDL1	0.08686	0.476537
CD160	-0.1096425	0.479915
MICB_MICA	-0.455765	0.487604
CDSN	-0.0939125	0.494619
GALNT3	0.1179275	0.498523
IL1A	0.14173	0.500797
CLEC4C	-0.10812	0.50411
TPP1	0.09029	0.505949
FABP1	-0.1559625	0.50748
DNER	-0.0718725	0.50874
IL10RA	-0.14376	0.50938
ICAM4	0.0941725	0.513069
IL2	0.267625	0.522668
IL13	0.2061225	0.527158
IL12B	-0.103195	0.530081
ARTN	-0.12719	0.533683
CKAP4	-0.0712575	0.543008
ERBB3	-0.0560725	0.545931
NTF3	-0.0937025	0.546505
ACTN4	0.106125	0.550542
CRELD2	0.08948	0.553317
IL15RA	-0.0645275	0.562265
IL33	0.066435	0.56244
WNT9A	0.0719025	0.562646
AGRP	-0.10247	0.567637
CXCL14	-0.099825	0.568029
KLRD1	-0.07433	0.570613
IL2RB	-0.1148975	0.573078
FABP9	0.0953325	0.574172
GBP2	-0.2653725	0.575621
IFNG	0.18554	0.590807
CEP164	0.104655	0.599528
CSF3	-0.087265	0.617277
IL5RA	-0.0928325	0.617467
TNFRSF4	0.0637075	0.619457
CCL23	0.0690575	0.619909
CD84	0.0485925	0.623991
ANGPTL4	-0.06162	0.624377
SPON1	0.0753175	0.625874
CRLF1	-0.0564075	0.630207
IL12RB1	-0.067925	0.632263
PADI2	-0.1924925	0.633268
ADA	-0.0491875	0.642498
LAMP3	-0.0673875	0.650793
CTSC	0.0508375	0.650868
TFF2	0.088585	0.65523
MEGF10	-0.06335	0.655593
LGMN	0.0414025	0.663988
IL11	0.1173875	0.665047
TNFRSF13B	0.052205	0.666061
SMPDL3A	0.0669225	0.670397
AMBN	0.0429625	0.673907
SIT1	0.0902375	0.674848
ADGRE2	-0.0477175	0.679693
TGFA	-0.049295	0.682481
LTO1	0.09101	0.682765
ADAM23	-0.0702675	0.68412
IL18	0.0519475	0.686948
MILR1	-0.069615	0.691642
LY9	-0.043425	0.695491
IL17C	-0.0820475	0.699893
CRHBP	-0.0434875	0.700534
OSM	0.09082	0.716828
KYNU	-0.0457775	0.719457
COL9A1	0.07298	0.728465
CXCL17	0.04703	0.731902
LAIR1	-0.0443325	0.735816
JCHAIN	-0.03494	0.737539
IDS	-0.00653	0.751314
ISM1	0.0438225	0.751535
HGF	-0.0356925	0.752493
CCL4	0.0611875	0.753679
ITGA6	-0.0366	0.760446
MLN	0.0700425	0.766494
PSPN	-0.0985575	0.774083
AGRN	-0.04188	0.782652
ESM1	-0.0468375	0.782684
SCGN	-0.0436775	0.789037
LY75	-0.04431	0.789315
TNFSF12	0.03645	0.792358
NFASC	-0.02849	0.79449
PREB	0.035405	0.796512
OMD	-0.03687	0.797413
SIGLEC1	-0.037015	0.798048
GAL	-0.04384	0.813877
OSCAR	0.033475	0.813895
ANGPTL2	0.0320575	0.81898
IL16	0.0377975	0.8208
FCAR	-0.047845	0.826802
FCRL2	0.0310075	0.828829
TREM2	-0.0377	0.82979
SIGLEC10	-0.0225525	0.836488
ITGB6	-0.0229125	0.8465
ALDH3A1	-0.04994	0.849331
CLSTN2	-0.0246525	0.85271
NFATC3	-0.0401175	0.853649
LGALS9	-0.0207025	0.856018
CCL21	-0.023355	0.859
IL4R	0.0247225	0.859202
IL32	0.0267075	0.861945
FSTL3	0.023715	0.863546
LSP1	-0.0308575	0.870724
CD200	0.0202	0.874703
HLA-DRA	0.024645	0.874826
PNPT1	-0.0493025	0.877792
CXADR	-0.0263175	0.882911
C1QA	-0.0093325	0.883968
CRIM1	0.0169625	0.88571
SMOC2	-0.01704	0.89494
IFNLR1	-0.0142575	0.900713
CD70	-0.0175025	0.903532
IL20RA	-0.025445	0.904386
TNFAIP8	0.053035	0.905481
KRT19	0.0202825	0.908633
MERTK	-0.0127025	0.910337
IL3RA	-0.01471	0.911292
PGF	-0.0128475	0.912787
CD58	-0.00891750000000001	0.917138
LTBR	-0.0108875	0.921948
TNFRSF14	0.010765	0.922803
IFNGR1	-0.009825	0.925254
CCL26	0.014945	0.933422
CCL7	0.017295	0.934146
JUN	-0.0144025	0.937196
IL4	-0.0505975	0.946386
FGF19	-0.01295	0.949662
CD200R1	-0.0101725	0.951014
NME3	0.00597499999999999	0.952236
DPP10	0.00674749999999999	0.959305
SIRPB1	-0.00702999999999998	0.964454
SCGB1A1	-0.0066025	0.967568
CLEC4G	0.00397	0.972657
MATN2	0.0039475	0.973884
CSF1	0.0021025	0.985419
CEACAM21	-0.00246249999999998	0.987719
IL24	-0.00237	0.987722
EIF5A	-0.0011025	0.991073
LGALS4	0.00153249999999999	0.992129
CCL25	-0.0010925	0.993005
CD4	0.000812499999999996	0.994107
B4GALT1	-0.000504999999999996	0.996058

## Sheet: Table S3
	Discovery Cohort					Validation Cohort
	AUC	Sensitivity	Specificity	Precision	F1	AUC	Sensitivity	Specificity	Precision	F1
Lasso	0.876; 95% CI: [0.8-0.951]	0.825	0.825	0.825	0.825	0.604; 95% CI: [0.458-0.751]	0.7	0.533	0.6	0.646
RF	0.799; 95% CI: [0.78-0.817]	0.733	0.744	0.741	0.737	0.637; 95% CI: [0.494-0.779]	0.567	0.5	0.531	0.548
SVM	0.775; 95% CI: [0.756-0.794]	0.737	0.751	0.747	0.742	0.626; 95% CI: [0.48-0.771]	0.5	0.667	0.6	0.545
GBM	0.72; 95% CI: [0.717-0.724]	0.679	0.678	0.678	0.678	0.644; 95% CI: [0.503-0.786]	0.533	0.567	0.552	0.542
KNN	0.747; 95% CI: [0.727-0.767]	0.625	0.775	0.735	0.676	0.592; 95% CI: [0.45-0.735]	0.5	0.6	0.556	0.526
Bayes	0.743; 95% CI: [0.718-0.767]	0.608	0.75	0.708	0.654	0.698; 95% CI: [0.561-0.834]	0.6	0.733	0.692	0.643

## Sheet: Table S4
ID	MS2 name	MS2 score	level	MS1 name	MS1 ppm	mz	rt	type	Formula	HMDB	CAS	KEGG COMPOUND ID	Super.Class	Class	Sub.Class	INCHIKEY	NS02	NS03	NS04	NS05	NS06	NS07	NS08	NS09	NS10	NS11	NS12	NS13	NS14	NS15	NS16	NS17	NS18	NS19	NS35	NS36	NS37	NS38	NS39	NS40	NS41	NS42	NS43	NS44	NS45	NS46	NS47	NS48	NS49
1929	Vernolic acid	1.67	level3.1			297.242	51.2	POS	C18H32O3							CCPPLLJZDQAOHD-UHFFFAOYSA-N	0.0624149	0.0306506	0.156357	0.0582472	0.0649215	0.0836056	0.0975257	0.048582	0.0592607	0.104829	0.0969735	0.152882	0.176251	0.0378483	0.116121	0.0208624	0.104503	0.0828433	0.0558714	0.0937467	0.0301649	0.055807	0.0560965	0.0786048	0.0554229	0.0385889	0.0918977	0.0666983	0.0110134	0.0522992	0.053413	0.0941144	0.057792
434	Vanillylmandelic acid	3.78	level1			197.045	93.7	NEG	C9H10O5	HMDB0000291	13244-77-4	C05584	Benzenoids	Phenols	Methoxyphenols	CGQCWMIAEPEHNQ-QMMMGPOBSA-N	0.0130235	0.0285293	0.0129593	0.0130031	0.016391	0.0123314	0.015058	0.0142915	0.0193291	0.0160307	0.0238799	0.022517	0.00685106	0.00670966	0.0195739	0.0189947	0.0363896	0.0152422	0.00926344	0.0215133	0.0115625	0.0142737	0.0123817	0.0291521	0.0150249	0.0351168	0.0173017	0.0123214	0.0122846	0.022664	0.00960389	0.0113239	0.0226909
964	Urushiol I	2.66	level2			319.263	50.4	NEG	C21H36O2		492-89-7		Benzenoids	Phenols	Benzenediols	DQTMTQZSOJMZSF-UHFFFAOYSA-N	0.0441501	0.0173949	0.0254052	0.00780472	0.00979871	0.0146762	0.028899	0.0173195	0.00685927	0.0142931	0.0157157	0.0205833	0.0210556	0.0118795	0.0312234	0.0252735	0.0188171	0.0248032	0.0147908	0.0136393	0.00464202	0.0203914	0.0128559	0.0152912	0.0129787	0.00891648	0.0290509	0.0212178	0.0111189	0.00997553	0.0109718	0.0210046	0.0128501
312	trans-2-Octenoic acid	3.87	level1			141.092	29.9	NEG	C8H14O2	HMDB0001568	1871-67-6		Lipids and lipid-like molecules	Fatty Acyls	Fatty acids and conjugates	CWMPPVPFLSZGCY-VOTSOKGWSA-N	0.069261	0.0591117	0.131212	0.0300882	0.0993978	0.0828951	0.152552	0.0526353	0.0434829	0.103133	0.0544243	0.144851	0.137161	0.0249013	0.23024	0.0482267	0.0867754	0.236226	0.13773	0.103012	0.0212111	0.046694	0.0597737	0.0503211	0.0419606	0.063323	0.0583196	0.0510886	0.0439422	0.0319246	0.0622888	0.0382075	0.0841551
798	Timonacic	2.7	level2			132.012	127.4	NEG	C4H7NO2S	HMDB0258979	444-27-9	D08601	Organic acids and derivatives	Carboxylic acids and derivatives	Amino acids, peptides, and analogues	DZLNHFMRPBPULJ-UHFFFAOYSA-N	0.0412511	0.0842145	0.0608228	0.0633001	0.0596982	0.0574954	0.0615952	0.0499495	0.0724195	0.0562497	0.0504508	0.0538256	0.0441694	0.0316459	0.0878557	0.0451682	0.0800483	0.0932105	0.0531168	0.0577419	0.0644053	0.0952574	0.0460723	0.0782835	0.0561953	0.083691	0.0707843	0.0780787	0.067928	0.0925401	0.0281228	0.0555533	0.0714096
974	Thr-Gly	2.65	level2			175.072	246.2	NEG	C6H12N2O4	HMDB0029061	686-44-2		Organic acids and derivatives	Carboxylic acids and derivatives	Amino acids, peptides, and analogues	BIYXEUAFGLTAEM-WUJLRWPWSA-N	0.15522	0.124251	0.0607732	0.111792	0.0772489	0.191824	0.0940107	0.0982272	0.131266	0.087321	0.0978979	0.076908	0.132086	0.181534	0.160335	0.0956594	0.120817	0.151799	0.0817364	0.160941	0.0971746	0.129845	0.0929442	0.119043	0.0925968	0.145221	0.108433	0.087357	0.0979218	0.119197	0.0578626	0.0897301	0.167008
12	Threonine	3.95	level1			120.065	205.3	POS	C4H9NO3	HMDB0000167	72-19-5	C00188	Organic acids and derivatives	Carboxylic acids and derivatives	Amino acids, peptides, and analogues	AYFVYJQAPQTCCC-GBXIJSLDSA-N	0.481566	0.538188	1.12459	0.449325	0.558669	0.790488	0.569045	0.583953	0.512019	0.509535	0.586459	1.09284	1.13189	0.344454	1.06928	0.340437	0.70084	0.727091	0.597395	0.912512	0.511858	0.563721	0.378301	0.547537	0.380328	0.563679	1.00904	0.81129	0.42137	0.40814	0.268291	0.446396	0.275556
1382	Thiiraneacetonitrile	2.42	level2			100.021	128.8	POS	C4H5NS	HMDB0038624	58130-93-1		Organoheterocyclic compounds	Thiiranes	Epithionitriles	BKIZJNMVTRYGSW-UHFFFAOYSA-N	0.0222408	0.0367967	0.0434946	0.0315322	0.0392857	0.0405627	0.0409585	0.0257062	0.0281055	0.0319346	0.037802	0.0713127	0.0794497	0.0116911	0.0575812	0.0151289	0.0438252	0.061161	0.0366017	0.039675	0.0380524	0.0512298	0.0279345	0.0394288	0.0211957	0.0621951	0.0290064	0.0559169	0.0307955	0.0529551	0.0136545	0.033953	0.0301489
552	Tetrahydrocorticosterone	3.65	level1			349.237	52.4	NEG	C21H34O4	HMDB0000268	68-42-8	C05476	Lipids and lipid-like molecules	Steroids and steroid derivatives	Hydroxysteroids	RHQQHZQUAMFINJ-DTDWNVJFSA-N	0.0443154	0.029565	0.037967	0.0171209	0.0263937	0.0240526	0.0501569	0.0181755	0.0119589	0.0287068	0.0507789	0.0297162	0.0322249	0.0259778	0.0582024	0.0197296	0.051832	0.0307094	0.0340008	0.040658	0.00923881	0.0349737	0.0173389	0.035381	0.0217034	0.0389473	0.044837	0.0472959	0.0292727	0.0334703	0.0247786	0.0372596	0.0364863
1493	Tetragastrin	2.29	level2			597.254	154.5	POS	C29H36N6O6S	HMDB0005775	1947-37-1		Organic acids and derivatives	Carboxylic acids and derivatives	Amino acids, peptides, and analogues	RGYLYUZOGHTBRF-BIHRQFPBSA-N	0.00727955	0.0278551	0.0221926	0.0230867	0.0179737	0.023812	0.0455619	0.0214761	0.00966007	0.0182614	0.00757572	0.0274296	0.0345706	0.016473	0.0709287	0.0128087	0.0137458	0.0393131	0.0318816	0.0955715	0.00424327	0.0130268	0.0207545	0.0220022	0.0134284	0.0293854	0.0226295	0.0432717	0.0197837	0.00964486	0.000373602	0.0413612	0.00676244
754	Succinic_anhydride	2.7	level2			99.0084	57.8	NEG	C4H4O3	HMDB0032523	108-30-5	C19524	Organic acids and derivatives	Carboxylic acids and derivatives	Dicarboxylic acids and derivatives	RINCXYDBBGOEEQ-UHFFFAOYSA-N	0.0267242	0.0451689	0.031658	0.0266822	0.0347866	0.0733574	0.0657773	0.0224031	0.038095	0.0240404	0.0319989	0.021806	0.060926	0.0387524	0.124596	0.0296965	0.117909	0.0380141	0.0442801	0.0492458	0.027532	0.0209638	0.0443685	0.0603121	0.0314276	0.0522833	0.0504139	0.0321741	0.0419543	0.179065	0.0479267	0.0307983	0.0545777
777	Succinic_acid_semialdehyde	2.7	level2			101.024	174.9	NEG	C4H6O3	HMDB0001259	692-29-5	C00232	Lipids and lipid-like molecules	Fatty Acyls	Fatty acids and conjugates	UIUJIQZEACWQSV-UHFFFAOYSA-N	0.926417	1.07317	0.874505	0.72346	1.03926	0.915617	1.18039	0.782421	1.00246	0.723387	0.975619	0.800403	0.834765	0.576462	1.30267	0.810523	1.17321	1.10839	0.792635	0.718124	0.940825	0.873406	0.586364	0.890005	0.851461	1.43336	1.00342	1.04489	0.817748	0.954543	1.06189	0.922625	0.74552
110	Sorbose	3.92	level1			203.052	169.4	POS	C6H12O6	HMDB0246950	87-79-6	C00247	Organic oxygen compounds	Organooxygen compounds	Carbohydrates and carbohydrate conjugates	BJHIKXHVCXFQLS-OTWZMJIISA-N	0.561741	1.02918	0.958363	0.972756	0.805914	0.769781	0.71997	0.685233	0.670139	0.545515	1.27245	1.73887	1.76707	0.743545	1.0706	1.01343	0.741608	1.65174	0.666571	1.36806	0.695399	0.520533	0.483168	0.623454	0.528466	1.18703	0.926736	0.834034	0.598102	0.539355	0.773664	0.648512	0.491432
261	Sarcosine	3.88	level1			90.0547	202.5	POS	C3H7NO2	HMDB0000271	107-97-1	C00213	Organic acids and derivatives	Carboxylic acids and derivatives	Amino acids, peptides, and analogues	FSYKKLYZXJSNPZ-UHFFFAOYSA-N	1.1824	1.57581	2.85283	1.61591	1.26415	1.62381	2.24989	1.96998	1.58748	1.49818	3.37772	3.05404	1.87766	0.921754	3.06216	1.26071	3.08752	1.96704	2.0434	2.90398	1.42412	1.78677	1.65381	1.59545	1.23992	3.04828	2.94502	2.39684	1.46327	2.02446	1.76457	1.48661	1.10333
179	Pyruvate	3.91	level1			87.0085	43.7	NEG	C3H4O3	HMDB0000243	127-17-3	C00022	Organic acids and derivatives	Keto acids and derivatives	Alpha-keto acids and derivatives	LCTONWCANYUPML-UHFFFAOYSA-N	13.9717	30.3533	19.5593	17.9344	14.7086	18.249	33.8889	16.841	24.067	15.7287	37.0038	15.5545	11.5478	17.5813	15.4915	17.0068	33.9712	16.0291	16.4008	14.8274	12.0622	17.2984	14.0326	19.4382	14.7787	44.1278	21.3488	20.2519	20.2075	21.6265	20.1902	15.6024	15.3835
514	Pyruvaldehyde	3.7	level1			71.0136	174.8	NEG	C3H4O2	HMDB0001167	78-98-8	C00546	Organic oxygen compounds	Organooxygen compounds	Carbonyl compounds	AIJULSRZWUXGPQ-UHFFFAOYSA-N	0.573141	0.664262	0.526857	0.437691	0.646066	0.546258	0.770868	0.47726	0.623729	0.456084	0.605306	0.476726	0.531835	0.337849	0.820012	0.48118	0.729873	0.690478	0.487889	0.452401	0.596543	0.536931	0.361426	0.552515	0.517258	0.906498	0.593003	0.655066	0.504558	0.607604	0.660679	0.526702	0.447686
1778	Pyrrocidine B	2.08	level2			490.289	124	POS	C31H39NO4		428439-25-2		Lipids and lipid-like molecules	Fatty Acyls	Eicosanoids	OCUONUXNKYDHKY-APROIJOGSA-N	0.166333	0.674624	0.666071	0.710063	0.422331	0.741082	0.758508	0.445459	0.669522	0.247706	0.600124	0.957541	0.44772	0.153262	0.949386	0.49599	1.08575	0.389431	0.545548	0.808068	0.607565	0.521427	0.483398	0.680663	0.280039	1.12604	0.393524	0.864325	0.695126	0.621959	0.655142	0.44691	0.365974
49	Pyroglutamic acid	3.94	level1			128.035	174.3	NEG	C5H7NO3	HMDB0000267	98-79-3	C01879	Organic acids and derivatives	Carboxylic acids and derivatives	Amino acids, peptides, and analogues	ODHCTXKNWHHXJC-VKHMYHEASA-N	0.871403	1.07967	0.800788	0.709961	0.838224	0.813021	1.1027	0.708379	0.696859	0.678812	1.18255	0.728974	0.786448	0.546229	1.5298	0.780738	1.00425	0.973819	0.724742	0.794749	0.70916	0.780489	0.524795	0.592209	0.538372	1.17729	0.62455	0.946489	0.712174	0.935475	0.533451	0.571671	0.66197
482	Pyridoxine	3.72	level1			150.055	15.9	NEG	C8H11NO3	HMDB0000239	65-23-6	C00314	Organoheterocyclic compounds	Pyridines and derivatives	Pyridoxines	LXNHXLLTXMVWPM-UHFFFAOYSA-N	0.425215	0.000168758	5.64324e-05	0.000475222	0.000174678	0.000265856	0.000196343	0.000172443	0.000694718	0.000205447	0.00227694	0.000564781	0.00246987	0.000159368	0.000200473	0.000433419	0.000957283	0.000887577	0.000299192	0.000106032	6.88299e-05	0.000165906	8.04543e-05	0.000165884	0.000124175	0.000236243	0.0015978	0.000136222	0.000133732	0.000340712	9.69475e-05	0.000637464	0.165097
1477	Puromycin aminonucleoside	2.3	level2			295.149	263.2	POS	C12H18N6O3		58-60-6		Nucleosides, nucleotides, and analogues	Purine nucleosides	Purine 3'-deoxyribonucleosides	RYSMHWILUNYBFW-MJYNKWILSA-N	0.159814	0.178451	0.251993	0.156885	0.165538	0.24614	0.192018	0.164145	0.140544	0.110072	0.124097	0.246419	0.243859	0.0600641	0.424584	0.0782897	0.238971	0.292273	0.1524	0.233635	0.167019	0.130276	0.0998446	0.164602	0.111925	0.330275	0.207045	0.29338	0.125375	0.157886	0.0929429	0.122495	0.0816652
468	Propranolol	3.74	level1			260.167	29.1	POS	C16H21NO2	HMDB0001849	525-66-6	C07407	Benzenoids	Naphthalenes	Naphthalenes	AQHHHDLHHXJYJD-UHFFFAOYSA-N	0.0333819	0.0611396	0.0892827	0.0478614	0.0544616	0.0458576	0.047496	0.0404101	0.0413165	0.0417009	0.0640712	0.0902329	0.08142	0.0257707	0.0787208	0.0350087	0.0835863	0.0934789	0.0352418	0.0828421	0.0394426	0.0540939	0.0508309	0.0576623	0.0365209	0.0695918	0.0564677	0.0569929	0.0525278	0.0517637	0.0248679	0.0448482	0.0407077
442	Pro-Phe	3.77	level1			263.139	163.5	POS	C14H18N2O3	HMDB0011179	13589-02-1		Organic acids and derivatives	Carboxylic acids and derivatives	Amino acids, peptides, and analogues	IWIANZLCJVYEFX-RYUDHWBXSA-N	0.0326266	0.0617868	0.108741	0.0283358	0.0631521	0.0479215	0.0553532	0.0672694	0.0607924	0.0496668	0.0481628	0.0532538	0.0496352	0.0234771	0.0623295	0.0259184	0.0524366	0.0672533	0.037197	0.0306523	0.0462209	0.030675	0.022069	0.0510166	0.0247746	0.0327969	0.0564964	0.0379667	0.0233824	0.0260964	0.0140864	0.0370128	0.0309228
1727	Propentofylline	2.13	level2			345.129	178.6	POS	C15H22N4O3	HMDB0256822			Organoheterocyclic compounds	Imidazopyrimidines	Purines and purine derivatives	RBQOQRRFDPXAGN-UHFFFAOYSA-N	0.399034	0.000423416	3.83378e-05	0.000193199	2.89161e-05	0.000236354	2.59037e-05	2.73658e-05	2.52528e-05	0.000238715	0.000341897	4.17891e-05	0.00693597	2.16205e-05	0.00236527	2.18608e-05	3.00963e-05	3.13965e-05	0.000259556	3.21412e-05	0.000356569	1.95732e-05	2.36629e-05	2.30036e-05	0.000228108	0.000462641	2.87617e-05	2.64589e-05	2.08447e-05	0.000160974	1.98872e-05	0.000432362	0.0986735
349	Pomolic acid	3.85	level1			471.346	29.9	NEG	C30H48O4		13849-91-7		Lipids and lipid-like molecules	Prenol lipids	Triterpenoids	ZZTYPLSBNNGEIS-OPAXANQDSA-N	0.373571	0.415777	0.337652	0.123746	0.239646	0.230604	0.575003	0.206745	0.0903901	0.279936	0.418796	0.243773	0.375395	0.159719	0.461059	0.253651	0.407276	0.25302	0.235773	0.24619	0.0762793	0.253003	0.170843	0.209988	0.210678	0.307116	0.380536	0.309847	0.187639	0.350979	0.157683	0.242996	0.274929
458	PG(18:1/18:1(9Z))	3.76	level1			773.53	36.5	NEG	C42H79O10P	HMDB0010634	67254-28-8		Lipids and lipid-like molecules	Glycerophospholipids	Glycerophosphoglycerols	DSNRWDQKZIEDDB-SQYFZQSCSA-N	0.218323	0.325299	0.296073	0.149355	0.343252	0.484821	0.4492	0.240719	0.482863	0.492125	0.210057	0.3521	0.273476	0.187814	0.538649	0.298304	0.362767	0.207201	0.32944	0.235884	0.253054	0.356331	0.173129	0.282018	0.274199	0.47385	0.302837	0.329254	0.183329	0.215008	0.23466	0.340172	0.154764
1380	PG(18:1(9Z)/16:0)	2.42	level2			749.53	36.1	POS	C40H77O10P	HMDB0010630	1574356-02-7		Lipids and lipid-like molecules	Glycerophospholipids	Glycerophosphoglycerols	GTCKEWVHTGGUSN-HGWHEPCSSA-N	0.185668	0.18053	0.413609	0.128713	0.424162	0.445594	0.218716	0.291707	0.395377	0.456786	0.261943	0.388708	0.446767	0.228548	0.540157	0.23987	0.271281	0.236477	0.21493	0.277518	0.229092	0.300092	0.220932	0.195372	0.240296	0.297113	0.510987	0.268974	0.158809	0.174227	0.27776	0.283067	0.110926
858	Perillic_acid	2.69	level2			165.091	28	NEG	C10H14O2	HMDB0004586	7694-45-3	C11924	Lipids and lipid-like molecules	Prenol lipids	Monoterpenoids	CDSMSBUVCWHORP-UHFFFAOYSA-N	0.433479	0.441079	0.569143	0.0792528	0.543519	0.397736	0.676206	0.29496	0.172912	0.309059	0.306096	0.395069	0.593514	0.130155	1.52421	0.23858	0.233718	1.60894	0.991659	0.529125	0.110286	0.222215	0.208244	0.302134	0.152935	0.215892	0.23632	0.225841	0.199725	0.154908	0.310124	0.141461	0.340564
608	Pentoxifylline	2.73	level2			279.145	31.2	POS	C13H18N4O3	HMDB0014944	6493-05-6	C07424	Organoheterocyclic compounds	Imidazopyrimidines	Purines and purine derivatives	BYPFEZZEUUWMEJ-UHFFFAOYSA-N	0.0268765	0.0431887	0.0779815	0.0421183	0.0546778	0.0533373	0.0375501	0.0369047	0.0409795	0.0488451	0.0421075	0.0703631	0.0503019	0.023706	0.0579569	0.0355083	0.0542435	0.0715741	0.0401733	0.0681	0.0501431	0.0564222	0.0474385	0.0668558	0.040222	0.0684605	0.0782402	0.060986	0.0607662	0.0626528	0.0226325	0.0385909	0.0515533
1403	PC(P-18:1(9Z)/0:0)	2.39	level2			506.359	110.1	POS	C26H52NO6P	HMDB0010408		C04230	Lipids and lipid-like molecules	Glycerophospholipids	Glycerophosphocholines	KJUNGQXFZYMUOH-FKWLWHCOSA-N	0.867847	0.686132	1.69055	0.724461	0.775631	1.03349	0.854583	0.788509	0.505847	0.974198	0.514159	1.45348	1.87002	0.501068	1.84977	0.686965	1.68474	0.942872	0.757617	1.36714	0.626684	0.73828	0.428552	0.686227	0.41639	0.996316	0.648055	0.692939	0.568374	0.78334	0.465932	0.887411	0.700759
233	PC(P-16:0/0:0)	3.89	level1			480.344	112.1	POS	C24H50NO6P	HMDB0010407	97802-53-4		Lipids and lipid-like molecules	Glycerophospholipids	Glycerophosphocholines	HTZINLFNXLXRBC-CQLBIITFSA-N	6.41879	6.08931	10.8115	5.85018	7.32159	8.85926	7.33059	7.6222	4.86395	6.53235	5.36604	10.5406	14.0641	3.58497	14.4852	5.45912	12.3791	7.42324	6.20505	8.6898	5.2822	6.00616	4.87469	6.57322	3.8249	7.79105	6.29074	6.91525	3.89875	6.25949	4.25988	7.29247	4.77618
706	PC(35:5)	2.71	level2			748.526	36.1	POS	C43H76NO8P							CLZILUAYFAKZPA-BONSMSLRSA-N	0.472301	0.464167	0.99934	0.339989	0.997038	1.01684	0.612401	0.65151	0.89057	1.08018	0.640914	0.972872	1.04089	0.495096	1.2585	0.531001	0.612033	0.616403	0.592822	0.630004	0.618037	0.641918	0.502856	0.439649	0.571362	0.697717	1.17112	0.55615	0.392926	0.366344	0.693541	0.802903	0.306745
1480	PC(20:2(11Z,14Z)/18:1(9Z))	2.3	level2			812.613	348.8	POS	C46H86NO8P	HMDB0008334			Lipids and lipid-like molecules	Glycerophospholipids	Glycerophosphocholines	KNNHXKQRTYEWCA-HYYWERRFSA-N	0.00555728	0.0095431	0.00909658	0.0102876	0.00824172	0.0113729	0.00825363	0.00885324	0.0144316	0.00603425	0.00961521	0.0147518	0.010898	0.0056499	0.0116082	0.0035303	0.0112367	0.0117423	0.00677962	0.0126123	0.00759826	0.00855565	0.0122117	0.0105243	0.00728305	0.0199568	0.014122	0.0147375	0.0101169	0.00948989	0.00584253	0.00561101	0.00733491
381	PC(16:0/20:4)	3.83	level1			782.567	81.3	POS	C44H80NO8P	HMDB0007982	35418-58-7		Lipids and lipid-like molecules	Glycerophospholipids	Glycerophosphocholines	IIZPXYDJLKNOIY-JXPKJXOSSA-N	0.711327	0.493947	1.0159	1.55393	0.84114	1.3514	0.917978	0.895112	1.66825	1.05368	0.706333	0.934042	0.879421	0.537913	1.06745	0.730078	1.15764	0.98875	0.709695	1.18819	1.85017	0.905662	0.687969	1.04228	0.371966	1.9824	1.27477	0.757895	0.715953	0.614622	0.620714	1.84835	0.366225
145	Paracetamol (Drug)	3.92	level1			150.055	15.9	NEG	C8H9NO2	HMDB0001859	103-90-2	C06804	Benzenoids	Phenols	1-hydroxy-2-unsubstituted benzenoids	RZVAJINKPMORJF-UHFFFAOYSA-N	0.425215	0.000168758	5.64324e-05	0.000475222	0.000174678	0.000265856	0.000196343	0.000172443	0.000694718	0.000205447	0.00227694	0.000564781	0.00246987	0.000159368	0.000200473	0.000433419	0.000957283	0.000887577	0.000299192	0.000106032	6.88299e-05	0.000165906	8.04543e-05	0.000165884	0.000124175	0.000236243	0.0015978	0.000136222	0.000133732	0.000340712	9.69475e-05	0.000637464	0.165097
52	Pantothenic acid	3.94	level1			218.103	156.1	NEG	C9H17NO5	HMDB0000210	79-83-4	C00864	Organic oxygen compounds	Organooxygen compounds	Alcohols and polyols	GHOKWGTUZJEAQD-ZETCQYMHSA-N	0.0677375	0.123402	0.0828462	0.077475	0.125755	0.0868555	0.184073	0.0703522	0.118079	0.0712112	0.0814929	0.0805381	0.0587413	0.0518687	0.179138	0.0636291	0.170577	0.12251	0.0645297	0.114135	0.0788719	0.055453	0.0388137	0.0803467	0.053834	0.126464	0.0818311	0.093598	0.09188	0.148078	0.0783558	0.0867656	0.0383995
772	Palmitoyleicosapentaenoyl phosphatidylcholine	2.7	level2			780.552	18.9	POS	C44H78NO8P		99296-77-2		Lipids and lipid-like molecules	Glycerophospholipids	Glycerophosphocholines	KLTHQSWIRFFBRI-KOQZQRJKSA-N	1.58596	2.50618	5.17485	3.63751	2.30693	8.37094	2.63777	2.24565	2.32141	2.19142	3.53595	4.1406	2.85579	1.31121	2.82073	2.68236	4.87133	2.67066	1.50085	3.15911	1.63211	1.54931	2.46938	1.74327	1.05863	4.54201	2.76828	2.27438	2.87382	2.09407	2.52227	2.27564	2.35349
283	Palmitic acid	3.88	level1			255.232	22.6	NEG	C16H32O2	HMDB0000220	57-10-3	C00249	Lipids and lipid-like molecules	Fatty Acyls	Fatty acids and conjugates	IPCSVZSSVZVIGE-UHFFFAOYSA-N	32.7977	40.1025	25.7217	21.5723	25.0969	26.7442	36.2909	33.2065	34.1294	31.9833	38.3774	30.5247	20.89	31.3033	49.1061	45.1429	29.6352	34.4816	23.2532	35.7393	30.5151	22.8069	26.9476	37.7037	21.8328	46.6904	32.5981	32.2198	33.8323	19.2867	33.5004	34.5311	41.0808
1888	Oleoylglycerone phosphate	1.79	level3.1			433.235	161.4	NEG	C21H39O7P							YZKFNNQAEBNCEN-UHFFFAOYSA-N	0.0164498	0.011173	0.0135086	0.0077506	0.00874113	0.0183794	0.0167067	0.00952619	0.00604069	0.0111121	0.0138212	0.00919064	0.0136748	0.0043827	0.0338502	0.018994	0.021765	0.0151558	0.0109545	0.0205221	0.0111032	0.0157654	0.00619391	0.0147038	0.00864742	0.0214006	0.00842196	0.01308	0.0173503	0.0208574	0.0113539	0.0111258	0.0155941
293	Oleamide	3.87	level1			282.279	16.8	POS	C18H35NO	HMDB0002117	301-02-0	C19670	Lipids and lipid-like molecules	Fatty Acyls	Fatty amides	FATBGEAMYMYZAF-KTKRTIGZSA-N	0.0856223	0.0775589	0.138833	0.072797	0.10662	0.125656	0.0956713	0.115541	0.12497	0.0888396	0.079762	0.382007	0.166042	0.0660587	0.13295	0.0820324	0.0969383	0.11535	0.159758	0.28766	0.254813	0.191001	0.231068	0.149942	0.163676	0.323387	0.305253	0.238571	0.180484	0.164616	0.219891	0.420905	0.173061
705	Octenoylcarnitine (Car(8:1))	2.71	level2			286.201	131.4	POS	C15H27NO4	HMDB0240750			Lipids and lipid-like molecules	Fatty Acyls	Fatty acid esters	LOSHAHDSFZXVCT-MDZDMXLPSA-N	4.77116	4.24842	22.2707	3.0272	17.1081	7.34974	13.099	5.09935	5.66265	6.13568	5.76647	19.6224	13.0886	1.67773	15.8064	2.43655	9.58111	15.057	10.4399	12.5473	2.28402	2.97825	6.01	3.99778	4.77628	9.31395	7.27331	6.35026	3.5728	3.3342	4.88542	2.71117	5.68184
55	Octadecanedioic acid	3.94	level1			313.238	85.7	NEG	C18H34O4	HMDB0000782	871-70-5		Lipids and lipid-like molecules	Fatty Acyls	Fatty acids and conjugates	BNJOQKFENDDGSC-UHFFFAOYSA-N	0.0145617	0.0128732	0.00720797	0.0133852	0.00765738	0.0117331	0.0122589	0.0059735	0.0244787	0.0429434	0.0162876	0.00807925	0.0108612	0.00699079	0.0202254	0.0170535	0.0279492	0.032327	0.00703186	0.00244542	0.00215251	0.0182088	0.005231	0.00677867	0.00593543	0.00870749	0.034041	0.00968463	0.0148704	0.00305704	0.00537899	0.0138286	0.0165571
1641	N-Tris(hydroxymethyl)methyl-4-aminobutanesulfonic acid	2.2	level2			256.085	205.5	NEG	C8H19NO6S		54960-65-5		Organic acids and derivatives	Organic sulfonic acids and derivatives	Organosulfonic acids and derivatives	VFTZCDVTMZWNBF-UHFFFAOYSA-N	0.00125917	0.0011551	0.0018552	0.0011928	0.000813425	0.00118402	0.00214774	0.00148306	0.0012643	0.00112782	0.00130552	0.00140887	0.00104802	0.000849684	0.00136883	0.00114767	0.00109834	0.000911237	0.00112196	0.00118568	0.000929651	0.0016518	0.000799403	0.000958047	0.0012447	0.00121777	0.00174157	0.00177435	0.000898317	0.00116533	0.000615697	0.000937106	0.000604062
1212	N-Stearoyltaurine	2.55	level2			390.272	39.8	NEG	C20H41NO4S	HMDB0240595	63155-80-6		Lipids and lipid-like molecules	Fatty Acyls	Fatty amides	LMIJIHJZVURGQK-UHFFFAOYSA-N	0.111183	0.0623755	0.0525821	0.0218286	0.0491079	0.0395378	0.111014	0.0321031	0.0196453	0.0423663	0.05018	0.0906993	0.0684013	0.0245275	0.0992721	0.0139675	0.0641355	0.0712725	0.0399126	0.0319098	0.020414	0.0343343	0.0329861	0.0506121	0.0315142	0.0398353	0.0692684	0.133875	0.0693572	0.0471692	0.0533093	0.0621992	0.0436021
1176	Norfludiazepam	2.57	level2			289.053	298.3	POS	C15H10ClFN2O	HMDB0061161	2886-65-9		Organoheterocyclic compounds	Benzodiazepines	1,4-benzodiazepines	UVCOILFBWYKHHB-UHFFFAOYSA-N	0.0196709	0.0240919	0.0410501	0.0232319	0.0290682	0.0277525	0.0304393	0.0249094	0.0239049	0.0163962	0.0245983	0.0351543	0.0473315	0.0199687	0.029242	0.0139719	0.0283224	0.0281921	0.0221305	0.0388755	0.0250669	0.0212016	0.0213071	0.0222547	0.0188967	0.0327655	0.0298621	0.0320557	0.0208595	0.0205398	0.0192063	0.0292939	0.0169436
212	Nordeoxycholic acid	3.9	level1			377.269	75.8	NEG	C23H38O4	HMDB0304947	53608-86-9		Lipids and lipid-like molecules	Steroids and steroid derivatives	Bile acids, alcohols and derivatives	PLRQOCVIINWCFA-AHFDLSHQSA-N	0.0340332	0.0194778	0.0189797	0.00557137	0.0159765	0.0104297	0.0330613	0.00990442	0.00649629	0.0191048	0.0194395	0.0172279	0.0180551	0.011076	0.0341047	0.00740094	0.0168435	0.0244869	0.0222357	0.0169143	0.00433507	0.0228265	0.0149197	0.0187146	0.010024	0.0163157	0.0245911	0.0211668	0.00846278	0.0151786	0.01019	0.0171368	0.0202903
1917	N-oleoyl-tyrosine	1.72	level3.1			444.318	35.1	NEG	C27H43NO4							UOIBFJBJAWHQNM-UHFFFAOYSA-N	0.218778	0.199638	0.151813	0.0573841	0.162466	0.11249	0.277935	0.0924411	0.0256154	0.116395	0.289829	0.144554	0.244435	0.13228	0.269503	0.0917175	0.362274	0.20906	0.098671	0.167189	0.0359832	0.151249	0.0614252	0.198952	0.135044	0.178388	0.154868	0.260637	0.104214	0.15984	0.073691	0.208585	0.13614
824	N-Methylpropionamide	2.69	level2			88.0754	110.6	POS	C4H9NO		1187-58-2		Organic acids and derivatives	Carboxylic acids and derivatives	Carboxylic acid derivatives	QJQAMHYHNCADNR-UHFFFAOYSA-N	0.295166	0.0758847	0.149025	0.336938	0.0983568	0.360177	0.0770699	0.0926247	0.786608	0.0820872	0.0877652	0.621639	0.478827	0.564123	0.0623415	0.146535	0.112461	0.683887	0.782331	0.111145	0.637676	0.245807	0.325742	0.27837	1.28452	0.0786524	0.0982297	0.0817868	0.0818987	0.0726168	0.0701034	0.0590997	0.396814
63	N-Methylnicotinamide	3.93	level1			137.071	23.4	POS	C7H8N2O	HMDB0003152	114-33-0		Organoheterocyclic compounds	Pyridines and derivatives	Pyridinecarboxylic acids and derivatives	ZYVXHFWBYUDDBM-UHFFFAOYSA-N	0.196053	0.773705	0.882392	0.910866	0.603389	0.799334	1.04631	0.756029	0.335534	0.502884	0.52874	0.985089	1.22994	0.551534	2.10294	0.417829	0.339591	1.47749	0.794267	3.09973	0.220653	0.434144	0.727802	0.668858	0.426466	0.950784	0.812995	1.17694	0.803455	0.376181	0.349661	1.34628	0.314587
1898	N-lactoyl-Tryptophan	1.77	level3.1			275.103	98.2	NEG	C14H16N2O4							AQHJZWISLYVACJ-UHFFFAOYSA-N	0.00747933	0.0222929	0.0113831	0.0113851	0.00627583	0.00753036	0.0107265	0.00894312	0.013185	0.0093657	0.0593736	0.0179581	0.00671975	0.00483416	0.0269027	0.00829101	0.0191738	0.00695963	0.00580618	0.0156675	0.00819359	0.0109839	0.00810288	0.00780981	0.00571833	0.0293571	0.0155335	0.0103754	0.0141091	0.0139991	0.0112656	0.00833084	0.00676661
406	N-Lactoylphenylalanine	3.81	level1			236.092	61.1	NEG	C12H15NO4	HMDB0062175	183241-73-8		Organic acids and derivatives	Carboxylic acids and derivatives	Amino acids, peptides, and analogues	IIRJJZHHNGABMQ-WPRPVWTQSA-N	0.00801466	0.0220115	0.00993142	0.0114155	0.00829304	0.00778331	0.0155081	0.0116461	0.0169608	0.0138423	0.0823059	0.0357994	0.00584056	0.00418872	0.0332321	0.0106615	0.0206723	0.0105893	0.00810747	0.014296	0.0101718	0.0109541	0.0110317	0.0105199	0.00813302	0.024312	0.0247451	0.0140222	0.0152138	0.0208726	0.0106869	0.0103574	0.00761969
852	N-Hexadecanoylpyrrolidine	2.69	level2			310.31	16.8	POS	C20H39NO	HMDB0032740	70974-48-0		Organoheterocyclic compounds	Pyrrolidines	N-acylpyrrolidines	ULDNZNZTSYZQKK-UHFFFAOYSA-N	1.42728	1.12423	2.00356	1.05754	1.39549	1.4753	1.12997	1.54025	1.2183	1.21887	1.40377	1.7627	2.59216	0.982975	1.86062	1.13993	1.48636	1.43525	2.18235	3.53994	2.15744	2.26236	2.5244	2.39654	2.00928	3.42801	3.01625	2.46201	2.10396	2.11123	2.21687	2.76193	2.28428
1085	Nevirapine	2.61	level2			265.107	95.9	NEG	C15H14N4O	HMDB0014383	129618-40-2	C07263	Organic nitrogen compounds	Organonitrogen compounds	Amines	NQDJXKOVJZTUJA-UHFFFAOYSA-N	0.00666812	0.00915349	0.00279101	0.00666751	0.0132194	0.0182173	0.0220667	0.00145928	0.0078892	0.00788378	0.00236252	0.00230601	0.0109319	0.0263729	0.00726598	0.00207261	0.0231731	0.000979031	0.00670901	0.0121634	0.0077911	0.0040903	0.00375026	0.00495764	0.00301127	0.011167	0.00379689	0.00895656	0.00505622	0.00941225	0.0038303	0.00387466	0.00246183
1502	Neohancoside D	2.28	level2			547.167	174.9	NEG	C23H32O15		139726-40-2		Phenylpropanoids and polyketides	Cinnamic acids and derivatives	Hydroxycinnamic acids and derivatives	DJBWDHVUJCXYBH-IBVGEFGBSA-N	0.0478742	0.0478589	0.0349684	0.0502323	0.0396379	0.0372586	0.0531681	0.0345423	0.0461915	0.031951	0.045568	0.0315806	0.0456259	0.0391512	0.0619203	0.035767	0.0504751	0.0489772	0.0345615	0.0416024	0.0423879	0.0426213	0.0321955	0.0410806	0.0362115	0.0673511	0.0362333	0.0419459	0.0415152	0.0487638	0.034336	0.0442602	0.0498396
1027	Nelfinavir	2.64	level2			566.304	202.7	NEG	C32H45N3O4S	HMDB0014365	159989-64-7	C07257	Organic acids and derivatives	Carboxylic acids and derivatives	Amino acids, peptides, and analogues	QAGYKUNXZHXKMR-HKWSIXNMSA-N	0.00121362	0.00156135	0.000727635	0.000234285	0.000816775	0.000204874	0.000715339	0.000302126	0.00172004	0.00030583	0.000573832	0.000586401	0.000229595	0.000253247	0.00136735	0.000200705	0.00318166	0.000555377	0.000741744	0.000820464	0.00052555	0.00161093	0.000889097	0.000804872	0.000118009	0.00102071	0.000792337	0.00116326	0.00102155	0.000455003	0.000676475	0.000998688	0.000715442
1043	N-Docosanoyltaurine	2.63	level2			446.334	34	NEG	C24H49NO4S		783284-48-0		Lipids and lipid-like molecules	Fatty Acyls	Fatty amides	SAIMYQVCHHQQMU-UHFFFAOYSA-N	0.787389	0.372405	0.410467	0.248343	0.323885	0.398851	0.974051	0.333097	0.284816	0.666724	0.806947	0.767259	0.588418	0.378919	0.689379	0.332188	0.657546	0.606149	0.322425	0.36447	0.225455	0.484213	0.31658	0.538357	0.51344	0.500426	0.569437	0.569367	0.219565	0.448311	0.294091	0.442135	0.384945
1784	N'-Benzoyl-4-nitrobenzohydrazide	2.07	level2			284.065	204.8	NEG	C14H11N3O4		6781-65-3		Benzenoids	Benzene and substituted derivatives	Nitrobenzenes	MDJVHOUBMQIQCS-UHFFFAOYSA-N	0.0168883	0.0192551	0.0178827	0.016617	0.0125536	0.0190363	0.0185087	0.0150403	0.0205824	0.0151357	0.0166058	0.0188143	0.0204108	0.0124097	0.0261864	0.0114565	0.0189918	0.0190098	0.0153168	0.017142	0.0161149	0.0221115	0.0112227	0.0170848	0.0141686	0.0179793	0.022085	0.0175729	0.0131214	0.0167578	0.00771431	0.0127039	0.0106735
1392	N-alpha-methylhistamine	2.41	level2			126.102	129.1	POS	C6H11N3	HMDB0061685			Organic nitrogen compounds	Organonitrogen compounds	Amines	PHSPJQZRQAJPPF-UHFFFAOYSA-N	0.198645	0.206559	0.357148	0.224476	0.251424	0.306629	0.257306	0.255287	0.259755	0.214845	0.238351	0.349299	0.38825	0.198482	0.311737	0.194828	0.284812	0.301643	0.234179	0.310869	0.196667	0.207641	0.228873	0.195855	0.187591	0.31346	0.281387	0.236349	0.194438	0.201275	0.186095	0.242737	0.17467
698	Nadolol	2.71	level2			310.2	125.3	POS	C17H27NO4	HMDB0015334	42200-33-9		Benzenoids	Tetralins	Tetralins	VWPOSFSPZNDTMJ-UCWKZMIHSA-N	2.96766	2.11723	5.94715	0.826704	6.34111	1.81751	4.52415	1.53634	1.61487	3.10782	3.64308	5.58836	6.56008	0.50803	10.6122	0.971253	4.62623	11.1284	6.49183	9.69361	0.976066	1.20145	2.93555	1.34416	1.46842	3.23629	3.67663	3.01234	1.37649	2.33363	2.10953	1.22958	2.82833
1613	N-Acetylglucosaminylasparagine	2.21	level2			334.125	169.5	NEG	C12H21N3O8		2776-93-4		Organic acids and derivatives	Carboxylic acids and derivatives	Amino acids, peptides, and analogues	YTTRPBWEMMPYSW-VFFCQLMOSA-N	0.0247297	0.0109633	0.0718857	0.221001	0.064772	0.159468	0.379255	0.0118765	0.0340203	0.0384775	0.135579	0.0174962	0.0357627	0.00654298	0.0168049	0.00242924	0.0441105	0.021545	0.146477	0.216825	0.0763997	0.180396	0.0125021	0.0624486	0.140886	0.652802	0.0374711	0.360046	0.0446198	0.539609	0.128731	0.462283	0.0301662
336	N-Acetylcarnosine	3.86	level1			267.109	193.3	NEG	C11H16N4O4	HMDB0012881	56353-15-2		Organic acids and derivatives	Peptidomimetics	Hybrid peptides	BKAYIFDRRZZKNF-SECBINFHSA-N	0.0394575	0.0413001	0.0166753	0.0356272	0.00903909	0.0250387	0.0197263	0.0214347	0.0618706	0.0213309	0.020229	0.0282923	0.0252998	0.0288023	0.0420613	0.00902863	0.0229219	0.0441899	0.00859573	0.0177889	0.0105011	0.011224	0.0183579	0.0175405	0.0103556	0.0187987	0.0219129	0.0124109	0.0320361	0.0265383	0.00588855	0.019122	0.0253892
13	N1,N8-Diacetylspermidine	3.95	level1			230.186	202.4	POS	C11H23N3O2	HMDB0041947	82414-35-5		Organic acids and derivatives	Carboxylic acids and derivatives	Carboxylic acid derivatives	BKCVMAZDKFQPHB-UHFFFAOYSA-N	0.0371071	0.0433185	0.0403547	0.0381588	0.0382465	0.0296421	0.028127	0.0363296	0.0280362	0.0408987	0.0460948	0.0496707	0.0510531	0.0217066	0.0665528	0.0215378	0.0656965	0.0292743	0.0459794	0.0494306	0.0193843	0.03291	0.029288	0.0226568	0.0286265	0.0708667	0.0250922	0.0301268	0.0296067	0.0189216	0.0137269	0.0190478	0.0248547
1582	N1-(7-Chloro-4-quinolinyl)-N2,N2-diethyl-1,2-ethanediamine	2.23	level2			278.141	31.2	POS	C15H20ClN3		108841-81-2		Organoheterocyclic compounds	Quinolines and derivatives	Aminoquinolines and derivatives	OJGAAQMNLKYWSQ-UHFFFAOYSA-N	0.20306	0.361332	0.566717	0.368718	0.464058	0.449525	0.313904	0.352328	0.369205	0.388535	0.339184	0.630838	0.455098	0.182526	0.47527	0.260968	0.414151	0.586813	0.337531	0.519943	0.395251	0.452145	0.38186	0.468529	0.326556	0.575054	0.607006	0.510113	0.495877	0.456299	0.224417	0.318037	0.401318
919	N~1~-Methyl-4-nitro-1,2-benzenediamine	2.67	level2			168.076	201.7	POS	C7H9N3O2		41939-61-1		Benzenoids	Benzene and substituted derivatives	Nitrobenzenes	MNIKERWISBANET-UHFFFAOYSA-N	0.183508	0.178815	0.282079	0.16185	0.252938	0.222365	0.182143	0.158717	0.173496	0.126527	0.149358	0.276892	0.305366	0.141326	0.314489	0.109247	0.227157	0.246212	0.176707	0.309526	0.136427	0.135466	0.16688	0.195792	0.11748	0.261349	0.215783	0.251297	0.147994	0.173362	0.119457	0.209188	0.125449
1570	N-(6-Amino-1-butyl-2,4-dioxo-1,2,3,4-tetrahydro-5-pyrimidinyl)-N-methylbenzamide	2.23	level2			317.16	169	POS	C16H20N4O3		880426-02-8		Benzenoids	Benzene and substituted derivatives	Benzoic acids and derivatives	DXPUKFZNLUENQV-UHFFFAOYSA-N	0.059858	0.108804	0.176279	0.135455	0.0891321	0.141755	0.234997	0.114183	0.0637488	0.079667	0.0709266	0.128352	0.210711	0.0792676	0.31645	0.0936403	0.117239	0.192661	0.142644	0.513725	0.0547863	0.08925	0.105989	0.0893574	0.0822928	0.122223	0.142784	0.250863	0.107092	0.059748	0.041846	0.173418	0.0532262
1626	N-(5-Chloropyridin-2-yl)-5-propylthiophene-3-carboxamide	2.21	level2			279.038	68.8	NEG	C13H13ClN2OS		774589-93-4		Organoheterocyclic compounds	Thiophenes	Thiophene carboxylic acids and derivatives	VHUXEKGCBDVDBF-UHFFFAOYSA-N	2.46551	4.15769	2.39509	2.53434	3.50775	2.31126	5.79998	2.84086	3.37386	2.56264	2.09346	1.85762	2.74883	1.60817	3.24203	1.58866	2.68753	3.67082	2.14521	2.59711	1.71097	3.12481	1.31997	2.26892	2.01736	3.67536	1.7206	2.2997	1.69698	2.4643	1.47108	3.07733	1.56962
1939	N-(1-deoxy-fructos-1-yl)-leucine	1.64	level3.1			292.139	184.1	NEG	C12H23NO7							BUGJJLOUCDBMAS-UHFFFAOYSA-N	0.00203802	0.00443063	0.00419746	0.00134456	0.00341378	0.00221655	0.00785205	0.00186157	0.00176942	0.00183855	0.00273809	0.00344402	0.00252431	0.000391221	0.00811218	0.00235999	0.0033759	0.00501648	0.00163463	0.00179196	0.00217372	0.00268905	0.000703578	0.00126114	0.00135533	0.00908191	0.00355274	0.00590724	0.00108352	0.00278569	0.00170443	0.00259939	0.00120948
1874	N-(1-deoxy-fructos-1-yl)-glutamine	1.83	level3.1			307.114	204.7	NEG	C11H20N2O8							UXVGPBLLNUTXSC-UHFFFAOYSA-N	0.0266077	0.0355265	0.0286016	0.0243095	0.040624	0.0302409	0.0518179	0.0275487	0.0380497	0.0289635	0.0385967	0.0243794	0.0239944	0.0238241	0.0426002	0.0237714	0.0414617	0.0350337	0.0346684	0.0256123	0.0380655	0.0346703	0.0237581	0.0317175	0.0301279	0.0456204	0.0343602	0.0358486	0.0308612	0.0325803	0.0428087	0.0320147	0.0237872
990	Met-Phe	2.65	level2			295.111	94.2	NEG	C14H20N2O3S		14492-14-9		Organic acids and derivatives	Carboxylic acids and derivatives	Amino acids, peptides, and analogues	HGCNKOLVKRAVHD-VXGBXAGGSA-N	0.00694932	0.0203678	0.0159719	0.00805771	0.0184156	0.0296308	0.0162795	0.0139581	0.0111566	0.0138591	0.049958	0.0192588	0.0310106	0.00976817	0.040679	0.0146761	0.0441949	0.0213599	0.0167556	0.0204917	0.0128792	0.0490809	0.0129181	0.0140551	0.0108123	0.0208085	0.0487834	0.0337303	0.0509992	0.0132577	0.0227925	0.0219088	0.0200368
1377	Methyl 4,6-difluoro-1H-indole-2-carboxylate	2.42	level2			210.038	174.6	NEG	C10H7F2NO2		394222-99-2		Organoheterocyclic compounds	Indoles and derivatives	Indolecarboxylic acids and derivatives	OQBNNAMXCZSCFC-UHFFFAOYSA-N	0.0244632	0.0289983	0.0227989	0.0224124	0.0220226	0.0196387	0.027444	0.0172861	0.0183004	0.0142977	0.027582	0.0177753	0.0235599	0.0206026	0.035301	0.0218337	0.0249756	0.0242101	0.0171661	0.0198755	0.0171578	0.0186065	0.0166851	0.0149121	0.0156631	0.0264505	0.00693817	0.0227718	0.0174977	0.0256266	0.00875552	0.014303	0.0180128
1295	Methocarbamol	2.51	level2			242.1	156.1	POS	C11H15NO5	HMDB0014567	532-03-6		Benzenoids	Phenol ethers	Anisoles	GNXFOGHNGIVQEH-UHFFFAOYSA-N	0.0462289	0.0596854	0.0782987	0.0638327	0.115517	0.072305	0.0876918	0.0618669	0.0862443	0.0508898	0.0225461	0.0822339	0.0710942	0.0453655	0.126587	0.043336	0.106955	0.0993641	0.0558583	0.0988263	0.0674877	0.0292286	0.0341093	0.057621	0.0377142	0.0853621	0.0644655	0.0628601	0.0768492	0.0534773	0.0498768	0.0613838	0.0281459
1943	marinolic acid C	1.63	level3.1			469.279	98.2	NEG	C25H42O8							RJHPSMAZNAJFHT-UHFFFAOYSA-N	0.00759522	0.0315006	0.0280239	0.00251427	0.0408702	0.00850699	0.0214836	0.01819	0.116678	0.00961035	0.212161	0.0260822	0.0088933	0.0316033	0.25803	0.0299249	0.0334895	0.00860542	0.019289	0.0241852	0.00838089	0.00839819	0.0143746	0.00798172	0.00674091	0.00927478	0.0128565	0.0473314	0.0123656	0.0226762	0.010979	0.0113153	0.0030105
734	Maclurin	2.7	level2			261.04	156.2	NEG	C13H10O6	HMDB0032644	519-34-6	C09951	Benzenoids	Benzene and substituted derivatives	Benzophenones	XNWPXDGRBWJIES-UHFFFAOYSA-N	0.0181892	0.0242811	0.0230456	0.0145146	0.0153451	0.0189387	0.0247853	0.0164243	0.0129219	0.012169	0.0144575	0.0169382	0.0168863	0.00869408	0.0227442	0.0155987	0.0198712	0.0199243	0.0146016	0.0189283	0.0139843	0.0214085	0.00896137	0.01478	0.0129338	0.0300221	0.0179239	0.0210909	0.0112209	0.0148529	0.0107371	0.0162073	0.00705291
1850	M339T51	1.93	level3.2			339.253	50.7	NEG	C20H36O4							FWJCFFRJQZLNKS-OKEKDYKSSA-N	0.0543697	0.0858463	0.0394359	0.0345236	0.0343795	0.0438947	0.119088	0.0219382	0.0562695	0.0560189	0.0358586	0.0340592	0.0481398	0.0485994	0.0535964	0.0321094	0.0603726	0.187672	0.0396237	0.03292	0.0244754	0.053164	0.0346427	0.0686117	0.0469539	0.0312834	0.0644793	0.0499728	0.0313512	0.0428528	0.0235094	0.134537	0.0504545
1935	M223T56	1.66	level3.2			223.169	56.2	POS	C14H22O2							UAUJPFJIUMGYDR-YHTMAJSVSA-N	0.0894154	0.0236742	0.152748	0.0584932	0.0867573	0.11877	0.125703	0.0354809	0.0461107	0.0718282	0.0861125	0.205563	0.180777	0.0222122	0.125449	0.0316384	0.053936	0.15239	0.0616234	0.0719748	0.0301876	0.083449	0.0487498	0.0882561	0.0524473	0.0695735	0.0743065	0.0927775	0.0182929	0.0602888	0.0499182	0.0897925	0.0294161
297	Lysine	3.87	level1			147.112	298.3	POS	C6H14N2O2	HMDB0000182	56-87-1	C00047	Organic acids and derivatives	Carboxylic acids and derivatives	Amino acids, peptides, and analogues	KDXKERNSBIXSRK-YFKPBYRVSA-N	2.67495	2.77359	4.51451	2.34588	2.9445	3.35468	2.53435	2.92656	2.70358	1.78718	2.79807	4.52097	4.74857	2.25987	3.57034	1.77953	3.20972	3.23564	2.38324	5.16581	2.18278	2.37292	2.49532	2.62583	2.12839	3.6576	3.9655	3.46167	1.84016	2.06205	1.93987	3.01981	2.05653
787	LPC(O-18:1)	2.7	level2			508.375	121.9	POS	C26H54NO6P				Lipids and lipid-like molecules	Glycerophospholipids	Glycerophosphocholines	HEEMBWYZIJABCR-ZXAYODBVSA-N	3.54363	4.66335	10.5955	2.8621	4.16593	4.23298	4.76275	3.6402	2.66453	5.1351	3.33079	6.27379	6.8539	2.9811	8.33947	3.98388	6.83447	4.31977	3.85182	7.09417	3.27408	3.06395	1.99199	2.73586	2.62573	3.84652	5.1614	3.4644	3.26364	3.49382	1.92485	3.52045	2.6632
1245	LPC(18:3)	2.54	level2			518.318	139.1	POS	C26H48NO7P	HMDB0010387			Lipids and lipid-like molecules	Glycerophospholipids	Glycerophosphocholines	MRTUWVDDQVMUCR-ACHCNROVSA-N	0.477158	0.496339	0.835903	0.517969	0.458172	0.708832	0.554257	0.494139	0.539191	0.390345	0.529776	0.677049	0.67734	0.278186	0.608564	0.478018	0.507178	0.498391	0.636339	0.806717	0.559811	0.380626	0.389882	0.638282	0.329699	0.769045	0.509243	0.732328	0.428117	0.601393	0.330799	0.489116	0.448732
494	LPC(18:0/0:0)	3.71	level1			524.369	117.4	POS	C26H54NO7P	HMDB0010384	19420-57-6		Lipids and lipid-like molecules	Glycerophospholipids	Glycerophosphocholines	IHNKQIMGVNPMTC-RUZDIDTESA-N	145.187	168.427	374.437	164.575	172.649	238.531	215.065	175.68	180.702	165.968	151.072	311.694	250.137	100.96	275.864	178.22	208.649	208.603	212.051	331.593	159.144	159.51	154.642	187.101	128.99	286.085	163.814	224.577	177.512	225.089	142.686	158.179	150.928
329	LPC(16:0)	3.86	level1			496.338	120.6	POS	C24H50NO7P	HMDB0010382	17364-16-8		Lipids and lipid-like molecules	Glycerophospholipids	Glycerophosphocholines	ASWBNKHCZGQVJV-HSZRJFAPSA-N	331.806	391.275	680.377	381.963	499.426	460	407.923	382.724	405.21	344.362	409.106	585.324	504.761	244.218	590.76	363.407	514.545	395.115	432.35	591.705	354.39	312.951	363.105	357.554	218.512	614.857	385.925	468.662	351.284	359.784	288.136	366.774	308.055
1049	LPA(20:4)	2.63	level2			459.25	159.1	POS	C23H39O7P	HMDB0062312						XBFQFMCUPHZKTI-TVQFWRQISA-N	0.0120709	0.0108043	0.0196715	0.00746449	0.0106443	0.0277935	0.0129779	0.0117318	0.00866228	0.0109758	0.0128495	0.0204941	0.0488501	0.0031854	0.0341978	0.0168913	0.0226871	0.0138695	0.00931465	0.0332765	0.0125282	0.0103581	0.00154383	0.0138836	0.00809158	0.029175	0.0144297	0.0115267	0.0175445	0.0136648	0.0141154	0.0125852	0.0120097
912	L-NG-Monomethylarginine	2.67	level2			189.134	297.1	POS	C7H16N4O2	HMDB0029416	17035-90-4	C03884	Organic acids and derivatives	Carboxylic acids and derivatives	Amino acids, peptides, and analogues	NTNWOCRCBQPEKQ-YFKPBYRVSA-N	0.672975	1.24886	2.11253	0.727643	0.915644	1.21938	1.05445	1.01626	1.54725	0.594618	0.722111	1.8423	2.21955	1.13431	1.71554	0.344895	1.06135	1.62129	0.635555	1.51933	0.802543	0.751431	0.922397	0.647025	0.814336	1.32725	3.16266	1.49167	0.640862	1.22263	0.521207	1.04667	0.50126
1118	Letrozole	2.6	level2			286.107	169	POS	C17H11N5	HMDB0015141	112809-51-5	C08163	Benzenoids	Benzene and substituted derivatives	Diphenylmethanes	HPJKCIUCZWXJDR-UHFFFAOYSA-N	0.0451408	0.0892575	0.147203	0.054087	0.0810778	0.0765458	0.111079	0.0757812	0.0539107	0.0673032	0.0689805	0.128296	0.146555	0.0396798	0.191446	0.0425844	0.10818	0.108744	0.0737101	0.12448	0.119599	0.0629246	0.0733954	0.0993491	0.065871	0.200671	0.150571	0.151366	0.0870362	0.0488213	0.0867754	0.0658649	0.0508332
1484	Lepidiumterpenoid	2.3	level2			405.372	52.5	POS	C27H48O2	HMDB0036844	255833-56-8		Lipids and lipid-like molecules	Prenol lipids	Diterpenoids	JSSNFOHEHRIBDT-LICLKQGHSA-N	0.0448467	0.00702148	0.0530932	0.0192884	0.0389099	0.0431685	0.0444488	0.0249888	0.0115151	0.0411742	0.0410644	0.0894616	0.092662	0.0180878	0.0558834	0.0153271	0.0363696	0.0477452	0.0244755	0.0223621	0.0171638	0.0227982	0.0289632	0.0276213	0.0180708	0.0154527	0.0472792	0.0253907	0.0036989	0.0173825	0.0245264	0.0296822	0.0223267
239	Laurocapram	3.89	level1			282.279	16.8	POS	C18H35NO	HMDB0253992	59227-89-3	D04678	Organoheterocyclic compounds	Lactams	Caprolactams	AXTGDCSMTYGJND-UHFFFAOYSA-N	0.0856223	0.0775589	0.138833	0.072797	0.10662	0.125656	0.0956713	0.115541	0.12497	0.0888396	0.079762	0.382007	0.166042	0.0660587	0.13295	0.0820324	0.0969383	0.11535	0.159758	0.28766	0.254813	0.191001	0.231068	0.149942	0.163676	0.323387	0.305253	0.238571	0.180484	0.164616	0.219891	0.420905	0.173061
135	Lactate	3.92	level1			89.0241	118.1	NEG	C3H6O3	HMDB0144295	50-21-5	C01432	Organic acids and derivatives	Hydroxy acids and derivatives	Alpha hydroxy acids and derivatives	JVTAAEKCZFNVCJ-UHFFFAOYSA-N	35.8849	59.553	35.5589	40.7224	26.8321	44.3985	55.3524	37.0539	49.7854	37.3372	64.6605	40.3142	27.3867	34.353	64.4982	39.5553	55.2984	43.5848	36.784	45.336	39.3126	41.9248	32.9221	38.8494	28.5447	64.5588	47.7177	37.4775	36.2851	48.0967	35.172	32.5408	40.5556
296	Ketoleucine	3.87	level1			129.055	25.9	NEG	C6H10O3	HMDB0000695	816-66-0	C00233	Organic acids and derivatives	Keto acids and derivatives	Short-chain keto acids and derivatives	BKAJNAXTPSGJCU-UHFFFAOYSA-N	17.9583	27.9775	25.9569	16.7066	20.335	19.1625	27.6887	21.0392	20.5239	14.542	28.3409	26.4298	16.7529	14.7564	30.1192	30.9592	25.3253	24.1763	17.4039	17.7068	15.2574	22.9794	11.9036	17.7346	13.6255	33.6553	25.0614	20.7829	15.1362	16.8724	15.9692	19.9423	13.2137
203	Isoquinoline	3.9	level1			130.065	23.8	POS	C9H7N	HMDB0034244	119-65-3	C06323	Organoheterocyclic compounds	Isoquinolines and derivatives	Isoquinolines and derivatives	AWJUIBRHMBBTKR-UHFFFAOYSA-N	0.0189465	0.0362283	0.0504897	0.0459807	0.0323431	0.0372265	0.0364838	0.0189956	0.0196689	0.0181229	0.0335599	0.0265987	0.0583412	0.0349401	0.0564181	0.00612011	0.0278439	0.0310982	0.0113741	0.0448267	0.00591612	0.0260944	0.0482981	0.0282674	0.0159303	0.0262291	0.0323592	0.0232607	0.0363762	0.0180543	0.0245714	0.0176919	0.0136067
1325	Isopropylcocaine	2.48	level2			332.182	125.3	POS	C19H25NO4		137819-55-7		Benzenoids	Benzene and substituted derivatives	Benzoic acids and derivatives	NGJWCZYRIKMKEP-LTIDMASMSA-N	0.0203915	0.0204289	0.0513582	0.00652735	0.0646995	0.0169909	0.0346671	0.0141024	0.0144857	0.0256308	0.0295871	0.0505262	0.0561737	0.00253234	0.0881782	0.00343197	0.0388854	0.107473	0.0562037	0.0757199	0.0074498	0.00938455	0.0257873	0.00790544	0.0121152	0.0258507	0.0237435	0.0221866	0.0109123	0.0163288	0.0169911	0.00890596	0.0245263
1527	Indalone	2.26	level2			227.128	131.8	POS	C12H18O4		532-34-3		Organoheterocyclic compounds	Pyrans	Pyranones and derivatives	OKIJSNGRQAOIGZ-UHFFFAOYSA-N	0.000571748	0.00716967	0.043807	0.00580723	0.0350484	0.0150699	0.0262943	0.00951029	0.0106779	0.0126482	0.0108192	0.0354723	0.0253519	0.00316802	0.0276364	0.00496094	0.0177294	0.028653	0.0195937	0.0249116	0.00363121	0.00510003	0.0114334	0.00801153	0.00900027	0.0151482	0.0117493	0.0118092	0.00673391	0.00676927	0.000564645	0.00499321	0.0113157
[truncated: 179 more rows]
[truncated: 54 more columns]

## Sheet: Table S5
	Validation Cohort
	AUC	Sensitivity	Specificity	Precision	F1
Combined 2	0.911; 95% CI: [0.839-0.983]	0.867	0.8	0.812	0.839
Combined 2+BMI	0.936; 95% CI: [0.874-0.997]	0.9	0.833	0.844	0.871
[truncated: 2 more rows]

## Sheet: Table S6
Model	slope	intercept	brier
[truncated: 3 more rows]
